# Supplementary material for: Transcriptomic and Physiological Analysis of the Effects of Exogenous Phloretin and Pterostilbene on Resistance Responses of Stylosanthes against Anthracnose
Source: Int J Mol Sci. 2024 Feb 26;25(5):2701. doi: 10.3390/ijms25052701 (PMC10931662; doi:10.3390/ijms25052701)
Supplement: Supplementary file 1 [file ijms-25-02701-s001.zip]

Archive with 5 entries (5 files):
- Table S1 Summary of Sequencing Data.xlsx
- Table S2 Information of differently expressed genes.xlsx
- Table S3 KEGG and GO enrichment analysis of differently expressed genes..xlsx
- Table S4 Information of genes involved in antioxidant and chloroplast.xlsx
- Table S5 qRT-PCR primers information.xlsx
