# Supplementary material for: Transcriptomic and Physiological Analysis of the Effects of Exogenous Phloretin and Pterostilbene on Resistance Responses of Stylosanthes against Anthracnose
Source: Int J Mol Sci. 2024 Feb 26;25(5):2701. doi: 10.3390/ijms25052701 (PMC10931662; doi:10.3390/ijms25052701)
Supplement: Supplementary file 1 [file ijms-25-02701-s001.zip › Table S1 Summary of Sequencing Data.xlsx]

## Sheet: Sheet1
Gene_id	RPKM-Cg-1	RPKM-Cg-2	RPKM-Cg-3	RPKM-Cg+PP-1	RPKM-Cg+PP-2	RPKM-Cg+PP-3	Gene Length	NR GI	NR ID	NR Score	NR Evalue	NR Description	NT GI	NT ID	NT Score	NT Evalue	NT Description	KO ID	KO Name	KO Description	Http Link	Swissprot ID	Swissprot Score	Swissprot Evalue	Swissprot Description	PFAM ID	PFAM description	Gene Ontology Biological Pathway	BP Description	Gene Ontology Molecular Function	MF Description	Gene Ontology Cellular Component	CC Description	KOG ID	KOG Description
Cluster-5283.0	32.31	6.07	107.15	15.79	36.37	38.55	316	--	--	--	--	--	XM_025777718.2	XM_025777718	74	2.45e-28	PREDICTED: Arachis hypogaea PRA1 family protein A1 (LOC112727813), transcript variant X2, mRNA	--	--	--	--	--	--	--	--	--	--	--	--	--	--	--	--	--	--
Cluster-5440.4688	3.83	11.59	13.04	12.59	34.12	24.18	2668	1012010052	XP_015947935.1	791	3.7e-81	uncharacterized protein LOC107472924 [Arachis duranensis]	XM_016326359.2	XM_016326359	413	0	PREDICTED: Arachis ipaensis uncharacterized LOC107623948 (LOC107623948), mRNA	--	--	--	--	--	--	--	--	PF06419//PF03175//PF10161	Conserved oligomeric complex COG6//DNA polymerase type B, organellar and viral//Putative mitochondrial precursor protein	GO:0051560//GO:0006891//GO:0006260//GO:0036444	mitochondrial calcium ion homeostasis//intra-Golgi vesicle-mediated transport//DNA replication//calcium import into the mitochondrion	GO:0003677//GO:0000166//GO:0003887	DNA binding//nucleotide binding//DNA-directed DNA polymerase activity	GO:1990246//GO:0017119//GO:0042575	uniplex complex//Golgi transport complex//DNA polymerase complex	--	--
Cluster-5073.0	0	0	0	0	0	0	561	1011993489	XP_015948098.1	698	4.7e-71	probable N-acetyltransferase HLS1-like [Arachis duranensis]	XM_016092612.2	XM_016092612	377	0	PREDICTED: Arachis duranensis probable N-acetyltransferase HLS1-like (LOC107473078), mRNA	--	--	--	--	O64815	293	1.7e-25	Probable N-acetyltransferase HLS1-like OS=Arabidopsis thaliana OX=3702 GN=At2g23060 PE=2 SV=1	PF08534//PF00578	Redoxin//AhpC/TSA family	--	--	GO:0016209//GO:0016491	antioxidant activity//oxidoreductase activity	--	--	--	--
Cluster-6487.0	0	0	0	0	7.46	5.09	419	--	--	--	--	--	--	--	--	--	--	--	--	--	--	--	--	--	--	--	--	--	--	--	--	--	--	--	--
Cluster-1803.0	0	0	0	0	0	0	1260	855308873	XP_012896664.1	215	1.1e-14	uncharacterized protein [Blastocystis hominis]	--	--	--	--	--	K09272	SSRP1	FACT complex subunit SSRP1/POB3	http://www.genome.jp/dbget-bin/www_bget?ko:K09272	Q9NP66	647	3.3e-66	High mobility group protein 20A OS=Homo sapiens OX=9606 GN=HMG20A PE=1 SV=1	PF00005//PF04690	ABC transporter//YABBY protein	GO:0007275	multicellular organism development	GO:0005524	ATP binding	--	--	KOG0381	HMG box-containing protein
Cluster-2997.0	29.72	4.15	54.57	0	0	0	2783	1344039496	XP_023907134.1	1100	5.7e-117	choline transporter-like protein ctl1 [Quercus suber]	XM_032021105.1	XM_032021105	2172	0	Colletotrichum fructicola uncharacterized protein (CGMCC3_g11576), partial mRNA	--	--	--	--	O74441	337	6.5e-30	Choline transporter-like protein ctl1 OS=Schizosaccharomyces pombe (strain 972 / ATCC 24843) OX=284812 GN=ctl1 PE=1 SV=1	PF04515//PF00307	Plasma-membrane choline transporter//Calponin homology (CH) domain	GO:0055085	transmembrane transport	GO:0022857//GO:0005515	transmembrane transporter activity//protein binding	--	--	--	--
Cluster-1212.0	0	0	0	0	0	0	2841	326493740	BAJ85331.1	526	2.1e-50	predicted protein [Hordeum vulgare subsp. vulgare]	KY031156.1	KY031156	191	2.22e-92	Pristhesancus plagipennis clone 136 secreted Lectin-like protein mRNA, complete cds	--	--	--	--	--	--	--	--	--	--	--	--	--	--	--	--	--	--
Cluster-6152.0	19.54	2.16	4.2	1.02	2.24	0	623	1012356203	KYP67390.1	886	8.3e-93	Retrovirus-related Pol polyprotein from transposon TNT 1-94, partial [Cajanus cajan]	CP030990.1	CP030990	415	0	Arachis hypogaea cultivar Shitouqi chromosome A08	--	--	--	--	P10978	437	3.7e-42	Retrovirus-related Pol polyprotein from transposon TNT 1-94 OS=Nicotiana tabacum OX=4097 PE=2 SV=1	PF05830	Nodulation protein Z (NodZ)	GO:0009312	oligosaccharide biosynthetic process	GO:0016758	hexosyltransferase activity	--	--	--	--
Cluster-6463.0	0	8.27	0	5.04	0	0	399	--	--	--	--	--	--	--	--	--	--	--	--	--	--	--	--	--	--	--	--	--	--	--	--	--	--	--	--
Cluster-5160.0	2.74	2.73	0	1.73	3.78	0	691	1012218542	XP_015935136.1	250	5.1e-19	protein arginine N-methyltransferase 2 [Arachis duranensis]	CP030990.1	CP030990	137	5.43e-63	Arachis hypogaea cultivar Shitouqi chromosome A08	K18477	RMT2	type IV protein arginine methyltransferase	http://www.genome.jp/dbget-bin/www_bget?ko:K18477	--	--	--	--	--	--	--	--	--	--	--	--	--	--
Cluster-1899.0	0	0	0	0	0	0	2758	1344016564	XP_023891019.1	1251	1.7e-134	guanine nucleotide-binding protein subunit beta-like [Quercus suber]	XM_025344219.1	XM_025344219	422	0	PREDICTED: Melanaphis sacchari guanine nucleotide-binding protein G(I)/G(S)/G(T) subunit beta-1 (LOC112597954), transcript variant X2, mRNA	K04536	GNB1	guanine nucleotide-binding protein G(I)/G(S)/G(T) subunit beta-1	http://www.genome.jp/dbget-bin/www_bget?ko:K04536	P26308	1696	1.7e-187	Guanine nucleotide-binding protein subunit beta-1 OS=Drosophila melanogaster OX=7227 GN=Gbeta13F PE=1 SV=1	PF00400	WD domain, G-beta repeat	--	--	GO:0005515	protein binding	--	--	KOG0286	G-protein beta subunit
Cluster-3157.0	0	0	0	4.09	0	0	435	--	--	--	--	--	XM_019060836.1	XM_019060836	432	0	PREDICTED: Bemisia tabaci WD repeat domain phosphoinositide-interacting protein 2 (LOC109043586), transcript variant X2, mRNA	--	--	--	--	--	--	--	--	PF09029	5-aminolevulinate synthase presequence	GO:0006544//GO:0006566//GO:0006563//GO:0006783//GO:0042967//GO:0006778	glycine metabolic process//threonine metabolic process//L-serine metabolic process//heme biosynthetic process//obsolete acyl-carrier-protein biosynthetic process//porphyrin-containing compound metabolic process	GO:0003870//GO:0030170	5-aminolevulinate synthase activity//pyridoxal phosphate binding	GO:0005759	mitochondrial matrix	--	--
Cluster-5440.3219	73.8	69.84	70.96	73.37	75.19	108.84	1657	1021475585	XP_016165875.1	251	9.4e-19	involucrin-like [Arachis ipaensis]	--	--	--	--	--	--	--	--	--	--	--	--	--	--	--	--	--	--	--	--	--	--	--
Cluster-5440.3218	174.88	234.35	346.5	139.95	331.81	542.44	305	1570212541	RYQ95286.1	203	6.4e-14	hypothetical protein Ahy_B08g090370 [Arachis hypogaea]	--	--	--	--	--	--	--	--	--	--	--	--	--	--	--	--	--	--	--	--	--	--	--
Cluster-5440.3217	167.8	30.99	106.6	68.46	214.37	184.59	728	1431577874	XP_025686655.1	402	1.3e-36	uncharacterized protein LOC112789110 [Arachis hypogaea]	--	--	--	--	--	--	--	--	--	--	--	--	--	--	--	--	--	--	--	--	--	--	--
Cluster-5440.3216	3.47	2.89	5.31	3.26	3.55	6.79	3474	--	--	--	--	--	CP023126.1	CP023126	40	2.38e-08	Lupinus angustifolius cultivar Tanjil chromosome LG-14	--	--	--	--	--	--	--	--	--	--	--	--	--	--	--	--	--	--
Cluster-3052.1	0	0	0	0	0	0	449	--	--	--	--	--	CP001070.1	CP001070	425	0	Ralstonia pickettii 12J plasmid pRPIC01, complete sequence	--	--	--	--	--	--	--	--	--	--	--	--	--	--	--	--	--	--
Cluster-3052.0	0	0	0	0	0	0	419	--	--	--	--	--	CP016025.1	CP016025	410	0	Ralstonia insidiosa strain ATCC 49129 plasmid pRI-2, complete sequence	--	--	--	--	--	--	--	--	PF01546//PF17209	Peptidase family M20/M25/M40//Hfq protein	GO:0006355	regulation of DNA-templated transcription	GO:0016787//GO:0003723	hydrolase activity//RNA binding	--	--	--	--
Cluster-5440.3213	6.58	43.59	11.28	24.71	49.73	7.2	1668	1012186890	XP_015969681.1	560	1.4e-54	bZIP transcription factor 11 [Arachis duranensis]	XM_025807068.2	XM_025807068	337	8.93e-174	PREDICTED: Arachis hypogaea bZIP transcription factor 11 (LOC112758399), mRNA	K25786	BZIP1S	bZIP transcription factor 1/2/11/44/53	http://www.genome.jp/dbget-bin/www_bget?ko:K25786	C0Z2L5	325	9.6e-29	bZIP transcription factor 44 OS=Arabidopsis thaliana OX=3702 GN=BZIP44 PE=1 SV=1	PF06657//PF07716//PF03131//PF17098//PF00170	Centrosome microtubule-binding domain of Cep57//Basic region leucine zipper//bZIP Maf transcription factor//WTAP/Mum2p family//bZIP transcription factor	GO:0000381//GO:0006355//GO:0080009	regulation of alternative mRNA splicing, via spliceosome//regulation of DNA-templated transcription//mRNA methylation	GO:0008017//GO:0003700//GO:0003677	microtubule binding//DNA-binding transcription factor activity//DNA binding	GO:0005634//GO:0045298//GO:0005667	nucleus//tubulin complex//transcription regulator complex	--	--
Cluster-5440.3212	13.25	41.32	46.03	11.84	42.27	54.23	409	--	--	--	--	--	--	--	--	--	--	--	--	--	--	--	--	--	--	--	--	--	--	--	--	--	--	--	--
Cluster-5440.3211	0	0	2.66	0	2.85	0	544	--	--	--	--	--	--	--	--	--	--	--	--	--	--	--	--	--	--	--	--	--	--	--	--	--	--	--	--
Cluster-5440.3210	9.11	14.21	7.9	29.24	62.89	47.16	2666	1012129373	XP_015964537.1	1548	6.1e-169	protein SEH1 [Arachis duranensis]	XM_016109050.2	XM_016109050	988	0	PREDICTED: Arachis duranensis protein SEH1 (LOC107488323), transcript variant X1, mRNA	K14299	SEH1	nucleoporin SEH1	http://www.genome.jp/dbget-bin/www_bget?ko:K14299	Q93VR9	1087	6.7e-117	Protein SEH1 OS=Arabidopsis thaliana OX=3702 GN=SEH1 PE=1 SV=1	PF00400//PF03106	WD domain, G-beta repeat//WRKY DNA -binding domain	GO:0006355	regulation of DNA-templated transcription	GO:0043565//GO:0003700//GO:0005515	sequence-specific DNA binding//DNA-binding transcription factor activity//protein binding	GO:0005667	transcription regulator complex	KOG2445	Nuclear pore complex component (sc Seh1)
Cluster-56.0	3.73	0	7.18	0	0	0	577	--	--	--	--	--	--	--	--	--	--	--	--	--	--	D4AY86	143	4.2e-08	LysM domain-containing protein ARB_01155/01156 OS=Arthroderma benhamiae (strain ATCC MYA-4681 / CBS 112371) OX=663331 GN=ARB_01155/01156 PE=3 SV=2	--	--	--	--	--	--	--	--	--	--
Cluster-4711.0	1.18	0	0	0	1.22	0	593	--	--	--	--	--	CP046023.1	CP046023	96	2.86e-40	Polaromonas sp. Pch-P chromosome, complete genome	--	--	--	--	O05494	139	1.3e-07	Uncharacterized HTH-type transcriptional regulator YdhC OS=Bacillus subtilis (strain 168) OX=224308 GN=ydhC PE=4 SV=1	PF00392//PF12802	Bacterial regulatory proteins, gntR family//MarR family	GO:0006355	regulation of DNA-templated transcription	GO:0003700	DNA-binding transcription factor activity	GO:0005667	transcription regulator complex	--	--
Cluster-6175.0	1.17	0	0.58	2.23	0.61	1.22	929	--	--	--	--	--	--	--	--	--	--	--	--	--	--	--	--	--	--	--	--	--	--	--	--	--	--	--	--
Cluster-1294.0	0	0	0	0	0	0	1620	224008873	XP_002293395.1	509	1.1e-48	long chain fatty acid elongase [Thalassiosira pseudonana CCMP1335]	--	--	--	--	--	--	--	--	--	Q9VV87	716	4.3e-74	Elongation of very long chain fatty acids protein 6 OS=Drosophila melanogaster OX=7227 GN=Baldspot PE=1 SV=2	PF01151//PF00246	GNS1/SUR4 family//Zinc carboxypeptidase	GO:0042967//GO:0006633//GO:0006508	obsolete acyl-carrier-protein biosynthetic process//fatty acid biosynthetic process//proteolysis	GO:0008270//GO:0009922//GO:0004181	zinc ion binding//fatty acid elongase activity//metallocarboxypeptidase activity	GO:0009923	fatty acid elongase complex	KOG3072	Long chain fatty acid elongase
Cluster-2511.0	0	11.87	0	0	0	0	557	1344001659	XP_023883130.1	320	3.2e-27	beta-catenin-like protein 1 homolog [Quercus suber]	XM_009227601.1	XM_009227601	106	7.38e-46	Gaeumannomyces tritici R3-111a-1 hypothetical protein partial mRNA	K12864	CTNNBL1	beta-catenin-like protein 1	http://www.genome.jp/dbget-bin/www_bget?ko:K12864	Q9UUK1	207	1.5e-15	Beta-catenin-like protein 1 homolog OS=Schizosaccharomyces pombe (strain 972 / ATCC 24843) OX=284812 GN=ctnnbl1 PE=1 SV=1	PF00004//PF01443//PF03266//PF06414//PF00005//PF00931//PF01637//PF00910	ATPase family associated with various cellular activities (AAA)//Viral (Superfamily 1) RNA helicase//NTPase//Zeta toxin//ABC transporter//NB-ARC domain//ATPase domain predominantly from Archaea//RNA helicase	--	--	GO:0016887//GO:0043531//GO:0016301//GO:0005524//GO:0003724//GO:0017111//GO:0003723	ATP hydrolysis activity//ADP binding//kinase activity//ATP binding//RNA helicase activity//ribonucleoside triphosphate phosphatase activity//RNA binding	--	--	--	--
Cluster-865.0	0	0	0	0	0	0	359	--	--	--	--	--	--	--	--	--	--	--	--	--	--	--	--	--	--	PF01048//PF05132//PF03612//PF04147//PF02724//PF06459//PF01080//PF03896//PF04546//PF05887//PF04931//PF03985	Phosphorylase superfamily//RNA polymerase III RPC4//Sorbitol phosphotransferase enzyme II N-terminus//Nop14-like family//CDC45-like protein//Ryanodine Receptor TM 4-6//Presenilin//Translocon-associated protein (TRAP), alpha subunit//Sigma-70, non-essential region//Procyclic acidic repetitive protein (PARP)//DNA polymerase phi//Paf1	GO:0006383//GO:0008643//GO:0006352//GO:0006816//GO:0009401//GO:0006368//GO:0006355//GO:0016485//GO:0009116//GO:0006874//GO:0006270//GO:0016570	transcription by RNA polymerase III//carbohydrate transport//DNA-templated transcription initiation//calcium ion transport//phosphoenolpyruvate-dependent sugar phosphotransferase system//transcription elongation by RNA polymerase II//regulation of DNA-templated transcription//protein processing//nucleoside metabolic process//intracellular calcium ion homeostasis//DNA replication initiation//histo…	GO:0003677//GO:0016987//GO:0003824//GO:0005219//GO:0008982//GO:0004190//GO:0003700//GO:0008134	DNA binding//sigma factor activity//catalytic activity//ryanodine-sensitive calcium-release channel activity//protein-N(PI)-phosphohistidine-sugar phosphotransferase activity//aspartic-type endopeptidase activity//DNA-binding transcription factor activity//transcription factor binding	GO:0032040//GO:0005667//GO:0005789//GO:0005622//GO:0016020//GO:0005730//GO:0005666//GO:0016593//GO:0009357	small-subunit processome//transcription regulator complex//endoplasmic reticulum membrane//intracellular anatomical structure//membrane//nucleolus//RNA polymerase III complex//Cdc73/Paf1 complex//protein-N(PI)-phosphohistidine-sugar phosphotransferase complex	--	--
Cluster-4723.0	0	0	0	0	4.16	2.12	452	--	--	--	--	--	--	--	--	--	--	--	--	--	--	--	--	--	--	PF01216//PF04906//PF07912//PF03600	Calsequestrin//Tweety//ERp29, N-terminal domain//Citrate transporter	GO:0055085//GO:0009306	transmembrane transport//protein secretion	GO:0005509	calcium ion binding	GO:0005788	endoplasmic reticulum lumen	--	--
Cluster-924.0	10.58	0.83	9.33	0	0	0	2588	1344012932	XP_023889081.1	1238	5.2e-133	uncharacterized protein LOC112001142 [Quercus suber]	XM_032033240.1	XM_032033240	1245	0	Colletotrichum fructicola uncharacterized protein (CGMCC3_g6020), partial mRNA	--	--	--	--	Q9SIE0	143	1.9e-07	DNA oxidative demethylase ALKBH2 OS=Arabidopsis thaliana OX=3702 GN=ALKBH2 PE=2 SV=2	PF01896//PF03473//PF06839	DNA primase small subunit//MOSC domain//GRF zinc finger	GO:0006269//GO:0006351	DNA replication, synthesis of RNA primer//DNA-templated transcription	GO:0030170//GO:0003824//GO:0008270//GO:0003896//GO:0030151	pyridoxal phosphate binding//catalytic activity//zinc ion binding//DNA primase activity//molybdenum ion binding	GO:0005657//GO:0005730	replication fork//nucleolus	--	--
Cluster-6169.0	0	0	0	0	0	0	818	1191718188	XP_020971709.1	572	2.8e-56	uncharacterized protein LOC107628420 isoform X1 [Arachis ipaensis]	XM_025777599.1	XM_025777599	395	0	PREDICTED: Arachis hypogaea uncharacterized LOC112727721 (LOC112727721), transcript variant X1, mRNA	--	--	--	--	--	--	--	--	--	--	--	--	--	--	--	--	--	--
Cluster-6398.0	0	8.03	0	0	0	0	1519	--	--	--	--	--	XM_007826245.1	XM_007826245	873	0	Metarhizium robertsii ARSEF 23 Extracellular membrane protein, CFEM domain protein mRNA	--	--	--	--	--	--	--	--	PF00633//PF09726	Helix-hairpin-helix motif//Macoilin family	GO:0023041	neuronal signal transduction	GO:0003677	DNA binding	GO:0030867	rough endoplasmic reticulum membrane	--	--
Cluster-1327.0	0	0	0	0	0	0	438	743790826	XP_011039792.1	157	2e-08	PREDICTED: uncharacterized protein LOC105136229 [Populus euphratica]	--	--	--	--	--	--	--	--	--	Q6P4R8	231	2e-18	Nuclear factor related to kappa-B-binding protein OS=Homo sapiens OX=9606 GN=NFRKB PE=1 SV=2	--	--	--	--	--	--	--	--	--	--
Cluster-5440.1694	28.36	24.04	40.1	39.04	46.24	34.85	798	--	--	--	--	--	--	--	--	--	--	--	--	--	--	--	--	--	--	--	--	--	--	--	--	--	--	--	--
Cluster-85.0	23.42	0	8.69	0	0	0	746	--	--	--	--	--	XM_032020188.1	XM_032020188	299	5.18e-153	Colletotrichum fructicola uncharacterized protein (CGMCC3_g10758), partial mRNA	--	--	--	--	--	--	--	--	PF02729//PF02056//PF00185	Aspartate/ornithine carbamoyltransferase, carbamoyl-P binding domain//Family 4 glycosyl hydrolase//Aspartate/ornithine carbamoyltransferase, Asp/Orn binding domain	GO:0006520//GO:0005975	amino acid metabolic process//carbohydrate metabolic process	GO:0004553//GO:0016597//GO:0016743	hydrolase activity, hydrolyzing O-glycosyl compounds//amino acid binding//carboxyl- or carbamoyltransferase activity	--	--	--	--
Cluster-2944.0	23.72	2.46	20.31	0	0	0	2934	--	--	--	--	--	XM_032022772.1	XM_032022772	1702	0	Colletotrichum fructicola uncharacterized protein (CGMCC3_g13064), partial mRNA	--	--	--	--	P87143	138	8.2e-07	Uncharacterized RNA-binding protein C57A7.13 OS=Schizosaccharomyces pombe (strain 972 / ATCC 24843) OX=284812 GN=SPAC57A7.13 PE=4 SV=1	PF00076//PF07690//PF01585	RNA recognition motif. (a.k.a. RRM, RBD, or RNP domain)//Major Facilitator Superfamily//G-patch domain	GO:0055085	transmembrane transport	GO:0022857//GO:0003723//GO:0003676	transmembrane transporter activity//RNA binding//nucleic acid binding	--	--	--	--
Cluster-1276.0	0	0	0	0	0	0	1540	971512981	GAQ85240.1	860	2.1e-89	hypothetical protein KFL_002250200 [Klebsormidium nitens]	XM_020527003.1	XM_020527003	49	1.03e-13	PREDICTED: Rhincodon typus mediator of cell motility 1 (memo1), mRNA	K06990	MEMO1	MEMO1 family protein	http://www.genome.jp/dbget-bin/www_bget?ko:K06990	Q803S3	1033	7.1e-111	Protein MEMO1 OS=Danio rerio OX=7955 GN=memo1 PE=2 SV=1	PF00583//PF08445//PF13302//PF13508	Acetyltransferase (GNAT) family//FR47-like protein//Acetyltransferase (GNAT) domain//Acetyltransferase (GNAT) domain	GO:0042967	obsolete acyl-carrier-protein biosynthetic process	GO:0016747//GO:0008080	acyltransferase activity, transferring groups other than amino-acyl groups//N-acetyltransferase activity	--	--	KOG3086	Predicted dioxygenase
Cluster-6360.0	0	17.54	0	0	0	0	1435	--	--	--	--	--	XM_007820755.1	XM_007820755	876	0	Metarhizium robertsii ARSEF 23 allergen Asp F4-like protein mRNA	--	--	--	--	--	--	--	--	PF11807	Mycotoxin biosynthesis protein UstYa	GO:0043386	mycotoxin biosynthetic process	--	--	--	--	--	--
Cluster-3727.0	0	0	0	0	4.92	0	506	1193766413	XP_015964279.2	491	4.3e-47	subtilisin-like protease SBT1.7 [Arachis duranensis]	XM_016108793.2	XM_016108793	294	2.07e-150	PREDICTED: Arachis duranensis subtilisin-like protease SBT1.7 (LOC107488097), mRNA	--	--	--	--	A9QY39	372	1e-34	Subtilisin-like protease 3 OS=Lotus japonicus OX=34305 GN=SBTM3 PE=2 SV=1	PF01734//PF04673	Patatin-like phospholipase//Polyketide synthesis cyclase	GO:0006629//GO:0030639	lipid metabolic process//polyketide biosynthetic process	--	--	--	--	--	--
Cluster-5148.0	0.47	10.43	1.88	0.45	1.98	2.47	1083	1191753392	XP_020959173.1	237	2.6e-17	protein MAIN-LIKE 1-like [Arachis ipaensis]	--	--	--	--	--	--	--	--	--	Q9LNG5	141	1.4e-07	Serine/threonine-protein phosphatase 7 long form homolog OS=Arabidopsis thaliana OX=3702 GN=MAIL3 PE=2 SV=1	PF01983//PF02592//PF00645	Guanylyl transferase CofC like//Putative vitamin uptake transporter//Poly(ADP-ribose) polymerase and DNA-Ligase Zn-finger region	GO:1990397	queuosine salvage	GO:0008270//GO:0043814//GO:0003677	zinc ion binding//phospholactate guanylyltransferase activity//DNA binding	--	--	--	--
Cluster-5338.0	0	0	0	0	0	0	419	--	--	--	--	--	--	--	--	--	--	--	--	--	--	--	--	--	--	--	--	--	--	--	--	--	--	--	--
Cluster-6277.0	0	6.57	7.62	12.36	9.52	4.12	558	--	--	--	--	--	XM_025766195.2	XM_025766195	71	2.12e-26	PREDICTED: Arachis hypogaea protein SMG7L (LOC112714575), transcript variant X2, mRNA	--	--	--	--	--	--	--	--	--	--	--	--	--	--	--	--	--	--
Cluster-5440.1692	39.91	38.06	19.22	30.13	72.64	49.08	347	--	--	--	--	--	--	--	--	--	--	--	--	--	--	--	--	--	--	--	--	--	--	--	--	--	--	--	--
Cluster-4618.0	0	0	0	1.16	3.84	1.29	577	--	--	--	--	--	--	--	--	--	--	--	--	--	--	--	--	--	--	PF01209//PF08241//PF05175	ubiE/COQ5 methyltransferase family//Methyltransferase domain//Methyltransferase small domain	--	--	GO:0008168	methyltransferase activity	--	--	--	--
Cluster-5440.4006	37.7	3.34	8.7	0.74	37.4	0	1773	--	--	--	--	--	CP030989.1	CP030989	47	1.54e-12	Arachis hypogaea cultivar Shitouqi chromosome A07	--	--	--	--	--	--	--	--	PF08046	IlvGEDA operon leader peptide	GO:0009082	branched-chain amino acid biosynthetic process	--	--	--	--	--	--
Cluster-4615.0	0	0	0	0	0	0	547	1431721815	XP_025650332.1	187	8.2e-12	probably inactive leucine-rich repeat receptor-like protein kinase At3g28040 [Arachis hypogaea]	--	--	--	--	--	--	--	--	--	--	--	--	--	PF16794	Fibronectin-III type domain	--	--	GO:0005515	protein binding	--	--	--	--
Cluster-4370.0	0.37	38.15	1.96	0	2.69	0	1321	--	--	--	--	--	XM_020205423.1	XM_020205423	41	2.47e-09	Aspergillus aculeatus ATCC 16872 hypothetical protein mRNA	--	--	--	--	--	--	--	--	PF01565//PF00616//PF08031//PF01544	FAD binding domain//GTPase-activator protein for Ras-like GTPase//Berberine and berberine like//CorA-like Mg2+ transporter protein	GO:0043087//GO:0030001//GO:0055085	regulation of GTPase activity//metal ion transport//transmembrane transport	GO:0050660//GO:0016491//GO:0046873	flavin adenine dinucleotide binding//oxidoreductase activity//metal ion transmembrane transporter activity	GO:0016020	membrane	--	--
Cluster-2492.0	0	9.72	0	0	0	0	377	--	--	--	--	--	--	--	--	--	--	--	--	--	--	--	--	--	--	--	--	--	--	--	--	--	--	--	--
Cluster-2604.0	0	0	0	0	8.46	0	348	1600623008	TEY12817.1	444	8.2e-42	aspartyl-tRNA(Asn)/glutamyl-tRNA(Gln) amidotransferase subunit A [Salvia splendens]	CP037913.1	CP037913	231	1.45e-115	Sphingomonas sp. AAP5 chromosome, complete genome	--	--	--	--	Q1GUW3	449	8.3e-44	Glutamyl-tRNA(Gln) amidotransferase subunit A OS=Sphingopyxis alaskensis (strain DSM 13593 / LMG 18877 / RB2256) OX=317655 GN=gatA PE=3 SV=1	PF06357	Omega-atracotoxin	GO:0006952//GO:0006810	defense response//transport	GO:0019855	calcium channel inhibitor activity	GO:0005576	extracellular region	KOG1211	Amidases
Cluster-598.0	43.62	0	21.04	0	0	0	1308	--	--	--	--	--	XM_032026067.1	XM_032026067	927	0	Colletotrichum fructicola uncharacterized protein (CGMCC3_g15988), partial mRNA	--	--	--	--	--	--	--	--	PF01127	Succinate dehydrogenase/Fumarate reductase transmembrane subunit	--	--	GO:0016627	oxidoreductase activity, acting on the CH-CH group of donors	--	--	--	--
Cluster-6181.0	74.51	55.74	13.05	3.76	10.58	4.07	1952	1021489007	XP_016187496.1	1339	7.7e-145	serine carboxypeptidase-like [Arachis ipaensis]	XM_025785909.2	XM_025785909	593	0	PREDICTED: Arachis hypogaea serine carboxypeptidase-like (LOC112736448), transcript variant X1, mRNA	K16298	SCPL-IV	serine carboxypeptidase-like clade IV	http://www.genome.jp/dbget-bin/www_bget?ko:K16298	Q56WF8	1074	1.6e-115	Serine carboxypeptidase-like 48 OS=Arabidopsis thaliana OX=3702 GN=SCPL48 PE=2 SV=2	PF00450	Serine carboxypeptidase	GO:0006508	proteolysis	GO:0004185	serine-type carboxypeptidase activity	--	--	KOG1282	Serine carboxypeptidases (lysosomal cathepsin A)
Cluster-684.0	1.83	5.42	10.34	0	0	0	476	--	--	--	--	--	--	--	--	--	--	--	--	--	--	--	--	--	--	PF00724//PF08027	NADH:flavin oxidoreductase / NADH oxidase family//Albumin I chain b	--	--	GO:0045735//GO:0016491//GO:0010181	nutrient reservoir activity//oxidoreductase activity//FMN binding	--	--	--	--
Cluster-1337.0	0	0	0	0	0	0	589	--	--	--	--	--	--	--	--	--	--	--	--	--	--	Q8IR45	259	1.5e-21	BLOC-1-related complex subunit 8 homolog OS=Drosophila melanogaster OX=7227 GN=CG32590 PE=2 SV=1	PF01924//PF00762//PF00082	Hydrogenase formation hypA family//Ferrochelatase//Subtilase family	GO:0006783//GO:0015994//GO:0006508	heme biosynthetic process//chlorophyll metabolic process//proteolysis	GO:0004325//GO:0008236//GO:0046872	ferrochelatase activity//serine-type peptidase activity//metal ion binding	--	--	--	--
Cluster-2964.0	0	0	0	0	0	0	4052	--	--	--	--	--	XM_019045478.1	XM_019045478	196	5.29e-95	PREDICTED: Bemisia tabaci uncharacterized LOC109033055 (LOC109033055), mRNA	--	--	--	--	Q8VHG2	563	5.9e-56	Angiomotin OS=Mus musculus OX=10090 GN=Amot PE=1 SV=3	--	--	--	--	--	--	--	--	--	--
Cluster-5440.1516	39.55	43.5	48.31	35.24	62.17	84.31	5081	1570222368	RYR04526.1	1707	4.3e-187	hypothetical protein Ahy_B06g084284 isoform B [Arachis hypogaea]	XM_025802684.2	XM_025802684	875	0	PREDICTED: Arachis hypogaea YTH domain-containing protein ECT2 (LOC112754882), transcript variant X2, mRNA	K20102	YTHDF	YTH domain-containing family protein	http://www.genome.jp/dbget-bin/www_bget?ko:K20102	Q9LJE5	904	2.1e-95	YTH domain-containing protein ECT2 OS=Arabidopsis thaliana OX=3702 GN=ECT2 PE=1 SV=1	PF04146	YT521-B-like domain	--	--	GO:0003723	RNA binding	--	--	--	--
Cluster-5203.0	0	4.61	0	0	2.39	0	600	--	--	--	--	--	CP014168.1	CP014168	145	1.67e-67	Sphingomonas panacis strain DCY99, complete genome	--	--	--	--	--	--	--	--	PF00725//PF03721//PF02954//PF03446//PF02254//PF02796//PF01210//PF02737//PF02826	3-hydroxyacyl-CoA dehydrogenase, C-terminal domain//UDP-glucose/GDP-mannose dehydrogenase family, NAD binding domain//Bacterial regulatory protein, Fis family//NAD binding domain of 6-phosphogluconate dehydrogenase//TrkA-N domain//Helix-turn-helix domain of resolvase//NAD-dependent glycerol-3-phosphate dehydrogenase N-terminus//3-hydroxyacyl-CoA dehydrogenase, NAD binding domain//D-isomer specifi…	GO:0006310//GO:0046168//GO:0006631//GO:0006813	DNA recombination//glycerol-3-phosphate catabolic process//fatty acid metabolic process//potassium ion transport	GO:0000150//GO:0043565//GO:0050661//GO:0070403//GO:0051287//GO:0016616//GO:0016491//GO:0003677	DNA strand exchange activity//sequence-specific DNA binding//NADP binding//NAD+ binding//NAD binding//oxidoreductase activity, acting on the CH-OH group of donors, NAD or NADP as acceptor//oxidoreductase activity//DNA binding	--	--	--	--
Cluster-5440.1514	27.59	59.92	24.64	48.49	56.06	65	3046	1570261017	RYR37950.1	1093	4e-116	hypothetical protein Ahy_A09g042869 [Arachis hypogaea]	XM_025822987.2	XM_025822987	622	0	PREDICTED: Arachis hypogaea queuine tRNA-ribosyltransferase accessory subunit 2 (LOC112778689), transcript variant X3, mRNA	K15407	QTRT2	queuine tRNA-ribosyltransferase accessory subunit	http://www.genome.jp/dbget-bin/www_bget?ko:K15407	Q5R998	384	2.5e-35	Queuine tRNA-ribosyltransferase accessory subunit 2 OS=Pongo abelii OX=9601 GN=QTRT2 PE=2 SV=1	PF01702	Queuine tRNA-ribosyltransferase	GO:0006400	tRNA modification	GO:0016763	pentosyltransferase activity	--	--	KOG3909	Queuine-tRNA ribosyltransferase
Cluster-5440.1515	143.52	163.63	170.82	183.28	225.52	242.58	2232	1432008226	XP_025666467.1	1619	3e-177	ATPase family AAA domain-containing protein 1 isoform X2 [Arachis hypogaea]	XM_016307783.2	XM_016307783	1107	0	PREDICTED: Arachis ipaensis ATPase family AAA domain-containing protein 1 (LOC107605856), transcript variant X2, mRNA	K22530	ATAD1	ATPase family AAA domain-containing protein 1	http://www.genome.jp/dbget-bin/www_bget?ko:K22530	F6QV99	702	2.5e-72	Outer mitochondrial transmembrane helix translocase OS=Bos taurus OX=9913 GN=ATAD1 PE=2 SV=2	PF07724//PF05496//PF01695//PF00910//PF01637//PF00493//PF00931//PF02224//PF07726//PF07728//PF02562//PF01078//PF06068//PF01057//PF02367//PF00158//PF14532//PF00004//PF00005	AAA domain (Cdc48 subfamily)//Holliday junction DNA helicase RuvB P-loop domain//IstB-like ATP binding protein//RNA helicase//ATPase domain predominantly from Archaea//MCM P-loop domain//NB-ARC domain//Cytidylate kinase//ATPase family associated with various cellular activities (AAA)//AAA domain (dynein-related subfamily)//PhoH-like protein//Magnesium chelatase, subunit ChlI//TIP49 P-loop domain/…	GO:0006206//GO:0006281//GO:0006139//GO:0006355//GO:0002949//GO:0032508//GO:0006310//GO:0019079	pyrimidine nucleobase metabolic process//DNA repair//nucleobase-containing compound metabolic process//regulation of DNA-templated transcription//tRNA threonylcarbamoyladenosine modification//DNA duplex unwinding//DNA recombination//viral genome replication	GO:0003677//GO:0004127//GO:0009378//GO:0005524//GO:0003723//GO:0003724//GO:0043531//GO:0016887//GO:0008134	DNA binding//cytidylate kinase activity//four-way junction helicase activity//ATP binding//RNA binding//RNA helicase activity//ADP binding//ATP hydrolysis activity//transcription factor binding	GO:0005667//GO:0009379//GO:0005657	transcription regulator complex//Holliday junction helicase complex//replication fork	KOG0737	AAA+-type ATPase
Cluster-5440.1512	44.96	55.82	20.84	29.56	43.54	37.83	1728	--	--	--	--	--	XM_016325463.2	XM_016325463	43	2.51e-10	PREDICTED: Arachis ipaensis uncharacterized LOC107623265 (LOC107623265), mRNA	--	--	--	--	--	--	--	--	--	--	--	--	--	--	--	--	--	--
Cluster-3612.0	0.9	2.69	0	2.55	4.66	3.75	697	--	--	--	--	--	CP035708.1	CP035708	196	8.72e-96	Sphaerotilus natans subsp. sulfidivorans strain D-507 chromosome, complete genome	--	--	--	--	--	--	--	--	PF11081//PF13411//PF00376	Adenovirus L4-33K/L4-22K//MerR HTH family regulatory protein//MerR family regulatory protein	GO:0019073//GO:0006355	viral DNA genome packaging//regulation of DNA-templated transcription	GO:0003677	DNA binding	--	--	--	--
Cluster-2263.0	0	0	0	0	0	0	4781	1373927376	XP_024388490.1	970	1.2e-101	WD repeat-containing protein 26 homolog isoform X1 [Physcomitrella patens]	--	--	--	--	--	K22382	WDR26	WD repeat-containing protein 26	http://www.genome.jp/dbget-bin/www_bget?ko:K22382	Q9H7D7	1843	2.6e-204	WD repeat-containing protein 26 OS=Homo sapiens OX=9606 GN=WDR26 PE=1 SV=3	PF00400//PF13181//PF13176//PF00515//PF10716//PF13174	WD domain, G-beta repeat//Tetratricopeptide repeat//Tetratricopeptide repeat//Tetratricopeptide repeat//NADH dehydrogenase transmembrane subunit//Tetratricopeptide repeat	GO:0006118	obsolete electron transport	GO:0016655//GO:0005515	oxidoreductase activity, acting on NAD(P)H, quinone or similar compound as acceptor//protein binding	--	--	KOG0293	WD40 repeat-containing protein
Cluster-5440.1511	20.81	30.67	36.86	36.52	60.48	70.08	2258	1012322400	KYP34715.1	146	1.9e-06	hypothetical protein KK1_044307 [Cajanus cajan]	XM_021140629.1	XM_021140629	55	7.05e-17	PREDICTED: Arachis duranensis uncharacterized LOC110280100 (LOC110280100), mRNA	--	--	--	--	--	--	--	--	--	--	--	--	--	--	--	--	--	--
Cluster-3682.0	0	0	0	0	1.73	5.26	493	676379625	XP_009033091.1	159	1.3e-08	hypothetical protein AURANDRAFT_19812 [Aureococcus anophagefferens]	CP014168.1	CP014168	215	1.65e-106	Sphingomonas panacis strain DCY99, complete genome	--	--	--	--	A0L5E8	370	1.7e-34	Thiazole synthase OS=Magnetococcus marinus (strain ATCC BAA-1437 / JCM 17883 / MC-1) OX=156889 GN=thiG PE=3 SV=1	--	--	--	--	--	--	--	--	--	--
Cluster-3682.1	0	0	0	0	0	0	335	1559668642	RWW90719.1	318	3.2e-27	hypothetical protein BHE74_00005164 [Ensete ventricosum]	CP014168.1	CP014168	203	5.1e-100	Sphingomonas panacis strain DCY99, complete genome	--	--	--	--	Q2G348	524	1.6e-52	Thiazole synthase OS=Novosphingobium aromaticivorans (strain ATCC 700278 / DSM 12444 / CCUG 56034 / CIP 105152 / NBRC 16084 / F199) OX=279238 GN=thiG PE=3 SV=2	--	--	--	--	--	--	--	--	--	--
Cluster-5440.1518	58.9	218.41	64.95	149.55	82.02	115.39	1218	1012229295	XP_015937927.1	994	4.8e-105	adenylate kinase 4 [Arachis duranensis]	XM_028353612.1	XM_028353612	302	1.85e-154	PREDICTED: Glycine soja adenylate kinase 4-like (LOC114392464), mRNA	K00939	adk	adenylate kinase	http://www.genome.jp/dbget-bin/www_bget?ko:K00939	Q08480	958	2.8e-102	Adenylate kinase 4 OS=Oryza sativa subsp. japonica OX=39947 GN=ADK-B PE=2 SV=1	PF01078//PF00005//PF00004//PF07728//PF05191	Magnesium chelatase, subunit ChlI//ABC transporter//ATPase family associated with various cellular activities (AAA)//AAA domain (dynein-related subfamily)//Adenylate kinase, active site lid	GO:0046034//GO:0006144	ATP metabolic process//purine nucleobase metabolic process	GO:0004017//GO:0016887//GO:0005524	adenylate kinase activity//ATP hydrolysis activity//ATP binding	--	--	KOG3078	Adenylate kinase
Cluster-5440.1519	14.14	22	106.4	69.09	230.81	198.05	3060	1431646930	XP_025617444.1	1789	8e-197	factor of DNA methylation 1 [Arachis hypogaea]	XM_025819013.1	XM_025819013	1278	0	PREDICTED: Arachis hypogaea factor of DNA methylation 1 (LOC112775417), mRNA	--	--	--	--	Q9S9P3	1021	3.5e-109	Factor of DNA methylation 1 OS=Arabidopsis thaliana OX=3702 GN=FDM1 PE=1 SV=1	PF04138//PF03468//PF09298//PF03470	GtrA-like protein//XS domain//Fumarylacetoacetase N-terminal//XS zinc finger domain	GO:0009072//GO:0000271//GO:0006570//GO:0042207//GO:0031047	aromatic amino acid metabolic process//polysaccharide biosynthetic process//tyrosine metabolic process//styrene catabolic process//RNA-mediated gene silencing	GO:0004334	fumarylacetoacetase activity	--	--	--	--
Cluster-2332.0	0	0	0	0	0	0	780	1378152750	XP_024576059.1	249	7.6e-19	rwd domain-containing protein 1 [Plasmopara halstedii]	--	--	--	--	--	--	--	--	--	Q9CQK7	387	2.9e-36	RWD domain-containing protein 1 OS=Mus musculus OX=10090 GN=Rwdd1 PE=1 SV=1	PF07690//PF00083//PF17051//PF05773	Major Facilitator Superfamily//Sugar (and other) transporter//Cytochrome C oxidase assembly factor 2//RWD domain	GO:0033617//GO:0055085	mitochondrial cytochrome c oxidase assembly//transmembrane transport	GO:0022857//GO:0005515	transmembrane transporter activity//protein binding	--	--	KOG4018	Uncharacterized conserved protein, contains RWD domain
Cluster-589.0	30.35	0.82	20.38	0	0	0	1685	1344028403	XP_023897253.1	353	1.4e-30	uncharacterized protein LOC112009143 [Quercus suber]	XM_032019488.1	XM_032019488	1330	0	Colletotrichum fructicola putative O-acetyltransferase (CGMCC3_g10137), partial mRNA	K22884	SIDL	N5-hydroxyornithine acetyltransferase	http://www.genome.jp/dbget-bin/www_bget?ko:K22884	A0A084API4	1350	1.4e-147	Putative O-acetyltransferase SAT14 OS=Stachybotrys chartarum (strain CBS 109288 / IBT 7711) OX=1280523 GN=SAT14 PE=3 SV=1	PF00749//PF13302//PF01080//PF06459	tRNA synthetases class I (E and Q), catalytic domain//Acetyltransferase (GNAT) domain//Presenilin//Ryanodine Receptor TM 4-6	GO:0016485//GO:0043039//GO:0006816//GO:0006874//GO:0006418//GO:0042967	protein processing//tRNA aminoacylation//calcium ion transport//intracellular calcium ion homeostasis//tRNA aminoacylation for protein translation//obsolete acyl-carrier-protein biosynthetic process	GO:0005219//GO:0005524//GO:0004812//GO:0008080//GO:0004190	ryanodine-sensitive calcium-release channel activity//ATP binding//aminoacyl-tRNA ligase activity//N-acetyltransferase activity//aspartic-type endopeptidase activity	GO:0005622	intracellular anatomical structure	--	--
Cluster-2093.0	0	0	0	0	0	0	1131	1340503012	XP_023732494.1	388	8.4e-35	uncharacterized protein LOC111880308 [Lactuca sativa]	--	--	--	--	--	--	--	--	--	--	--	--	--	PF13456	Reverse transcriptase-like	GO:0051252	regulation of RNA metabolic process	GO:0004523//GO:0003676	RNA-DNA hybrid ribonuclease activity//nucleic acid binding	--	--	--	--
Cluster-1885.0	0	0	0	0	0	0	350	698781577	XP_009823832.1	139	1.9e-06	hypothetical protein H257_02043 [Aphanomyces astaci]	--	--	--	--	--	--	--	--	--	Q26228	179	1.7e-12	ATP-dependent DNA helicase 2 subunit 1 OS=Rhipicephalus appendiculatus OX=34631 GN=ku70 PE=2 SV=1	--	--	--	--	--	--	--	--	--	--
Cluster-2308.0	0	0	0	0	0	0	2351	1353880509	PQP95879.1	1596	1.5e-174	prolyl endopeptidase-like isoform X1 [Prunus yedoensis var. nudiflora]	--	--	--	--	--	K01322	PREP	prolyl oligopeptidase	http://www.genome.jp/dbget-bin/www_bget?ko:K01322	P48147	1787	4e-198	Prolyl endopeptidase OS=Homo sapiens OX=9606 GN=PREP PE=1 SV=2	PF04082//PF02897//PF00326	Fungal specific transcription factor domain//Prolyl oligopeptidase, N-terminal beta-propeller domain//Prolyl oligopeptidase family	GO:0006508//GO:0006351	proteolysis//DNA-templated transcription	GO:0008270//GO:0008236//GO:0003677//GO:0004252	zinc ion binding//serine-type peptidase activity//DNA binding//serine-type endopeptidase activity	--	--	KOG2237	Predicted serine protease
Cluster-3299.0	118.95	145.41	332.99	275.48	529.18	470.76	1859	485638055	EOD32510.1	1856	8.2e-205	hypothetical protein EMIHUDRAFT_441933 [Emiliania huxleyi CCMP1516]	XM_019044165.1	XM_019044165	1807	0	PREDICTED: Bemisia tabaci actin-5C (LOC109032176), mRNA	--	--	--	--	P53461	1903	1.1e-211	Actin, nonmuscle OS=Halocynthia roretzi OX=7729 GN=CA1 PE=3 SV=1	--	--	--	--	--	--	--	--	KOG0676	Actin and related proteins
Cluster-4739.0	1.29	0	0	0.83	1.35	0.45	1166	1570229097	RYR10657.1	187	1.8e-11	hypothetical protein Ahy_B05g079130 [Arachis hypogaea]	XM_025843274.2	XM_025843274	657	0	PREDICTED: Arachis hypogaea probable LRR receptor-like serine/threonine-protein kinase At1g12460 (LOC112800859), mRNA	--	--	--	--	--	--	--	--	PF00237	Ribosomal protein L22p/L17e	GO:0042254//GO:0006412	ribosome biogenesis//translation	GO:0003735	structural constituent of ribosome	GO:0005840	ribosome	--	--
Cluster-1728.0	0	0	0	0	0	0	1004	1373918055	XP_024383622.1	860	1.4e-89	zinc finger protein 330 homolog [Physcomitrella patens]	XM_030894866.1	XM_030894866	233	3.45e-116	PREDICTED: Sitophilus oryzae zinc finger protein 330 homolog (LOC115878384), mRNA	--	--	--	--	Q9VAU9	1153	5.6e-125	Zinc finger protein 330 homolog OS=Drosophila melanogaster OX=7227 GN=Noa36 PE=2 SV=1	PF06524	NOA36 protein	--	--	GO:0008270	zinc ion binding	GO:0005634	nucleus	--	--
Cluster-2865.0	33.72	4.45	42.53	0	0	0	1918	545701811	XP_005703238.1	169	3.5e-09	hypothetical protein Gasu_57210 [Galdieria sulphuraria]	XM_032028683.1	XM_032028683	1374	0	Colletotrichum fructicola uncharacterized protein (CGMCC3_g1972), partial mRNA	--	--	--	--	--	--	--	--	PF07690//PF10104//PF00083	Major Facilitator Superfamily//Di-sulfide bridge nucleocytoplasmic transport domain//Sugar (and other) transporter	GO:0055085//GO:0055088	transmembrane transport//lipid homeostasis	GO:0022857	transmembrane transporter activity	GO:0031965	nuclear membrane	--	--
Cluster-6281.0	0.31	2.85	0.63	2.13	6.96	0.66	1488	1229809044	XP_022158573.1	165	7.9e-09	uncharacterized protein LOC111025027 [Momordica charantia]	--	--	--	--	--	--	--	--	--	--	--	--	--	--	--	--	--	--	--	--	--	--	--
Cluster-1383.0	0	0	0	0	0	0	364	1572876095	RZB68124.1	135	5.9e-06	putative cysteine protease RD21B [Glycine soja]	--	--	--	--	--	--	--	--	--	Q26534	121	9.5e-06	Cathepsin L OS=Schistosoma mansoni OX=6183 GN=CL1 PE=2 SV=1	PF00112//PF16845//PF00031	Papain family cysteine protease//Aspartic acid proteinase inhibitor//Cystatin domain	GO:0006508	proteolysis	GO:0004869//GO:0008234	cysteine-type endopeptidase inhibitor activity//cysteine-type peptidase activity	--	--	KOG1543	Cysteine proteinase Cathepsin L
Cluster-2539.0	0	0	6.02	0	0	0	307	--	--	--	--	--	CP030989.1	CP030989	55	8.66e-18	Arachis hypogaea cultivar Shitouqi chromosome A07	--	--	--	--	--	--	--	--	--	--	--	--	--	--	--	--	--	--
Cluster-5594.1	2.51	5.85	5.73	0.79	6.09	8.73	729	--	--	--	--	--	XM_028925275.1	XM_028925275	57	1.7e-18	PREDICTED: Prosopis alba NAD(P)H dehydrogenase (quinone) FQR1-like (LOC114737353), mRNA	--	--	--	--	--	--	--	--	PF01509	TruB family pseudouridylate synthase (N terminal domain)	GO:0006396	RNA processing	--	--	--	--	--	--
Cluster-6075.0	0	2.2	2.08	0	0	2.31	436	326508144	BAJ99339.1	161	6.8e-09	predicted protein [Hordeum vulgare subsp. vulgare]	XM_007819824.1	XM_007819824	291	8.2e-149	Metarhizium robertsii ARSEF 23 potassium/sodium efflux P-type ATPase mRNA	--	--	--	--	Q07421	445	3.1e-43	Plasma membrane ATPase OS=Ajellomyces capsulatus OX=5037 GN=PMA1 PE=3 SV=1	--	--	--	--	--	--	--	--	--	--
Cluster-4797.0	0	0	0	0	0	0	512	1021527022	XP_016207011.1	485	2.1e-46	glycosyltransferase family 92 protein RCOM_0530710-like [Arachis ipaensis]	--	--	--	--	--	--	--	--	--	B9SLR1	213	2.9e-16	Glycosyltransferase family 92 protein RCOM_0530710 OS=Ricinus communis OX=3988 GN=RCOM_0530710 PE=3 SV=1	PF01120	Alpha-L-fucosidase	GO:0005975	carbohydrate metabolic process	GO:0004560	alpha-L-fucosidase activity	--	--	--	--
Cluster-1752.0	0	0	0	0	0	0	793	1600639981	TEY24655.1	296	2.7e-24	ferredoxin, 2Fe-2S [Salvia splendens]	--	--	--	--	--	--	--	--	--	Q8SZA8	459	1.3e-44	Adrenodoxin-like protein 2, mitochondrial OS=Drosophila melanogaster OX=7227 GN=Fdx2 PE=2 SV=1	PF00111	2Fe-2S iron-sulfur cluster binding domain	--	--	GO:0051536	iron-sulfur cluster binding	--	--	KOG3309	Ferredoxin
Cluster-5440.2688	25.03	50.15	67.39	48.44	141.48	135.72	2902	1021550156	XP_016166469.1	3763	0	neutral ceramidase [Arachis ipaensis]	XM_025809802.2	XM_025809802	2303	0	PREDICTED: Arachis hypogaea neutral ceramidase 1 (LOC112764251), mRNA	K12349	ASAH2	neutral ceramidase	http://www.genome.jp/dbget-bin/www_bget?ko:K12349	F4HQM3	2990	0	Neutral ceramidase 1 OS=Arabidopsis thaliana OX=3702 GN=NCER1 PE=2 SV=1	--	--	--	--	--	--	--	--	KOG2232	Ceramidases
Cluster-5927.0	0	0	0	0	0	0	961	1570276346	RYR51490.1	591	2.1e-58	hypothetical protein Ahy_A06g026510 [Arachis hypogaea]	XM_025748833.2	XM_025748833	133	1.28e-60	PREDICTED: Arachis hypogaea protein FANTASTIC FOUR 2-like (LOC112696203), mRNA	--	--	--	--	Q8GXU9	217	1.8e-16	Protein FANTASTIC FOUR 2 OS=Arabidopsis thaliana OX=3702 GN=FAF2 PE=2 SV=1	PF04082	Fungal specific transcription factor domain	GO:0006351	DNA-templated transcription	GO:0008270//GO:0003677	zinc ion binding//DNA binding	--	--	--	--
Cluster-1311.0	0	0	0	0	0	0	1097	--	--	--	--	--	--	--	--	--	--	--	--	--	--	--	--	--	--	PF07690//PF01395	Major Facilitator Superfamily//PBP/GOBP family	GO:0055085	transmembrane transport	GO:0022857//GO:0005549	transmembrane transporter activity//odorant binding	--	--	--	--
Cluster-2427.0	0	0	0	0	0	0	1551	1227930434	XP_021901039.1	410	3.2e-37	tRNAse Z TRZ4, mitochondrial-like [Carica papaya]	--	--	--	--	--	K00784	rnz	ribonuclease Z	http://www.genome.jp/dbget-bin/www_bget?ko:K00784	Q9BQ52	487	1.5e-47	Zinc phosphodiesterase ELAC protein 2 OS=Homo sapiens OX=9606 GN=ELAC2 PE=1 SV=2	PF00722//PF13691	Glycosyl hydrolases family 16//tRNase Z endonuclease	GO:0005975//GO:0008033	carbohydrate metabolic process//tRNA processing	GO:0004553	hydrolase activity, hydrolyzing O-glycosyl compounds	--	--	KOG2121	Predicted metal-dependent hydrolase (beta-lactamase superfamily)
Cluster-3698.0	0	0	0	0	0	0	327	--	--	--	--	--	AP012222.1	AP012222	66	7.14e-24	Sphingobium sp. SYK-6 DNA, complete genome	--	--	--	--	--	--	--	--	PF13411	MerR HTH family regulatory protein	GO:0006355	regulation of DNA-templated transcription	GO:0003677	DNA binding	--	--	--	--
Cluster-4288.0	12.25	28.8	22.6	24.07	21.83	20.84	614	1040817948	XP_017235287.1	454	1e-42	PREDICTED: 60S ribosomal protein L22-2-like [Daucus carota subsp. sativus]	XM_017379798.1	XM_017379798	320	8.94e-165	PREDICTED: Daucus carota subsp. sativus 60S ribosomal protein L22-2-like (LOC108209070), mRNA	K02891	RP-L22e	large subunit ribosomal protein L22e	http://www.genome.jp/dbget-bin/www_bget?ko:K02891	Q9M9W1	410	4.9e-39	60S ribosomal protein L22-2 OS=Arabidopsis thaliana OX=3702 GN=RPL22B PE=2 SV=1	PF01776	Ribosomal L22e protein family	GO:0042254//GO:0006412	ribosome biogenesis//translation	GO:0003735	structural constituent of ribosome	GO:0005840	ribosome	KOG3434	60S ribosomal protein L22
Cluster-3703.0	5.44	5.15	0	0	0	0	329	--	--	--	--	--	--	--	--	--	--	--	--	--	--	--	--	--	--	--	--	--	--	--	--	--	--	--	--
Cluster-5440.740	0	0	0	0	0	0	824	--	--	--	--	--	CP030990.1	CP030990	83	6.81e-33	Arachis hypogaea cultivar Shitouqi chromosome A08	--	--	--	--	--	--	--	--	--	--	--	--	--	--	--	--	--	--
Cluster-5440.3459	2.8	3.37	2.21	0	1.17	0.59	957	--	--	--	--	--	--	--	--	--	--	--	--	--	--	--	--	--	--	--	--	--	--	--	--	--	--	--	--
Cluster-5440.3458	188	204.83	191.74	196.85	233.71	227.96	4456	1012224708	XP_015936692.1	3403	0	uncharacterized protein LOC107462595 [Arachis duranensis]	XM_025815711.2	XM_025815711	2448	0	PREDICTED: Arachis hypogaea protein PAT1 homolog (LOC112771096), transcript variant X2, mRNA	K12617	PATL1	DNA topoisomerase 2-associated protein PAT1	http://www.genome.jp/dbget-bin/www_bget?ko:K12617	Q0WPK4	1780	4.9e-197	Protein PAT1 homolog OS=Arabidopsis thaliana OX=3702 GN=PAT1 PE=1 SV=1	PF03153//PF05933	Transcription factor IIA, alpha/beta subunit//Fungal ATP synthase protein 8 (A6L)	GO:0015986//GO:0006367	proton motive force-driven ATP synthesis//transcription initiation at RNA polymerase II promoter	GO:0015078	proton transmembrane transporter activity	GO:0005672//GO:0045263	transcription factor TFIIA complex//proton-transporting ATP synthase complex, coupling factor F(o)	--	--
Cluster-5440.4485	7.75	9.64	22.84	4.63	6.6	2.32	1310	1021572585	XP_016177399.1	358	2.9e-31	17.3 kDa class I heat shock protein [Arachis ipaensis]	XM_025821455.2	XM_025821455	172	3.69e-82	PREDICTED: Arachis hypogaea 17.3 kDa class I heat shock protein (LOC112777158), mRNA	K13993	HSP20	HSP20 family protein	http://www.genome.jp/dbget-bin/www_bget?ko:K13993	P05478	337	3.1e-30	18.5 kDa class I heat shock protein OS=Glycine max OX=3847 GN=HSP18.5-C PE=3 SV=1	--	--	--	--	--	--	--	--	--	--
Cluster-5440.4484	3.8	7.96	11.66	9.26	27.55	34.92	2888	1570216957	RYQ99533.1	3424	0	hypothetical protein Ahy_B07g087474 isoform A [Arachis hypogaea]	XM_029294518.1	XM_029294518	1465	0	PREDICTED: Arachis hypogaea pentatricopeptide repeat-containing protein At4g18520, chloroplastic (LOC112764613), transcript variant X7, mRNA	--	--	--	--	Q0WNP3	1686	2.5e-186	Pentatricopeptide repeat-containing protein At4g18520, chloroplastic OS=Arabidopsis thaliana OX=3702 GN=PCMP-A2 PE=1 SV=1	PF12554//PF17049	Mitotic-spindle organizing gamma-tubulin ring associated//ATPase expression protein 1	GO:0033566//GO:0006417	gamma-tubulin complex localization//regulation of translation	GO:0045182	translation regulator activity	GO:0000931	gamma-tubulin ring complex	--	--
Cluster-5440.4483	4.91	7.91	11.87	9.51	24.27	22.76	5101	1572899404	RZB89133.1	1890	2.6e-208	Anti-sigma-I factor RsgI6 isoform B [Glycine soja]	XM_025802512.2	XM_025802512	1126	0	PREDICTED: Arachis hypogaea probable polyribonucleotide nucleotidyltransferase 1, chloroplastic (LOC112754756), mRNA	--	--	--	--	Q69LE7	1287	8.3e-140	Probable polyribonucleotide nucleotidyltransferase 1, chloroplastic OS=Oryza sativa subsp. japonica OX=39947 GN=PNP1 PE=2 SV=1	PF02170//PF00331//PF03726	PAZ domain//Glycosyl hydrolase family 10//Polyribonucleotide nucleotidyltransferase, RNA binding domain	GO:0006396//GO:0005975	RNA processing//carbohydrate metabolic process	GO:0005515//GO:0004553//GO:0003723	protein binding//hydrolase activity, hydrolyzing O-glycosyl compounds//RNA binding	--	--	--	--
Cluster-5440.4482	22.26	57.93	29.26	44.03	84.15	102.39	544	--	--	--	--	--	XM_025766447.2	XM_025766447	62	2.07e-21	PREDICTED: Arachis hypogaea transcription factor GTE7 (LOC112714779), mRNA	--	--	--	--	--	--	--	--	--	--	--	--	--	--	--	--	--	--
Cluster-5440.4481	0	2.07	0	0	35.2	270.63	828	1044635691	NP_001316522.1	720	2e-73	translationally-controlled tumor protein [Nicotiana tabacum]	NM_001329593.1	NM_001329593	813	0	Nicotiana tabacum translationally-controlled tumor protein (NTTCTP), mRNA	--	--	--	--	Q9XHL7	702	9.2e-73	Translationally-controlled tumor protein homolog OS=Nicotiana tabacum OX=4097 GN=TCTP PE=2 SV=1	PF08057	Erythromycin resistance leader peptide	GO:0046677	response to antibiotic	--	--	--	--	KOG1727	Microtubule-binding protein (translationally controlled tumor protein)
Cluster-5440.4480	1.89	92.13	2.49	5.42	21.72	0.66	880	--	--	--	--	--	--	--	--	--	--	--	--	--	--	--	--	--	--	--	--	--	--	--	--	--	--	--	--
Cluster-5440.3451	8.35	15.79	15.75	17.17	41.37	33.22	1785	1570291539	RYR65168.1	321	7.8e-27	hypothetical protein Ahy_A03g011142 [Arachis hypogaea]	--	--	--	--	--	--	--	--	--	--	--	--	--	PF02517	Type II CAAX prenyl endopeptidase Rce1-like	GO:0071586	CAAX-box protein processing	GO:0004222	metalloendopeptidase activity	GO:0016020	membrane	--	--
Cluster-5302.0	0	0	0.67	0	1.41	2.83	838	--	--	--	--	--	CP030990.1	CP030990	135	8.6e-62	Arachis hypogaea cultivar Shitouqi chromosome A08	--	--	--	--	--	--	--	--	PF02544	3-oxo-5-alpha-steroid 4-dehydrogenase	GO:0006629	lipid metabolic process	GO:0016627	oxidoreductase activity, acting on the CH-CH group of donors	--	--	--	--
Cluster-5440.3453	0	0	0	0	0	33.97	312	--	--	--	--	--	--	--	--	--	--	--	--	--	--	--	--	--	--	--	--	--	--	--	--	--	--	--	--
Cluster-5440.3452	9.47	32.43	19.67	36.28	9.5	42.9	427	--	--	--	--	--	--	--	--	--	--	--	--	--	--	--	--	--	--	--	--	--	--	--	--	--	--	--	--
Cluster-5440.3455	2.06	0.69	2.71	1.31	2.15	2.87	829	--	--	--	--	--	CP030990.1	CP030990	64	2.5e-22	Arachis hypogaea cultivar Shitouqi chromosome A08	--	--	--	--	--	--	--	--	--	--	--	--	--	--	--	--	--	--
Cluster-5440.3454	39.66	33.44	56.22	56.41	88	90.17	3504	1431554441	XP_025688739.1	3487	0	pentatricopeptide repeat-containing protein At3g49710 [Arachis hypogaea]	XR_003196661.2	XR_003196661	1783	0	PREDICTED: Arachis hypogaea pentatricopeptide repeat-containing protein At3g49710 (LOC112790512), transcript variant X1, misc_RNA	--	--	--	--	Q9M2Y7	2303	8.8e-258	Pentatricopeptide repeat-containing protein At3g49710 OS=Arabidopsis thaliana OX=3702 GN=PCMP-H79 PE=2 SV=1	PF14432//PF00637	DYW family of nucleic acid deaminases//Region in Clathrin and VPS	GO:0016192//GO:0006886	vesicle-mediated transport//intracellular protein transport	GO:0008270	zinc ion binding	--	--	--	--
Cluster-5440.3457	6.89	17.71	30.43	46.37	79.52	105.12	1494	1431607191	XP_025700156.1	367	3e-32	uncharacterized protein LOC112801560 [Arachis hypogaea]	XM_016345280.2	XM_016345280	237	3.1e-118	PREDICTED: Arachis ipaensis uncharacterized LOC107641856 (LOC107641856), mRNA >ref|XM_025798945.1| PREDICTED: Arachis hypogaea uncharacterized LOC112750300 (LOC112750300), mRNA	--	--	--	--	--	--	--	--	--	--	--	--	--	--	--	--	--	--
Cluster-526.0	3.49	0	9.98	0	0	0	1151	922474040	XP_013635924.1	204	1.8e-13	PREDICTED: myosin-11-like isoform X2 [Brassica oleracea var. oleracea]	XM_032036417.1	XM_032036417	1043	0	Colletotrichum fructicola uncharacterized protein (CGMCC3_g8841), partial mRNA	--	--	--	--	P39922	143	8.4e-08	Myosin heavy chain, clone 203 (Fragment) OS=Hydra vulgaris OX=6087 PE=2 SV=1	PF17078//PF07926//PF10392//PF06160//PF10473//PF01496//PF02183//PF08702//PF05557	SWI5-dependent HO expression protein 3//TPR/MLP1/MLP2-like protein//Golgi transport complex subunit 5//Septation ring formation regulator, EzrA//Leucine-rich repeats of kinetochore protein Cenp-F/LEK1//V-type ATPase 116kDa subunit family//Homeobox associated leucine zipper//Fibrinogen alpha/beta chain family//Mitotic checkpoint protein	GO:1902600//GO:0051028//GO:0006891//GO:0051258//GO:0000921//GO:0006119//GO:0006606//GO:0048309//GO:0007094//GO:0006355//GO:0007165//GO:0030168	proton transmembrane transport//mRNA transport//intra-Golgi vesicle-mediated transport//protein polymerization//septin ring assembly//oxidative phosphorylation//protein import into nucleus//endoplasmic reticulum inheritance//mitotic spindle assembly checkpoint signaling//regulation of DNA-templated transcription//signal transduction//platelet activation	GO:0005102//GO:0043565//GO:0008134//GO:0070840//GO:0046961//GO:0042803	signaling receptor binding//sequence-specific DNA binding//transcription factor binding//dynein complex binding//proton-transporting ATPase activity, rotational mechanism//protein homodimerization activity	GO:0005667//GO:0033179//GO:0017119//GO:0005940//GO:0005577	transcription regulator complex//proton-transporting V-type ATPase, V0 domain//Golgi transport complex//septin ring//fibrinogen complex	--	--
Cluster-5440.4937	0.89	0.78	0.56	0.97	0.47	0.82	3716	1193792778	XP_020984986.1	2048	9e-227	QWRF motif-containing protein 3 [Arachis duranensis]	XM_029294828.1	XM_029294828	1263	0	PREDICTED: Arachis hypogaea QWRF motif-containing protein 3 (LOC112769265), mRNA	--	--	--	--	Q8S8I1	593	1.8e-59	QWRF motif-containing protein 3 OS=Arabidopsis thaliana OX=3702 GN=QWRF3 PE=2 SV=1	PF06645//PF08656//PF01153	Microsomal signal peptidase 12 kDa subunit (SPC12)//DASH complex subunit Dad3//Glypican	GO:0006465//GO:0008608//GO:0009966	signal peptide processing//attachment of spindle microtubules to kinetochore//regulation of signal transduction	--	--	GO:0042729//GO:0005787//GO:0062023//GO:0046658//GO:0072686	DASH complex//signal peptidase complex//collagen-containing extracellular matrix//obsolete anchored component of plasma membrane//mitotic spindle	--	--
Cluster-5440.4936	5.52	7.5	7.14	7.53	0	1.36	1452	322875053	ADX20841.1	310	1.2e-25	omega 6 fatty acid desaturase [Arachis hypogaea]	DQ462471.1	DQ462471	152	5.37e-71	Cloning Vector pKANNIFAD200, complete sequence	K10256	FAD2	omega-6 fatty acid desaturase / acyl-lipid omega-6 desaturase (Delta-12 desaturase)	http://www.genome.jp/dbget-bin/www_bget?ko:K10256	P48630	302	3.9e-26	Omega-6 fatty acid desaturase, endoplasmic reticulum isozyme 1 OS=Glycine max OX=3847 GN=FAD2-1 PE=2 SV=1	PF05817	Oligosaccharyltransferase subunit Ribophorin II	GO:0006487	protein N-linked glycosylation	--	--	GO:0008250	oligosaccharyltransferase complex	KOG0841	Multifunctional chaperone (14-3-3 family)
Cluster-5440.1384	1.78	3.39	1.6	48.33	20.73	25.41	2203	1570253313	RYR31343.1	177	4.8e-10	hypothetical protein Ahy_B01g056147 [Arachis hypogaea]	HQ637178.1	HQ637178	141	1.07e-64	Arachis hypogaea clone AHF-205D04 NBS-LRR gene cluster, complete sequence	K20362	YIF1	protein transport protein YIF1	http://www.genome.jp/dbget-bin/www_bget?ko:K20362	--	--	--	--	--	--	--	--	--	--	--	--	--	--
Cluster-5440.3215	232.69	963.41	317.89	577.39	772.88	785.86	1978	1562639518	RXH79943.1	284	1.7e-22	hypothetical protein DVH24_041090 [Malus domestica]	CP030989.1	CP030989	902	0	Arachis hypogaea cultivar Shitouqi chromosome A07	--	--	--	--	Q6NQP4	332	1.8e-29	Leucine-rich repeat protein 2 OS=Arabidopsis thaliana OX=3702 GN=LRR2 PE=2 SV=1	--	--	--	--	--	--	--	--	--	--
Cluster-2272.0	0	0	0	0	0	0	756	--	--	--	--	--	--	--	--	--	--	--	--	--	--	Q9HCE3	156	1.7e-09	Zinc finger protein 532 OS=Homo sapiens OX=9606 GN=ZNF532 PE=1 SV=2	--	--	--	--	--	--	--	--	--	--
Cluster-5440.3214	10.54	14.47	25.26	18.43	23.68	33.42	2270	268527767	ACZ06069.1	2092	4.3e-232	beta-ketoacyl-ACP synthetase I [Arachis hypogaea]	XM_025835614.2	XM_025835614	1107	0	PREDICTED: Arachis hypogaea 3-oxoacyl-[acyl-carrier-protein] synthase I, chloroplastic (LOC112792393), mRNA	K09458	fabF	3-oxoacyl-[acyl-carrier-protein] synthase II	http://www.genome.jp/dbget-bin/www_bget?ko:K09458	P52410	1819	7.6e-202	3-oxoacyl-[acyl-carrier-protein] synthase I, chloroplastic OS=Arabidopsis thaliana OX=3702 GN=KAS1 PE=1 SV=2	PF00108	Thiolase, N-terminal domain	--	--	GO:0016747	acyltransferase activity, transferring groups other than amino-acyl groups	--	--	KOG1394	3-oxoacyl-(acyl-carrier-protein) synthase (I and II)
Cluster-2272.1	0	0	0	0	0	0	377	--	--	--	--	--	--	--	--	--	--	--	--	--	--	--	--	--	--	--	--	--	--	--	--	--	--	--	--
Cluster-5440.4319	10.11	41.28	19.63	26.97	64.86	93.55	1522	1431598429	XP_025696308.1	650	4.7e-65	RING-H2 finger protein ATL67 [Arachis hypogaea]	XM_025793761.2	XM_025793761	599	0	PREDICTED: Arachis hypogaea RING-H2 finger protein ATL67-like (LOC112744211), mRNA	--	--	--	--	O82353	482	5.5e-47	RING-H2 finger protein ATL67 OS=Arabidopsis thaliana OX=3702 GN=ATL67 PE=2 SV=1	PF12678//PF12906//PF00097//PF12861	RING-H2 zinc finger domain//RING-variant domain//Zinc finger, C3HC4 type (RING finger)//Anaphase-promoting complex subunit 11 RING-H2 finger	GO:0031145	anaphase-promoting complex-dependent catabolic process	GO:0061630//GO:0097602//GO:0008270//GO:0046872	ubiquitin protein ligase activity//cullin family protein binding//zinc ion binding//metal ion binding	GO:0005680	anaphase-promoting complex	--	--
Cluster-5440.4933	0	0	0	27.08	22.94	3.97	359	--	--	--	--	--	XM_025779905.2	XM_025779905	125	1.26e-56	PREDICTED: Arachis hypogaea putative disease resistance protein At3g14460 (LOC112729751), mRNA	--	--	--	--	--	--	--	--	PF08597//PF01056//PF06375//PF05432	Translation initiation factor eIF3 subunit//Myc amino-terminal region//AP-3 complex subunit delta-1//Bone sialoprotein II (BSP-II)	GO:0001503//GO:0007155//GO:0006355//GO:0015031//GO:0006446	ossification//cell adhesion//regulation of DNA-templated transcription//protein transport//regulation of translational initiation	GO:0003743//GO:0003700	translation initiation factor activity//DNA-binding transcription factor activity	GO:0030123//GO:0005852//GO:0005840//GO:0005576//GO:0005737//GO:0005667	AP-3 adaptor complex//eukaryotic translation initiation factor 3 complex//ribosome//extracellular region//cytoplasm//transcription regulator complex	--	--
Cluster-387.0	5.19	34.38	13.24	0	0	0	333	--	--	--	--	--	XM_032029441.1	XM_032029441	280	7.95e-143	Colletotrichum fructicola uncharacterized protein (CGMCC3_g2637), partial mRNA	--	--	--	--	--	--	--	--	--	--	--	--	--	--	--	--	--	--
Cluster-4354.0	0	0	0	0	0	0	472	--	--	--	--	--	--	--	--	--	--	--	--	--	--	--	--	--	--	PF01702	Queuine tRNA-ribosyltransferase	GO:0006400	tRNA modification	GO:0016763	pentosyltransferase activity	--	--	--	--
Cluster-6096.0	2.99	0	8.79	1.78	15.37	0	678	1021527605	XP_016207333.1	444	1.6e-41	LEAF RUST 10 DISEASE-RESISTANCE LOCUS RECEPTOR-LIKE PROTEIN KINASE-like 2.1 [Arachis ipaensis]	XM_016351847.2	XM_016351847	155	5.25e-73	PREDICTED: Arachis ipaensis LEAF RUST 10 DISEASE-RESISTANCE LOCUS RECEPTOR-LIKE PROTEIN KINASE-like 2.1 (LOC107647799), mRNA	--	--	--	--	--	--	--	--	PF14369//PF01155//PF00684//PF13947	zinc-ribbon//Hydrogenase/urease nickel incorporation, metallochaperone, hypA//DnaJ central domain//Wall-associated receptor kinase galacturonan-binding	GO:0051604	protein maturation	GO:0061630//GO:0030247//GO:0016151//GO:0051082//GO:0031072	ubiquitin protein ligase activity//polysaccharide binding//nickel cation binding//unfolded protein binding//heat shock protein binding	--	--	--	--
Cluster-1319.0	0	0	0	0	0	0	704	--	--	--	--	--	--	--	--	--	--	--	--	--	--	Q6P7L0	160	5.5e-10	Protein C10 OS=Xenopus tropicalis OX=8364 GN=TNeu030m04.1 PE=2 SV=1	PF08655//PF05843	DASH complex subunit Ask1//Suppressor of forked protein (Suf)	GO:0006396//GO:0008608	RNA processing//attachment of spindle microtubules to kinetochore	--	--	GO:0072686//GO:0042729//GO:0005634	mitotic spindle//DASH complex//nucleus	--	--
Cluster-5440.4932	14.99	10.32	40.05	60.59	52.3	31.15	602	--	--	--	--	--	--	--	--	--	--	--	--	--	--	--	--	--	--	--	--	--	--	--	--	--	--	--	--
Cluster-5440.4931	58.15	50.38	64.28	36.76	156.57	107.04	316	--	--	--	--	--	--	--	--	--	--	--	--	--	--	--	--	--	--	--	--	--	--	--	--	--	--	--	--
Cluster-5081.0	0	0	0	0	0	0	498	--	--	--	--	--	--	--	--	--	--	--	--	--	--	--	--	--	--	PF00108	Thiolase, N-terminal domain	--	--	GO:0016747	acyltransferase activity, transferring groups other than amino-acyl groups	--	--	--	--
Cluster-4787.0	10.86	9.59	0	0	0	0	587	1344056087	XP_023911435.1	293	4.5e-24	60S ribosomal protein L22-like [Quercus suber]	XM_007821029.2	XM_007821029	375	0	Metarhizium robertsii ARSEF 23 Ribosomal protein L22e mRNA	K02891	RP-L22e	large subunit ribosomal protein L22e	http://www.genome.jp/dbget-bin/www_bget?ko:K02891	Q09668	269	1.1e-22	60S ribosomal protein L22 OS=Schizosaccharomyces pombe (strain 972 / ATCC 24843) OX=284812 GN=rpl22 PE=1 SV=3	PF06003//PF04552//PF01776	Survival motor neuron protein (SMN)//Sigma-54, DNA binding domain//Ribosomal L22e protein family	GO:0006412//GO:0006397//GO:0042254	translation//mRNA processing//ribosome biogenesis	GO:0003723//GO:0001216//GO:0003735	RNA binding//DNA-binding transcription activator activity//structural constituent of ribosome	GO:0005737//GO:0005634//GO:0005840	cytoplasm//nucleus//ribosome	KOG3434	60S ribosomal protein L22
Cluster-5580.0	18.89	9.14	19.81	55.38	6.21	0	385	1570280075	RYR55219.1	480	6.1e-46	hypothetical protein Ahy_A06g030469 [Arachis hypogaea]	XM_025804008.1	XM_025804008	254	2.65e-128	PREDICTED: Arachis hypogaea (-)-germacrene D synthase (LOC112755731), mRNA	K15803	GERD	(-)-germacrene D synthase	http://www.genome.jp/dbget-bin/www_bget?ko:K15803	B9S9Z3	213	2.2e-16	Alpha-copaene synthase OS=Ricinus communis OX=3988 GN=TPS1 PE=1 SV=1	PF03861//PF03936//PF10483	ANTAR domain//Terpene synthase family, metal binding domain//Elongator subunit Iki1	GO:0002098	tRNA wobble uridine modification	GO:0016829//GO:0003723//GO:0000287//GO:0010333	lyase activity//RNA binding//magnesium ion binding//terpene synthase activity	GO:0033588	elongator holoenzyme complex	--	--
Cluster-811.0	48.29	1.9	30.41	0	0	0	2095	1344043334	XP_023901607.1	358	4.7e-31	caldesmon-like [Quercus suber]	XM_032031151.1	XM_032031151	1551	0	Colletotrichum fructicola uncharacterized protein (CGMCC3_g4155), partial mRNA	--	--	--	--	P02563	150	2.4e-08	Myosin-6 OS=Rattus norvegicus OX=10116 GN=Myh6 PE=1 SV=2	PF06005//PF05622//PF04117//PF09787//PF02183	Cell division protein ZapB//HOOK protein coiled-coil region//Mpv17 / PMP22 family//Golgin subfamily A member 5//Homeobox associated leucine zipper	GO:0090529//GO:0007030//GO:0031122//GO:0043093//GO:0006355	cell septum assembly//Golgi organization//cytoplasmic microtubule organization//FtsZ-dependent cytokinesis//regulation of DNA-templated transcription	GO:0043565//GO:0008017	sequence-specific DNA binding//microtubule binding	GO:0005737//GO:0045298	cytoplasm//tubulin complex	KOG0161	Myosin class II heavy chain
Cluster-5440.4159	40.9	94.41	156.91	217.37	428.92	286.44	787	--	--	--	--	--	XM_025800339.2	XM_025800339	44	3.11e-11	PREDICTED: Arachis hypogaea 40S ribosomal protein S26-3 (LOC112751259), mRNA	--	--	--	--	--	--	--	--	--	--	--	--	--	--	--	--	--	--
Cluster-5440.4158	0.76	1.27	1.77	1.96	0.53	0	1788	1431592360	XP_025693413.1	177	3.9e-10	uncharacterized protein LOC112795610 [Arachis hypogaea]	XR_002360468.1	XR_002360468	89	6.99e-36	PREDICTED: Arachis ipaensis uncharacterized LOC107638292 (LOC107638292), transcript variant X3, misc_RNA	--	--	--	--	--	--	--	--	PF03470	XS zinc finger domain	GO:0031047	RNA-mediated gene silencing	--	--	--	--	--	--
Cluster-5440.4318	2.7	0.67	0.66	0	0	0	840	1335233813	PNX92765.1	145	9.4e-07	ribonuclease H [Trifolium pratense]	--	--	--	--	--	--	--	--	--	--	--	--	--	--	--	--	--	--	--	--	--	--	--
Cluster-5440.4155	2.84	11.41	12.77	6.51	20.54	18.61	1351	1021477515	XP_016176384.1	1139	8.3e-122	uncharacterized protein LOC107618751 [Arachis ipaensis]	XM_025773294.2	XM_025773294	742	0	PREDICTED: Arachis hypogaea uncharacterized LOC112722313 (LOC112722313), mRNA	--	--	--	--	--	--	--	--	PF01795	MraW methylase family	--	--	GO:0008168	methyltransferase activity	--	--	--	--
Cluster-5440.4154	4.67	6.27	14.88	25.7	53.84	19.83	2240	1431713674	XP_025646446.1	808	3.3e-83	uncharacterized protein LOC112741629 [Arachis hypogaea]	XM_025790661.2	XM_025790661	338	3.35e-174	PREDICTED: Arachis hypogaea uncharacterized LOC112741629 (LOC112741629), mRNA	--	--	--	--	--	--	--	--	PF01612//PF11770	3'-5' exonuclease//GRB2-binding adapter (GAPT)	GO:0006139	nucleobase-containing compound metabolic process	GO:0008408//GO:0003676	3'-5' exonuclease activity//nucleic acid binding	--	--	--	--
Cluster-5440.4157	39.6	43.97	49.75	41.51	83.19	71.87	3325	1021489738	XP_016187876.1	2254	1e-250	probable protein S-acyltransferase 19 isoform X1 [Arachis ipaensis]	XM_025786935.2	XM_025786935	1443	0	PREDICTED: Arachis hypogaea probable protein S-acyltransferase 19 (LOC112737165), transcript variant X1, mRNA	K20027	ZDHHC1_11	palmitoyltransferase ZDHHC1/11	http://www.genome.jp/dbget-bin/www_bget?ko:K20027	Q8L5Y5	1307	2.6e-142	Probable protein S-acyltransferase 19 OS=Arabidopsis thaliana OX=3702 GN=PAT19 PE=2 SV=1	PF05397//PF10791//PF01529//PF02947	Mediator complex subunit 15//Mitochondrial F1-F0 ATP synthase subunit F of fungi//DHHC palmitoyltransferase//flt3 ligand	GO:0007165//GO:0006357//GO:0042967//GO:0015986	signal transduction//regulation of transcription by RNA polymerase II//obsolete acyl-carrier-protein biosynthetic process//proton motive force-driven ATP synthesis	GO:0003712//GO:0005125//GO:0016409	transcription coregulator activity//cytokine activity//palmitoyltransferase activity	GO:0005667//GO:0016592//GO:0000276//GO:0016020	transcription regulator complex//mediator complex//mitochondrial proton-transporting ATP synthase complex, coupling factor F(o)//membrane	KOG1311	DHHC-type Zn-finger proteins
Cluster-5440.4156	183.84	238.08	148.25	168.24	103.5	107.68	2622	1445384530	RDX77362.1	794	1.6e-81	Sphingosine kinase 1, partial [Mucuna pruriens]	XM_027490866.1	XM_027490866	287	8.82e-146	PREDICTED: Abrus precatorius sphingosine kinase 1-like (LOC113858297), transcript variant X1, mRNA	K04718	SPHK	sphingosine kinase	http://www.genome.jp/dbget-bin/www_bget?ko:K04718	Q8L7L1	622	5.5e-63	Sphingosine kinase 1 OS=Arabidopsis thaliana OX=3702 GN=SPHK1 PE=1 SV=1	PF00781	Diacylglycerol kinase catalytic domain	--	--	GO:0016301	kinase activity	--	--	--	--
Cluster-5440.4151	30.72	29.04	69.76	39.9	105.03	89	1319	--	--	--	--	--	CP030990.1	CP030990	99	1.41e-41	Arachis hypogaea cultivar Shitouqi chromosome A08	--	--	--	--	--	--	--	--	--	--	--	--	--	--	--	--	--	--
Cluster-5440.4150	21.3	25.39	22.51	33.04	33.39	32.38	3828	1012207814	XP_015932347.1	384	8.3e-34	protein PXR1 isoform X2 [Arachis duranensis]	CP030989.1	CP030989	479	0	Arachis hypogaea cultivar Shitouqi chromosome A07	--	--	--	--	A0A1S4AX27	312	7.1e-27	Style cell-cycle inhibitor 1-A OS=Nicotiana tabacum OX=4097 GN=SCI1A PE=2 SV=2	--	--	--	--	--	--	--	--	--	--
Cluster-5440.4153	22.44	26.06	19.04	40.47	28.85	48.3	454	1431729142	XP_025653446.1	272	9.4e-22	uncharacterized protein LOC112749409 [Arachis hypogaea]	--	--	--	--	--	--	--	--	--	--	--	--	--	PF03975	CheD chemotactic sensory transduction	GO:0006935//GO:0006807	chemotaxis//nitrogen compound metabolic process	GO:0050568	protein-glutamine glutaminase activity	--	--	--	--
Cluster-5440.4152	4.61	19.55	7.58	7.96	3.12	12.1	1434	1570305461	RYR78055.1	204	2.3e-13	hypothetical protein Ahy_A01g002788 [Arachis hypogaea]	--	--	--	--	--	K20456	OSBP	oxysterol-binding protein 1	http://www.genome.jp/dbget-bin/www_bget?ko:K20456	Q940Y1	154	5.6e-09	Oxysterol-binding protein-related protein 2A OS=Arabidopsis thaliana OX=3702 GN=ORP2A PE=2 SV=1	--	--	--	--	--	--	--	--	--	--
Cluster-2255.0	0	0	0	0	0	0	505	--	--	--	--	--	--	--	--	--	--	--	--	--	--	--	--	--	--	--	--	--	--	--	--	--	--	--	--
Cluster-405.0	12.76	6.92	6.71	0	0	0	600	384249046	EIE22528.1	301	5.4e-25	copper-translocating P-t [Coccomyxa subellipsoidea C-169]	XM_032035029.1	XM_032035029	514	0	Colletotrichum fructicola P-type cation-transporting (CGMCC3_g7606), partial mRNA	K17686	copA	P-type Cu+ transporter	http://www.genome.jp/dbget-bin/www_bget?ko:K17686	P38360	349	5.7e-32	P-type cation-transporting ATPase OS=Saccharomyces cerevisiae (strain ATCC 204508 / S288c) OX=559292 GN=PCA1 PE=1 SV=2	PF03037	Kinetoplastid membrane protein 11	GO:0008284//GO:0006952	positive regulation of cell population proliferation//defense response	--	--	--	--	KOG0207	Cation transport ATPase
Cluster-5440.2079	322.85	345.35	255.3	347.58	299.15	409.57	658	1191771911	XP_020963846.1	498	8.5e-48	serine/threonine-protein phosphatase 7 long form homolog [Arachis ipaensis]	--	--	--	--	--	--	--	--	--	Q9LNG5	152	4.3e-09	Serine/threonine-protein phosphatase 7 long form homolog OS=Arabidopsis thaliana OX=3702 GN=MAIL3 PE=2 SV=1	--	--	--	--	--	--	--	--	--	--
Cluster-5440.2846	126.99	107.43	232.94	122.04	199.37	189.57	518	342365809	AEL30343.1	687	8.2e-70	RNA-directed DNA polymerase [Arachis hypogaea]	CP030990.1	CP030990	362	0	Arachis hypogaea cultivar Shitouqi chromosome A08	--	--	--	--	Q95SX7	126	3.5e-06	Probable RNA-directed DNA polymerase from transposon BS OS=Drosophila melanogaster OX=7227 GN=RTase PE=2 SV=1	--	--	--	--	--	--	--	--	--	--
Cluster-704.0	16.62	1.47	28.63	0	0	0	1056	--	--	--	--	--	--	--	--	--	--	--	--	--	--	--	--	--	--	PF12796//PF13606	Ankyrin repeats (3 copies)//Ankyrin repeat	--	--	GO:0005515	protein binding	--	--	--	--
Cluster-4947.1	46.14	3.35	22.96	0	0	0	728	1344051732	XP_023909104.1	396	6.4e-36	cell polarity protein alp11-like [Quercus suber]	XM_032019443.1	XM_032019443	384	0	Colletotrichum fructicola uncharacterized protein (CGMCC3_g10097), partial mRNA	K17262	TBCB	tubulin-specific chaperone B	http://www.genome.jp/dbget-bin/www_bget?ko:K17262	Q10235	271	7.7e-23	Cell polarity protein alp11 OS=Schizosaccharomyces pombe (strain 972 / ATCC 24843) OX=284812 GN=alp11 PE=1 SV=1	--	--	--	--	--	--	--	--	KOG3206	Alpha-tubulin folding cofactor B
Cluster-4947.0	31.81	0.69	47.62	0	0	0	826	1344051732	XP_023909104.1	377	1.2e-33	cell polarity protein alp11-like [Quercus suber]	XM_032019443.1	XM_032019443	340	9.31e-176	Colletotrichum fructicola uncharacterized protein (CGMCC3_g10097), partial mRNA	K17262	TBCB	tubulin-specific chaperone B	http://www.genome.jp/dbget-bin/www_bget?ko:K17262	Q10235	249	3.1e-20	Cell polarity protein alp11 OS=Schizosaccharomyces pombe (strain 972 / ATCC 24843) OX=284812 GN=alp11 PE=1 SV=1	PF00240//PF14560//PF07690	Ubiquitin family//Ubiquitin-like domain//Major Facilitator Superfamily	GO:0055085	transmembrane transport	GO:0022857//GO:0005515	transmembrane transporter activity//protein binding	--	--	--	--
Cluster-3116.0	0	21.63	0	0	0	0	304	--	--	--	--	--	--	--	--	--	--	--	--	--	--	--	--	--	--	--	--	--	--	--	--	--	--	--	--
Cluster-6040.0	0.41	9.11	0	0	14.77	0	2134	1431576826	XP_025686030.1	2207	1.9e-245	3-ketoacyl-CoA synthase 12 [Arachis hypogaea]	XM_025830245.2	XM_025830245	859	0	PREDICTED: Arachis hypogaea 3-ketoacyl-CoA synthase 12 (LOC112786871), mRNA	K15397	KCS	3-ketoacyl-CoA synthase	http://www.genome.jp/dbget-bin/www_bget?ko:K15397	Q9SIB2	1738	1.8e-192	3-ketoacyl-CoA synthase 12 OS=Arabidopsis thaliana OX=3702 GN=KCS12 PE=2 SV=1	PF00125//PF08545//PF08392	Core histone H2A/H2B/H3/H4//3-Oxoacyl-[acyl-carrier-protein (ACP)] synthase III//FAE1/Type III polyketide synthase-like protein	GO:0006633//GO:0042967	fatty acid biosynthetic process//obsolete acyl-carrier-protein biosynthetic process	GO:0003677//GO:0016747//GO:0004315	DNA binding//acyltransferase activity, transferring groups other than amino-acyl groups//3-oxoacyl-[acyl-carrier-protein] synthase activity	GO:0005835//GO:0016020	fatty acid synthase complex//membrane	--	--
Cluster-5440.561	18.48	32.92	21.96	34.35	67.36	66.28	2591	1431642710	XP_025615244.1	444	6.2e-41	protein unc-13 homolog isoform X2 [Arachis hypogaea]	XM_021130215.1	XM_021130215	416	0	PREDICTED: Arachis duranensis uncharacterized LOC107462873 (LOC107462873), mRNA	--	--	--	--	Q8RX56	364	4.5e-33	Protein unc-13 homolog OS=Arabidopsis thaliana OX=3702 GN=PATROL1 PE=2 SV=1	PF00191	Annexin	--	--	GO:0005509//GO:0005544	calcium ion binding//calcium-dependent phospholipid binding	--	--	--	--
Cluster-5440.560	21.86	15.55	18.64	18.45	20.57	19.77	2653	1540533706	XP_027361411.1	1906	1.9e-210	E3 ubiquitin-protein ligase RNF14 [Abrus precatorius]	XM_025842071.2	XM_025842071	1395	0	PREDICTED: Arachis hypogaea E3 ubiquitin-protein ligase RNF14-like (LOC112800035), mRNA >ref|XM_025795417.2| PREDICTED: Arachis hypogaea E3 ubiquitin-protein ligase RNF14-like (LOC112747422), mRNA	K11971	RNF14	E3 ubiquitin-protein ligase RNF14	http://www.genome.jp/dbget-bin/www_bget?ko:K11971	Q9JI90	582	2.4e-58	E3 ubiquitin-protein ligase RNF14 OS=Mus musculus OX=10090 GN=Rnf14 PE=1 SV=2	PF17052//PF00097//PF05773//PF14369	Cap associated factor//Zinc finger, C3HC4 type (RING finger)//RWD domain//zinc-ribbon	GO:0006413//GO:0017148	translational initiation//negative regulation of translation	GO:0061630//GO:0005515//GO:0046872	ubiquitin protein ligase activity//protein binding//metal ion binding	GO:0005845	mRNA cap binding complex	KOG1814	Predicted E3 ubiquitin ligase
Cluster-5440.563	0.53	6.32	0	0	0	3.85	1001	--	--	--	--	--	--	--	--	--	--	--	--	--	--	--	--	--	--	PF15339	Acrosome formation-associated factor	GO:0007342//GO:0060478//GO:0006897	fusion of sperm to egg plasma membrane involved in single fertilization//acrosomal vesicle exocytosis//endocytosis	--	--	GO:0005886	plasma membrane	--	--
Cluster-188.0	8	0	5.2	0	0	0	702	--	--	--	--	--	XM_032037392.1	XM_032037392	514	0	Colletotrichum fructicola uncharacterized protein (CGMCC3_g9703), partial mRNA	--	--	--	--	--	--	--	--	PF01048	Phosphorylase superfamily	GO:0009116	nucleoside metabolic process	GO:0003824	catalytic activity	--	--	--	--
Cluster-5440.565	29.77	3.36	11.16	6.2	1.17	3.21	1648	1045389536	GAU27529.1	1422	1.5e-154	hypothetical protein TSUD_29610 [Trifolium subterraneum]	CP023132.1	CP023132	542	0	Lupinus angustifolius cultivar Tanjil chromosome LG-20	--	--	--	--	--	--	--	--	PF00098	Zinc knuckle	--	--	GO:0003676//GO:0008270	nucleic acid binding//zinc ion binding	--	--	--	--
Cluster-5440.564	0.71	2.16	10.99	19.16	31.14	45.48	1881	1445379461	RDX73576.1	387	1.8e-34	hypothetical protein CR513_46802, partial [Mucuna pruriens]	XM_025798019.2	XM_025798019	236	1.41e-117	PREDICTED: Arachis hypogaea uncharacterized LOC112749681 (LOC112749681), transcript variant X2, mRNA	--	--	--	--	--	--	--	--	PF07531	NHR1 homology to TAF	GO:0006351	DNA-templated transcription	--	--	--	--	--	--
Cluster-5440.4053	50.1	48.41	38.95	37.25	25.31	28.58	2510	1021523166	XP_016204987.1	1256	4.2e-135	zinc finger AN1 and C2H2 domain-containing stress-associated protein 11 [Arachis ipaensis]	XM_016114031.2	XM_016114031	766	0	PREDICTED: Arachis duranensis zinc finger AN1 and C2H2 domain-containing stress-associated protein 11 (LOC107492949), mRNA	--	--	--	--	Q0D5B9	791	1.3e-82	Zinc finger AN1 and C2H2 domain-containing stress-associated protein 16 OS=Oryza sativa subsp. japonica OX=39947 GN=SAP16 PE=2 SV=2	PF15750//PF14369//PF01396//PF01844//PF01428	Ubiquitin-binding zinc-finger//zinc-ribbon//Topoisomerase DNA binding C4 zinc finger//HNH endonuclease//AN1-like Zinc finger	GO:0006265	DNA topological change	GO:0003676//GO:0061630//GO:0003677//GO:0008270//GO:0003916//GO:0004519//GO:0043130	nucleic acid binding//ubiquitin protein ligase activity//DNA binding//zinc ion binding//DNA topoisomerase activity//endonuclease activity//ubiquitin binding	GO:0005694	chromosome	KOG3183	Predicted Zn-finger protein
Cluster-5440.566	18.47	65.92	18.26	17.69	0.6	7.85	936	--	--	--	--	--	CP030990.1	CP030990	74	7.83e-28	Arachis hypogaea cultivar Shitouqi chromosome A08	--	--	--	--	--	--	--	--	--	--	--	--	--	--	--	--	--	--
Cluster-5440.569	62.29	73.2	42.04	78.15	54.4	53.62	2143	1570277407	RYR52551.1	325	3.2e-27	hypothetical protein Ahy_A06g027453 isoform A [Arachis hypogaea]	FJ948806.1	FJ948806	807	0	Arachis hypogaea clone GX19 acyl carrier protein 5 (ACP5) gene, complete cds	--	--	--	--	P93092	269	3.9e-22	Acyl carrier protein 1, chloroplastic OS=Casuarina glauca OX=3522 GN=ACP1 PE=2 SV=1	PF16320//PF03136//PF06305	Ribosomal protein L7/L12 dimerisation domain//Pup-ligase protein//Lipopolysaccharide assembly protein A domain	GO:0042254//GO:0019941//GO:0006412//GO:0010498	ribosome biogenesis//modification-dependent protein catabolic process//translation//proteasomal protein catabolic process	GO:0003735	structural constituent of ribosome	GO:0005840	ribosome	--	--
Cluster-5440.415	311.62	901.65	212.67	80.16	17.73	8.9	720	1471976969	RHN48635.1	184	2.4e-11	hypothetical protein MtrunA17_Chr7g0265881 [Medicago truncatula]	--	--	--	--	--	--	--	--	--	--	--	--	--	PF10345	Cohesin loading factor	GO:0007064	mitotic sister chromatid cohesion	--	--	--	--	--	--
Cluster-3030.0	6.3	0	26.63	0.55	0	0	941	--	--	--	--	--	--	--	--	--	--	--	--	--	--	--	--	--	--	PF00332	Glycosyl hydrolases family 17	GO:0005975	carbohydrate metabolic process	GO:0004553	hydrolase activity, hydrolyzing O-glycosyl compounds	--	--	--	--
Cluster-5440.4316	0	0	0	0	0	2.04	460	1021547942	XP_016165467.1	425	1.7e-39	receptor-like protein kinase [Arachis ipaensis]	XM_025810648.2	XM_025810648	164	3.45e-78	PREDICTED: Arachis hypogaea receptor-like protein kinase (LOC112764845), mRNA	--	--	--	--	P93194	271	4.8e-23	Receptor-like protein kinase OS=Ipomoea nil OX=35883 GN=INRPK1 PE=2 SV=2	PF00560//PF13855	Leucine Rich Repeat//Leucine rich repeat	--	--	GO:0005515	protein binding	--	--	--	--
Cluster-24.0	21.28	0	0	0	0	0	557	--	--	--	--	--	XM_018846692.1	XM_018846692	132	2.6e-60	Isaria fumosorosea ARSEF 2679 hypothetical protein (ISF_03086), partial mRNA	--	--	--	--	--	--	--	--	--	--	--	--	--	--	--	--	--	--
Cluster-2879.0	56.84	9.78	30.1	0	0	0	1572	1343974236	XP_023871273.1	872	8.8e-91	L-xylulose reductase-like [Quercus suber]	XM_032022480.1	XM_032022480	849	0	Colletotrichum fructicola L-xylulose reductase (CGMCC3_g12805), partial mRNA	K17742	SOU1	sorbose reductase	http://www.genome.jp/dbget-bin/www_bget?ko:K17742	G0RH19	978	1.7e-104	L-xylulose reductase OS=Hypocrea jecorina (strain QM6a) OX=431241 GN=lxr3 PE=1 SV=1	PF02826//PF02737	D-isomer specific 2-hydroxyacid dehydrogenase, NAD binding domain//3-hydroxyacyl-CoA dehydrogenase, NAD binding domain	GO:0006631	fatty acid metabolic process	GO:0070403//GO:0051287	NAD+ binding//NAD binding	--	--	--	--
Cluster-3420.0	0	0	0	0	0	0	697	--	--	--	--	--	--	--	--	--	--	--	--	--	--	--	--	--	--	--	--	--	--	--	--	--	--	--	--
Cluster-2859.0	147.75	6.18	217.38	0	0	0	1081	1210525158	GAX16092.1	226	4.9e-16	hypothetical protein FisN_20Hu231 [Fistulifera solaris]	XM_032029012.1	XM_032029012	885	0	Colletotrichum fructicola uncharacterized protein (CGMCC3_g2256), partial mRNA	--	--	--	--	P23903	213	6.1e-16	Glucan endo-1,3-beta-glucosidase A1 OS=Niallia circulans OX=1397 GN=glcA PE=1 SV=1	PF02166//PF00722	Androgen receptor//Glycosyl hydrolases family 16	GO:0006355//GO:0007165//GO:0005975//GO:0030521	regulation of DNA-templated transcription//signal transduction//carbohydrate metabolic process//androgen receptor signaling pathway	GO:0003677//GO:0005496//GO:0004879//GO:0004553	DNA binding//steroid binding//nuclear receptor activity//hydrolase activity, hydrolyzing O-glycosyl compounds	GO:0005634	nucleus	--	--
Cluster-5440.4315	1.49	1.75	5.36	0.73	3.42	3.22	4896	1193782149	XP_020982286.1	3292	0	uncharacterized protein LOC107496784 [Arachis duranensis]	XM_016118075.2	XM_016118075	1597	0	PREDICTED: Arachis duranensis receptor-like protein kinase (LOC107496742), mRNA	--	--	--	--	P93194	1657	9.9e-183	Receptor-like protein kinase OS=Ipomoea nil OX=35883 GN=INRPK1 PE=2 SV=2	PF00069//PF07714//PF04433//PF00560//PF13456//PF13855	Protein kinase domain//Protein tyrosine and serine/threonine kinase//SWIRM domain//Leucine Rich Repeat//Reverse transcriptase-like//Leucine rich repeat	GO:0051252//GO:0006468	regulation of RNA metabolic process//protein phosphorylation	GO:0004672//GO:0005515//GO:0005524//GO:0004523//GO:0003676	protein kinase activity//protein binding//ATP binding//RNA-DNA hybrid ribonuclease activity//nucleic acid binding	--	--	--	--
Cluster-4624.0	0	0.98	0	0.92	0	3.06	662	--	--	--	--	--	XR_003815558.1	XR_003815558	58	4.27e-19	PREDICTED: Arachis hypogaea uncharacterized LOC114925830 (LOC114925830), transcript variant X4, ncRNA	--	--	--	--	--	--	--	--	PF01532	Glycosyl hydrolase family 47	GO:0005975	carbohydrate metabolic process	GO:0005509//GO:0004571	calcium ion binding//mannosyl-oligosaccharide 1,2-alpha-mannosidase activity	GO:0016020	membrane	--	--
Cluster-2751.0	18.55	0.71	11.92	0	0	0	809	1343989411	XP_023876662.1	401	1.9e-36	dynactin subunit 5-like [Quercus suber]	XM_032031295.1	XM_032031295	498	0	Colletotrichum fructicola uncharacterized protein (CGMCC3_g4285), partial mRNA	K10427	DCTN5	dynactin 5	http://www.genome.jp/dbget-bin/www_bget?ko:K10427	Q9QZB9	363	1.8e-33	Dynactin subunit 5 OS=Mus musculus OX=10090 GN=Dctn5 PE=1 SV=1	PF07959	L-fucokinase	--	--	GO:0016772	transferase activity, transferring phosphorus-containing groups	--	--	KOG3121	Dynactin, subunit p25
Cluster-180.0	8.11	0	4.93	0	0	0	406	1343993276	XP_023878682.1	277	2.2e-22	transcriptional regulator sdnM-like [Quercus suber]	XM_032024156.1	XM_032024156	334	9.48e-173	Colletotrichum fructicola uncharacterized protein (CGMCC3_g1429), partial mRNA	--	--	--	--	A0A1V6P9U2	290	2.7e-25	Transcriptional regulator calD OS=Penicillium decumbens OX=69771 GN=calD PE=1 SV=1	PF03133//PF07478	Tubulin-tyrosine ligase family//D-ala D-ala ligase C-terminus	GO:0009252//GO:0046436	peptidoglycan biosynthetic process//D-alanine metabolic process	GO:0008716	D-alanine-D-alanine ligase activity	--	--	--	--
Cluster-5440.697	3.39	2.53	0.83	5.62	2.64	1.76	724	--	--	--	--	--	XM_016310183.2	XM_016310183	90	7.64e-37	PREDICTED: Arachis ipaensis protein SPIRAL1-like 1 (LOC107608378), mRNA	--	--	--	--	--	--	--	--	--	--	--	--	--	--	--	--	--	--
Cluster-5440.696	77.34	44.02	68.05	75.29	61.72	87.04	2014	1191733436	XP_020975752.1	456	1.9e-42	cold-regulated 413 inner membrane protein 1, chloroplastic isoform X1 [Arachis ipaensis]	XM_025836148.2	XM_025836148	383	0	PREDICTED: Arachis hypogaea cold-regulated 413 inner membrane protein 1, chloroplastic-like (LOC112792778), transcript variant X1, mRNA >ref|XM_025784594.2| PREDICTED: Arachis hypogaea cold-regulated 413 inner membrane protein 1, chloroplastic-like (LOC112735025), transcript variant X1, mRNA	--	--	--	--	F4I1G5	203	1.6e-14	Cold-regulated 413 inner membrane protein 2, chloroplastic OS=Arabidopsis thaliana OX=3702 GN=COR413IM2 PE=1 SV=1	PF05562	Cold acclimation protein WCOR413	--	--	--	--	--	--	--	--
Cluster-3783.0	0	0	0	0	0	0	399	1021040523	KZM98304.1	534	3.5e-52	hypothetical protein DCAR_014334 [Daucus carota subsp. sativus]	XM_017392570.1	XM_017392570	229	2.18e-114	PREDICTED: Daucus carota subsp. sativus uncharacterized LOC108219241 (LOC108219241), mRNA	--	--	--	--	--	--	--	--	PF07721//PF13174//PF00515//PF04554	Tetratricopeptide repeat//Tetratricopeptide repeat//Tetratricopeptide repeat//Extensin-like region	GO:0042546//GO:0009664	cell wall biogenesis//plant-type cell wall organization	GO:0005515//GO:0005199//GO:0042802	protein binding//structural constituent of cell wall//identical protein binding	GO:0005618	cell wall	--	--
Cluster-1339.0	0	0	0	0	0	0	397	--	--	--	--	--	--	--	--	--	--	--	--	--	--	--	--	--	--	PF07732	Multicopper oxidase	--	--	GO:0005507	copper ion binding	--	--	--	--
Cluster-5440.693	107.54	132.23	113.8	130.01	170.46	255.97	601	1021575338	XP_016178878.1	436	1.2e-40	serine/threonine-protein phosphatase 7 long form homolog [Arachis ipaensis]	--	--	--	--	--	--	--	--	--	Q9SK32	192	9.2e-14	Protein MAIN-LIKE 1 OS=Arabidopsis thaliana OX=3702 GN=MAIL1 PE=1 SV=1	--	--	--	--	--	--	--	--	--	--
Cluster-5440.692	29.42	48.17	31.75	36.01	51.43	54.23	3107	1535875642	XP_027189793.1	702	9e-71	nicotinate-nucleotide pyrophosphorylase [carboxylating], chloroplastic isoform X3 [Cicer arietinum]	XR_003811901.1	XR_003811901	308	2.22e-157	PREDICTED: Arachis hypogaea nicotinate-nucleotide pyrophosphorylase [carboxylating], chloroplastic (LOC112717017), transcript variant X2, misc_RNA	K00767	nadC	nicotinate-nucleotide pyrophosphorylase (carboxylating)	http://www.genome.jp/dbget-bin/www_bget?ko:K00767	A0A1S4DFD3	579	6.3e-58	Quinolinate phosphoribosyltransferase [decarboxylating] 2a, mitochondrial OS=Nicotiana tabacum OX=4097 GN=QPT2a PE=1 SV=1	PF02749//PF01729	Quinolinate phosphoribosyl transferase, N-terminal domain//Quinolinate phosphoribosyl transferase, C-terminal domain	GO:0009435//GO:0046497	NAD biosynthetic process//nicotinate nucleotide metabolic process	GO:0004514//GO:0016763	nicotinate-nucleotide diphosphorylase (carboxylating) activity//pentosyltransferase activity	--	--	KOG3008	Quinolinate phosphoribosyl transferase
Cluster-5440.691	0	224.11	1.97	0	209.25	16.01	847	1191780368	XP_020965911.1	462	1.6e-43	protein EPIDERMAL PATTERNING FACTOR 1 isoform X1 [Arachis ipaensis]	XM_021110252.1	XM_021110252	249	3.69e-125	PREDICTED: Arachis ipaensis protein EPIDERMAL PATTERNING FACTOR 1 (LOC107612441), transcript variant X1, mRNA	K20729	EPF1_2	protein EPIDERMAL PATTERNING FACTOR 1/2	http://www.genome.jp/dbget-bin/www_bget?ko:K20729	Q8S8I4	319	2.4e-28	Protein EPIDERMAL PATTERNING FACTOR 1 OS=Arabidopsis thaliana OX=3702 GN=EPF1 PE=1 SV=1	--	--	--	--	--	--	--	--	--	--
Cluster-5440.690	0	0	0	0	0	0	500	1191758872	XP_020960438.1	267	4e-21	LOW QUALITY PROTEIN: nucleolar MIF4G domain-containing protein 1-like [Arachis ipaensis]	CP030989.1	CP030989	292	2.64e-149	Arachis hypogaea cultivar Shitouqi chromosome A07	K17583	NOM1	nucleolar MIF4G domain-containing protein 1	http://www.genome.jp/dbget-bin/www_bget?ko:K17583	Q5C9Z4	128	2e-06	Nucleolar MIF4G domain-containing protein 1 OS=Homo sapiens OX=9606 GN=NOM1 PE=1 SV=1	--	--	--	--	--	--	--	--	--	--
Cluster-3132.0	0	0	0	0	0	0	491	384249254	EIE22736.1	162	5.8e-09	PEBP-like protein [Coccomyxa subellipsoidea C-169]	XM_019059891.1	XM_019059891	452	0	PREDICTED: Bemisia tabaci protein D2-like (LOC109042911), mRNA	--	--	--	--	O16264	196	2.6e-14	Phosphatidylethanolamine-binding protein homolog F40A3.3 OS=Caenorhabditis elegans OX=6239 GN=F40A3.3 PE=3 SV=1	PF06687	SUR7/PalI family	--	--	--	--	GO:0005886	plasma membrane	KOG3346	Phosphatidylethanolamine binding protein
Cluster-5440.2440	49.5	85.69	2.73	0	2.9	0	681	1431592105	XP_025693274.1	157	3.1e-08	(R)-mandelonitrile lyase-like [Arachis hypogaea]	XM_025789437.2	XM_025789437	67	4.37e-24	PREDICTED: Arachis hypogaea (R)-mandelonitrile lyase-like (LOC112740806), mRNA	K08248	MDL3	(R)-mandelonitrile lyase	http://www.genome.jp/dbget-bin/www_bget?ko:K08248	--	--	--	--	--	--	--	--	--	--	--	--	--	--
Cluster-5440.699	4.46	5.59	4.75	10.1	14.3	6.85	3446	1335239917	PNX98868.1	319	2.6e-26	3-hydroxy-3-methylglutaryl coenzyme a reductase, partial [Trifolium pratense]	XM_025842390.2	XM_025842390	229	2.03e-113	PREDICTED: Arachis hypogaea 3-hydroxy-3-methylglutaryl-coenzyme A reductase 1-like (LOC112800231), mRNA >ref|XM_025795741.2| PREDICTED: Arachis hypogaea 3-hydroxy-3-methylglutaryl-coenzyme A reductase 1-like (LOC112747624), mRNA	--	--	--	--	Q03163	305	4.2e-26	3-hydroxy-3-methylglutaryl-coenzyme A reductase OS=Catharanthus roseus OX=4058 GN=HMGR PE=2 SV=1	PF00368	Hydroxymethylglutaryl-coenzyme A reductase	GO:0015936//GO:0006694	coenzyme A metabolic process//steroid biosynthetic process	GO:0004420	hydroxymethylglutaryl-CoA reductase (NADPH) activity	--	--	KOG2480	3-hydroxy-3-methylglutaryl-CoA (HMG-CoA) reductase
Cluster-5440.698	2	4.78	4.74	5.91	16.34	13.6	6403	1431633368	XP_025610777.1	3320	0	pentatricopeptide repeat-containing protein At5g50390, chloroplastic-like isoform X2 [Arachis hypogaea]	CP030989.1	CP030989	1737	0	Arachis hypogaea cultivar Shitouqi chromosome A07	--	--	--	--	Q9FK33	2128	3.2e-237	Pentatricopeptide repeat-containing protein At5g50390, chloroplastic OS=Arabidopsis thaliana OX=3702 GN=PCMP-H58 PE=2 SV=1	PF04272//PF14432	Phospholamban//DYW family of nucleic acid deaminases	GO:1901894	regulation of ATPase-coupled calcium transmembrane transporter activity	GO:0042030//GO:0008270	ATPase inhibitor activity//zinc ion binding	GO:0016020	membrane	--	--
Cluster-5382.0	0	0	0	0	0	0	563	1431650940	XP_025619330.1	905	4.7e-95	uncharacterized protein LOC112711018 [Arachis hypogaea]	XM_025824011.2	XM_025824011	429	0	PREDICTED: Arachis hypogaea uncharacterized LOC112779673 (LOC112779673), mRNA	--	--	--	--	--	--	--	--	PF02628//PF10161	Cytochrome oxidase assembly protein//Putative mitochondrial precursor protein	GO:0036444//GO:0006784//GO:0051560	calcium import into the mitochondrion//heme A biosynthetic process//mitochondrial calcium ion homeostasis	GO:0016653	oxidoreductase activity, acting on NAD(P)H, heme protein as acceptor	GO:1990246	uniplex complex	--	--
Cluster-5479.0	3.82	8.47	2.89	3.53	8.28	1.81	2275	1021488357	XP_016187154.1	1601	3.7e-175	lysine-specific demethylase JMJ30 [Arachis ipaensis]	XR_003168827.2	XR_003168827	999	0	PREDICTED: Arachis hypogaea lysine-specific demethylase JMJ30 (LOC112736762), transcript variant X2, misc_RNA	K24444	JMJ30	[histone H3]-dimethyl/trimethyl-L-lysine36 demethylase	http://www.genome.jp/dbget-bin/www_bget?ko:K24444	Q8RWR1	1081	2.9e-116	Lysine-specific demethylase JMJ30 OS=Arabidopsis thaliana OX=3702 GN=JMJ30 PE=1 SV=1	PF15340//PF03079//PF06560//PF07721//PF14144	Cooperator of PRMT5 family//ARD/ARD' family//Glucose-6-phosphate isomerase (GPI)//Tetratricopeptide repeat//Seed dormancy control	GO:0005985//GO:0006096//GO:0006351//GO:0043985//GO:0006098//GO:0005982//GO:0006094	sucrose metabolic process//glycolytic process//DNA-templated transcription//histone H4-R3 methylation//pentose-phosphate shunt//starch metabolic process//gluconeogenesis	GO:0043565//GO:0042393//GO:0004347//GO:0042802//GO:0010309	sequence-specific DNA binding//histone binding//glucose-6-phosphate isomerase activity//identical protein binding//acireductone dioxygenase [iron(II)-requiring] activity	GO:0005634//GO:0005737	nucleus//cytoplasm	KOG2132	Uncharacterized conserved protein, contains JmjC domain
Cluster-5440.3197	37.36	34.42	69.03	53.51	86.29	87.19	556	1431593469	XP_025693989.1	674	2.8e-68	uncharacterized protein LOC112795975 [Arachis hypogaea]	--	--	--	--	--	--	--	--	--	--	--	--	--	PF05348//PF04434	Proteasome maturation factor UMP1//SWIM zinc finger	GO:0043248	proteasome assembly	GO:0008270	zinc ion binding	--	--	--	--
Cluster-1421.0	0	0	0	0	0	0	1118	--	--	--	--	--	--	--	--	--	--	--	--	--	--	--	--	--	--	PF08025	Spider antimicrobial peptide	GO:0019836	hemolysis by symbiont of host erythrocytes	--	--	GO:0005576	extracellular region	--	--
Cluster-5440.4056	2.39	5.1	15.26	11.36	41.69	35.58	4278	1570281314	RYR56034.1	2000	3.8e-221	hypothetical protein Ahy_A05g021848 [Arachis hypogaea]	XM_025846418.2	XM_025846418	1722	0	PREDICTED: Arachis hypogaea general transcription and DNA repair factor IIH helicase subunit XPD (LOC112802980), mRNA	K10844	ERCC2	DNA excision repair protein ERCC-2	http://www.genome.jp/dbget-bin/www_bget?ko:K10844	Q8W4M7	1795	8.6e-199	General transcription and DNA repair factor IIH helicase subunit XPD OS=Arabidopsis thaliana OX=3702 GN=XPD PE=1 SV=1	PF06733//PF00580//PF00270//PF13086//PF13307//PF04851//PF00176	DEAD_2//UvrD/REP helicase N-terminal domain//DEAD/DEAH box helicase//AAA domain//Helicase C-terminal domain//Type III restriction enzyme, res subunit//SNF2-related domain	GO:0006139	nucleobase-containing compound metabolic process	GO:0004386//GO:0003678//GO:0003677//GO:0016787//GO:0003676//GO:0005524//GO:0016818	helicase activity//DNA helicase activity//DNA binding//hydrolase activity//nucleic acid binding//ATP binding//hydrolase activity, acting on acid anhydrides, in phosphorus-containing anhydrides	GO:0005657	replication fork	KOG1131	RNA polymerase II transcription initiation/nucleotide excision repair factor TFIIH, 5'-3' helicase subunit RAD3
Cluster-3884.0	0	0	1.61	0	0	0	737	1570220053	RYR02211.1	927	1.7e-97	hypothetical protein Ahy_B06g081022 [Arachis hypogaea]	XM_025806970.2	XM_025806970	641	0	PREDICTED: Arachis hypogaea luminal-binding protein 5 (LOC112758327), mRNA	K09490	HSPA5	endoplasmic reticulum chaperone BiP	http://www.genome.jp/dbget-bin/www_bget?ko:K09490	Q9FSY7	816	4.9e-86	Endoplasmic reticulum chaperone BiP OS=Corylus avellana OX=13451 PE=1 SV=1	PF00012	Hsp70 protein	--	--	GO:0005524	ATP binding	--	--	KOG0100	Molecular chaperones GRP78/BiP/KAR2, HSP70 superfamily
Cluster-395.0	0	17.06	0	0	0	0	489	--	--	--	--	--	XM_009218174.1	XM_009218174	101	3.86e-43	Gaeumannomyces tritici R3-111a-1 hypothetical protein partial mRNA	--	--	--	--	--	--	--	--	PF01940//PF01266	Integral membrane protein DUF92//FAD dependent oxidoreductase	--	--	GO:0016491	oxidoreductase activity	--	--	--	--
Cluster-1866.0	0	0	0	0	0	0	1112	--	--	--	--	--	--	--	--	--	--	--	--	--	--	--	--	--	--	PF05436	Mating factor alpha precursor N-terminus	GO:0007618	mating	--	--	GO:0005576	extracellular region	--	--
Cluster-1866.1	0	0	0	0	0	0	6257	1102778469	XP_019055011.1	161	9.7e-08	PREDICTED: uncharacterized protein LOC104607568 [Nelumbo nucifera]	--	--	--	--	--	--	--	--	--	Q3LHL9	442	9.8e-42	Protein winged eye OS=Drosophila melanogaster OX=7227 GN=wge PE=1 SV=1	PF00676//PF01426//PF09663	Dehydrogenase E1 component//BAH domain//Amidohydrolase ring-opening protein (Amido_AtzD_TrzD)	GO:0006807	nitrogen compound metabolic process	GO:0003682//GO:0016624//GO:0016812	chromatin binding//oxidoreductase activity, acting on the aldehyde or oxo group of donors, disulfide as acceptor//hydrolase activity, acting on carbon-nitrogen (but not peptide) bonds, in cyclic amides	GO:0000785	chromatin	--	--
Cluster-1190.0	0	0	0	0	0	0	472	--	--	--	--	--	--	--	--	--	--	--	--	--	--	--	--	--	--	--	--	--	--	--	--	--	--	--	--
Cluster-5419.0	0	0	0	0	0	0	409	--	--	--	--	--	--	--	--	--	--	--	--	--	--	--	--	--	--	--	--	--	--	--	--	--	--	--	--
Cluster-5440.4313	0	2.4	0	0	0.83	0	749	--	--	--	--	--	--	--	--	--	--	--	--	--	--	--	--	--	--	--	--	--	--	--	--	--	--	--	--
Cluster-4192.0	0.85	0.85	6.64	1.61	0.88	4.43	722	--	--	--	--	--	--	--	--	--	--	--	--	--	--	--	--	--	--	--	--	--	--	--	--	--	--	--	--
Cluster-4799.0	0	5.75	0	0	0	0	393	--	--	--	--	--	XM_007820117.1	XM_007820117	127	1.08e-57	Metarhizium robertsii ARSEF 23 KH domain protein mRNA	--	--	--	--	--	--	--	--	PF00013	KH domain	--	--	GO:0003723	RNA binding	--	--	--	--
Cluster-1441.0	0	0	0	0	0	0	1628	--	--	--	--	--	--	--	--	--	--	--	--	--	--	Q86B91	157	2.8e-09	Protein tincar OS=Drosophila melanogaster OX=7227 GN=tinc PE=2 SV=1	--	--	--	--	--	--	--	--	--	--
Cluster-3219.0	0	0	0	0	0	0	398	--	--	--	--	--	XM_019042389.1	XM_019042389	398	0	PREDICTED: Bemisia tabaci la-related protein 4 (LOC109031078), mRNA	--	--	--	--	--	--	--	--	--	--	--	--	--	--	--	--	--	--
Cluster-1170.0	0	0	0	0	0	0	4559	326528283	BAJ93323.1	343	5.6e-29	predicted protein [Hordeum vulgare subsp. vulgare]	XM_012484466.2	XM_012484466	285	2e-144	PREDICTED: Apis florea tight junction protein ZO-1-like (LOC100865812), mRNA	--	--	--	--	O97758	1050	2.3e-112	Tight junction protein ZO-1 OS=Canis lupus familiaris OX=9615 GN=TJP1 PE=1 SV=1	PF00878//PF07653//PF02163//PF00018//PF13180//PF00595	Cation-independent mannose-6-phosphate receptor repeat//Variant SH3 domain//Peptidase family M50//SH3 domain//PDZ domain//PDZ domain	GO:0007041//GO:0006508	lysosomal transport//proteolysis	GO:0005515//GO:0038023//GO:0004222//GO:0005537	protein binding//signaling receptor activity//metalloendopeptidase activity//mannose binding	--	--	KOG3580	Tight junction proteins
Cluster-4273.1	35.04	3.18	30.14	0	0	0	1725	1344053681	XP_023910152.1	954	3e-100	vacuolar protein sorting/targeting protein 10-like [Quercus suber]	XM_032029915.1	XM_032029915	1423	0	Colletotrichum fructicola Vacuolar protein sorting/targeting protein 10 (CGMCC3_g3060), partial mRNA	--	--	--	--	E3QER5	1694	1.8e-187	Vacuolar protein sorting/targeting protein 10 OS=Colletotrichum graminicola (strain M1.001 / M2 / FGSC 10212) OX=645133 GN=VPS10 PE=3 SV=1	--	--	--	--	--	--	--	--	KOG3511	Sortilin and related receptors
Cluster-3953.0	2.17	0	0	0	10.95	0	442	--	--	--	--	--	--	--	--	--	--	--	--	--	--	--	--	--	--	--	--	--	--	--	--	--	--	--	--
Cluster-2622.0	4.58	0.99	22.92	0	1.72	3.43	1442	1032274734	OAO89084.1	249	1.4e-18	hypothetical protein AXX17_ATUG04740 [Arabidopsis thaliana]	CP018197.1	CP018197	1430	0	Bacillus safensis strain KCTC 12796BP, complete genome	--	--	--	--	O32193	1085	6.2e-117	Sensor histidine kinase CssS OS=Bacillus subtilis (strain 168) OX=224308 GN=cssS PE=1 SV=2	PF00440//PF04999//PF00165//PF00672//PF00512//PF12802	Bacterial regulatory proteins, tetR family//Cell division protein FtsL//Bacterial regulatory helix-turn-helix proteins, AraC family//HAMP domain//His Kinase A (phospho-acceptor) domain//MarR family	GO:0051301//GO:0016310//GO:0007165//GO:0006355//GO:0000160	cell division//phosphorylation//signal transduction//regulation of DNA-templated transcription//phosphorelay signal transduction system	GO:0043565//GO:0003700//GO:0003677//GO:0000155	sequence-specific DNA binding//DNA-binding transcription factor activity//DNA binding//phosphorelay sensor kinase activity	GO:0005667//GO:0009365	transcription regulator complex//protein histidine kinase complex	--	--
Cluster-5196.0	1.84	0	0	0	0	0	475	--	--	--	--	--	--	--	--	--	--	--	--	--	--	--	--	--	--	--	--	--	--	--	--	--	--	--	--
Cluster-4698.0	0	2.65	0	0	0	0	405	--	--	--	--	--	--	--	--	--	--	--	--	--	--	--	--	--	--	PF02178	AT hook motif	--	--	GO:0003677	DNA binding	--	--	--	--
Cluster-5440.2419	17.88	17.58	33.65	35.96	47.97	40.76	1279	1431614976	XP_025703664.1	159	3.4e-08	uncharacterized protein LOC112805502 [Arachis hypogaea]	--	--	--	--	--	--	--	--	--	--	--	--	--	--	--	--	--	--	--	--	--	--	--
Cluster-5440.2416	31.44	36.63	28.72	33.77	25.35	22.86	5857	1431592360	XP_025693413.1	2395	8.2e-267	uncharacterized protein LOC112795610 [Arachis hypogaea]	XM_016102920.2	XM_016102920	1427	0	PREDICTED: Arachis duranensis uncharacterized LOC107482434 (LOC107482434), mRNA	--	--	--	--	--	--	--	--	--	--	--	--	--	--	--	--	--	--
Cluster-5440.2417	0	2.36	0.58	0	0.61	0	924	--	--	--	--	--	--	--	--	--	--	--	--	--	--	--	--	--	--	--	--	--	--	--	--	--	--	--	--
Cluster-5440.2414	66.43	38.96	99.38	97.3	190.24	187.04	4799	1570221662	RYR03820.1	1489	7.6e-162	hypothetical protein Ahy_B06g083189 [Arachis hypogaea]	XM_025802127.2	XM_025802127	1006	0	PREDICTED: Arachis hypogaea 1,4-alpha-glucan-branching enzyme 1, chloroplastic/amyloplastic (LOC112754475), mRNA	K00700	GBE1	1,4-alpha-glucan branching enzyme	http://www.genome.jp/dbget-bin/www_bget?ko:K00700	Q41058	1371	1.4e-149	1,4-alpha-glucan-branching enzyme 1, chloroplastic/amyloplastic OS=Pisum sativum OX=3888 GN=SBEI PE=1 SV=1	PF02806//PF05887//PF00128//PF02922	Alpha amylase, C-terminal all-beta domain//Procyclic acidic repetitive protein (PARP)//Alpha amylase, catalytic domain//Carbohydrate-binding module 48 (Isoamylase N-terminal domain)	GO:0005975	carbohydrate metabolic process	GO:0004553//GO:0043169//GO:0003824	hydrolase activity, hydrolyzing O-glycosyl compounds//cation binding//catalytic activity	GO:0016020	membrane	KOG0470	1,4-alpha-glucan branching enzyme/starch branching enzyme II
Cluster-5440.2415	54.25	76.16	136.61	129.36	195.23	254.98	3037	1431668705	XP_025626519.1	1282	4.9e-138	pentatricopeptide repeat-containing protein At2g30100, chloroplastic [Arachis hypogaea]	XM_025770734.2	XM_025770734	778	0	PREDICTED: Arachis hypogaea pentatricopeptide repeat-containing protein At2g30100, chloroplastic (LOC112719971), mRNA	--	--	--	--	Q0WNN7	860	1.6e-90	Pentatricopeptide repeat-containing protein At2g30100, chloroplastic OS=Arabidopsis thaliana OX=3702 GN=At2g30100 PE=2 SV=2	--	--	--	--	--	--	--	--	--	--
Cluster-5440.2412	158.54	215.98	225.65	259.33	387.28	385.09	3301	1012220451	XP_015935606.1	3151	0	scarecrow-like protein 34 [Arachis duranensis]	CP030990.1	CP030990	1848	0	Arachis hypogaea cultivar Shitouqi chromosome A08	--	--	--	--	Q9XE58	1474	1.1e-161	Scarecrow-like protein 14 OS=Arabidopsis thaliana OX=3702 GN=SCL14 PE=1 SV=2	PF12011//PF01609	RNA helicase NPH-II//Transposase DDE domain	GO:0006313	transposition, DNA-mediated	GO:0003677//GO:0004803//GO:0017111	DNA binding//transposase activity//ribonucleoside triphosphate phosphatase activity	--	--	--	--
Cluster-5440.2413	138.65	130.76	157.62	221.62	208.44	237.43	4323	1431732970	XP_025655154.1	1434	1.6e-155	T-complex protein 1 subunit beta [Arachis hypogaea]	XM_025799369.1	XM_025799369	791	0	PREDICTED: Arachis hypogaea T-complex protein 1 subunit beta (LOC112750581), mRNA	K09494	CCT2	T-complex protein 1 subunit beta	http://www.genome.jp/dbget-bin/www_bget?ko:K09494	Q940P8	1347	7.8e-147	T-complex protein 1 subunit beta OS=Arabidopsis thaliana OX=3702 GN=CCT2 PE=1 SV=1	PF00118	TCP-1/cpn60 chaperonin family	--	--	GO:0005524	ATP binding	--	--	KOG0363	Chaperonin complex component, TCP-1 beta subunit (CCT2)
Cluster-5440.2410	35.45	67.79	61.48	54.52	114.33	128.97	6336	1431643541	XP_025615678.1	3900	0	pentatricopeptide repeat-containing protein At2g17140 isoform X1 [Arachis hypogaea]	XM_025815750.2	XM_025815750	2162	0	PREDICTED: Arachis hypogaea pentatricopeptide repeat-containing protein At2g17140 (LOC112771119), mRNA	--	--	--	--	Q0WPZ6	2346	1.6e-262	Pentatricopeptide repeat-containing protein At2g17140 OS=Arabidopsis thaliana OX=3702 GN=At2g17140 PE=2 SV=1	PF19189//PF01799//PF17049//PF04084	Mtf2 family//[2Fe-2S] binding domain//ATPase expression protein 1//Origin recognition complex subunit 2	GO:0006260//GO:0006417	DNA replication//regulation of translation	GO:0046872//GO:0045182//GO:0016491	metal ion binding//translation regulator activity//oxidoreductase activity	GO:0005634//GO:0005739//GO:0000808	nucleus//mitochondrion//origin recognition complex	--	--
Cluster-5440.2411	14.3	0	0	0	0	0	309	--	--	--	--	--	XM_025830889.2	XM_025830889	158	4.82e-75	PREDICTED: Arachis hypogaea probable transcription factor PosF21 (LOC112789129), transcript variant X1, mRNA	--	--	--	--	--	--	--	--	--	--	--	--	--	--	--	--	--	--
Cluster-1462.0	0	0	0	0	0	0	732	1605317588	TFJ86194.1	299	1.1e-24	hypothetical protein NSK_002402 [Nannochloropsis salina CCMP1776]	--	--	--	--	--	K00852	rbsK	ribokinase	http://www.genome.jp/dbget-bin/www_bget?ko:K00852	Q9H477	398	1.5e-37	Ribokinase OS=Homo sapiens OX=9606 GN=RBKS PE=1 SV=1	PF00005//PF13476//PF01580//PF01637//PF00910//PF02562//PF03193//PF01695//PF13086//PF13304	ABC transporter//AAA domain//FtsK/SpoIIIE family//ATPase domain predominantly from Archaea//RNA helicase//PhoH-like protein//RsgA GTPase//IstB-like ATP binding protein//AAA domain//AAA domain, putative AbiEii toxin, Type IV TA system	--	--	GO:0000166//GO:0004386//GO:0003724//GO:0016887//GO:0005525//GO:0003924//GO:0003723//GO:0005524//GO:0003677	nucleotide binding//helicase activity//RNA helicase activity//ATP hydrolysis activity//GTP binding//GTPase activity//RNA binding//ATP binding//DNA binding	--	--	KOG2855	Ribokinase
Cluster-5773.0	197.34	247.53	92.97	141.51	62.19	23.57	798	1021525813	XP_016206339.1	216	5.2e-15	uncharacterized protein LOC107646686 [Arachis ipaensis]	--	--	--	--	--	--	--	--	--	--	--	--	--	PF03910//PF08911	Adenovirus minor core protein PV//NUP50 (Nucleoporin 50 kDa)	--	--	GO:0003677	DNA binding	GO:0005643//GO:0044423	nuclear pore//virion component	--	--
Cluster-5440.4219	10.03	19	4.28	12.59	23.91	40.14	336	1432053846	XP_025685630.1	356	1.3e-31	serine/threonine-protein phosphatase 7 long form homolog [Arachis hypogaea]	--	--	--	--	--	--	--	--	--	Q9LNG5	184	4.3e-13	Serine/threonine-protein phosphatase 7 long form homolog OS=Arabidopsis thaliana OX=3702 GN=MAIL3 PE=2 SV=1	--	--	--	--	--	--	--	--	--	--
Cluster-756.1	13.14	1.29	16.92	0	0	0	3562	1343993744	XP_023878935.1	3160	0	DNA mismatch repair protein msh6-like [Quercus suber]	XM_032030609.1	XM_032030609	3168	0	Colletotrichum fructicola DNA mismatch repair protein (CGMCC3_g3677), partial mRNA	K08737	MSH6	DNA mismatch repair protein MSH6	http://www.genome.jp/dbget-bin/www_bget?ko:K08737	O74502	2274	2.1e-254	DNA mismatch repair protein msh6 OS=Schizosaccharomyces pombe (strain 972 / ATCC 24843) OX=284812 GN=msh6 PE=1 SV=1	PF05192//PF01624//PF05190//PF07497//PF13304//PF13476//PF00488//PF05188	MutS domain III//MutS domain I//MutS family domain IV//Rho termination factor, RNA-binding domain//AAA domain, putative AbiEii toxin, Type IV TA system//AAA domain//MutS domain V//MutS domain II	GO:0006353//GO:0006298	DNA-templated transcription termination//mismatch repair	GO:0003723//GO:0016887//GO:0030983//GO:0005524	RNA binding//ATP hydrolysis activity//mismatched DNA binding//ATP binding	--	--	KOG0217	Mismatch repair ATPase MSH6 (MutS family)
Cluster-4955.0	0	0	0	1.89	0	2.14	450	--	--	--	--	--	--	--	--	--	--	--	--	--	--	--	--	--	--	PF03261	Cyclin-dependent kinase 5 activator protein	--	--	GO:0061575	cyclin-dependent protein serine/threonine kinase activator activity	GO:0016533	protein kinase 5 complex	--	--
Cluster-5440.1687	8.89	28.32	20.61	24.15	62.61	75.37	438	--	--	--	--	--	--	--	--	--	--	--	--	--	--	--	--	--	--	--	--	--	--	--	--	--	--	--	--
Cluster-5440.1684	0	0	7.89	0	12.95	0	346	--	--	--	--	--	--	--	--	--	--	--	--	--	--	--	--	--	--	--	--	--	--	--	--	--	--	--	--
Cluster-5440.1685	0	0	0	4.2	0	0	336	--	--	--	--	--	--	--	--	--	--	--	--	--	--	--	--	--	--	PF18927//PF16944	Glycosyl-4,4'-diaponeurosporenoate acyltransferase//Fungal potassium channel	GO:0006813//GO:0071805	potassium ion transport//potassium ion transmembrane transport	GO:0016746//GO:0015079	acyltransferase activity//potassium ion transmembrane transporter activity	--	--	--	--
Cluster-5440.1682	25.96	42.52	19.75	34.67	37.11	35.73	2321	1012236095	XP_015939690.1	654	2.5e-65	dolichol-phosphate mannosyltransferase subunit 1 isoform X1 [Arachis duranensis]	CP030989.1	CP030989	474	0	Arachis hypogaea cultivar Shitouqi chromosome A07	K00721	DPM1	dolichol-phosphate mannosyltransferase	http://www.genome.jp/dbget-bin/www_bget?ko:K00721	Q9LM93	614	4.1e-62	Dolichol-phosphate mannosyltransferase subunit 1 OS=Arabidopsis thaliana OX=3702 GN=DPMS1 PE=1 SV=1	PF13506//PF16906	Glycosyl transferase family 21//Ribosomal proteins L26 eukaryotic, L24P archaeal	GO:0042254//GO:0006412	ribosome biogenesis//translation	GO:0016757//GO:0003735	glycosyltransferase activity//structural constituent of ribosome	GO:0015934//GO:0005840	large ribosomal subunit//ribosome	KOG2978	Dolichol-phosphate mannosyltransferase
Cluster-4474.0	61.83	4.2	57.94	0	0	0	1925	1343975392	XP_023871904.1	1768	1.4e-194	signal recognition particle 54 kDa protein homolog [Quercus suber]	XM_032031691.1	XM_032031691	1519	0	Colletotrichum fructicola Signal recognition particle (CGMCC3_g4641), partial mRNA	K03106	SRP54	signal recognition particle subunit SRP54	http://www.genome.jp/dbget-bin/www_bget?ko:K03106	Q00179	1704	1.4e-188	Signal recognition particle 54 kDa protein homolog OS=Aspergillus niger OX=5061 GN=srpA PE=3 SV=1	PF06414//PF01926//PF04851//PF02978//PF01591//PF02881//PF00004//PF02376//PF00025//PF10662//PF03205//PF00448	Zeta toxin//50S ribosome-binding GTPase//Type III restriction enzyme, res subunit//Signal peptide binding domain//6-phosphofructo-2-kinase//SRP54-type protein, helical bundle domain//ATPase family associated with various cellular activities (AAA)//CUT domain//ADP-ribosylation factor family//Ethanolamine utilisation - propanediol utilisation//Molybdopterin guanine dinucleotide synthesis protein B/…	GO:0006614//GO:0006013//GO:0006000//GO:0006576//GO:0006777	SRP-dependent cotranslational protein targeting to membrane//mannose metabolic process//fructose metabolic process//biogenic amine metabolic process//Mo-molybdopterin cofactor biosynthetic process	GO:0003677//GO:0016787//GO:0005524//GO:0008312//GO:0005525//GO:0003924//GO:0016887//GO:0003873//GO:0016301	DNA binding//hydrolase activity//ATP binding//7S RNA binding//GTP binding//GTPase activity//ATP hydrolysis activity//6-phosphofructo-2-kinase activity//kinase activity	GO:0048500	signal recognition particle	KOG0780	Signal recognition particle, subunit Srp54
Cluster-5440.1680	23.13	33.24	25.14	28.18	19.11	27.62	2836	1431617057	XP_025603753.1	1410	6.5e-153	calmodulin-binding protein 60 G isoform X3 [Arachis hypogaea]	XM_025806620.2	XM_025806620	667	0	PREDICTED: Arachis hypogaea calmodulin-binding protein 60 G (LOC112758054), transcript variant X2, mRNA	--	--	--	--	A0A1U8IPT1	508	9.9e-50	Calmodulin-binding protein 60 B OS=Gossypium hirsutum OX=3635 GN=CBP60B PE=1 SV=1	PF07887//PF00432	Calmodulin binding protein-like N-terminal domain//Prenyltransferase and squalene oxidase repeat	--	--	GO:0005516//GO:0003824	calmodulin binding//catalytic activity	--	--	--	--
Cluster-5440.1681	81.04	74.11	74.01	61.41	64.77	69.94	3374	1012195159	XP_015971642.1	1442	1.5e-156	metacaspase-1 [Arachis duranensis]	XM_025750448.2	XM_025750448	895	0	PREDICTED: Arachis hypogaea metacaspase-1 (LOC112697321), mRNA	K22684	MCA1	metacaspase-1	http://www.genome.jp/dbget-bin/www_bget?ko:K22684	Q7XJE6	1184	4.8e-128	Metacaspase-1 OS=Arabidopsis thaliana OX=3702 GN=AMC1 PE=1 SV=1	PF08650	DASH complex subunit Dad4	GO:0008608	attachment of spindle microtubules to kinetochore	--	--	GO:0072686//GO:0042729	mitotic spindle//DASH complex	KOG1546	Metacaspase involved in regulation of apoptosis
Cluster-999.0	0	0	0	0	0	0	2106	219120282	XP_002180883.1	407	9.8e-37	predicted protein [Phaeodactylum tricornutum CCAP 1055/1]	--	--	--	--	--	K00753	E2.4.1.214	glycoprotein 3-alpha-L-fucosyltransferase	http://www.genome.jp/dbget-bin/www_bget?ko:K00753	Q9VUL9	1055	2.7e-113	Glycoprotein 3-alpha-L-fucosyltransferase A OS=Drosophila melanogaster OX=7227 GN=FucTA PE=1 SV=2	PF00852//PF00159	Glycosyltransferase family 10 (fucosyltransferase) C-term//Pancreatic hormone peptide	GO:0006486//GO:0007165	protein glycosylation//signal transduction	GO:0008417//GO:0005179	fucosyltransferase activity//hormone activity	GO:0016020//GO:0005576	membrane//extracellular region	KOG2619	Fucosyltransferase
Cluster-5465.0	0	0	0	0	0	0	311	--	--	--	--	--	--	--	--	--	--	--	--	--	--	--	--	--	--	PF02627	Carboxymuconolactone decarboxylase family	--	--	GO:0051920	peroxiredoxin activity	--	--	--	--
Cluster-1449.0	0	0	0	0	0	0	1263	--	--	--	--	--	--	--	--	--	--	--	--	--	--	--	--	--	--	PF02892//PF01221//PF12796//PF13606//PF13637//PF04032//PF00023//PF13857	BED zinc finger//Dynein light chain type 1//Ankyrin repeats (3 copies)//Ankyrin repeat//Ankyrin repeats (many copies)//RNAse P Rpr2/Rpp21/SNM1 subunit domain//Ankyrin repeat//Ankyrin repeats (many copies)	GO:0007017//GO:0006396	microtubule-based process//RNA processing	GO:0003677//GO:0005515	DNA binding//protein binding	GO:0030286	dynein complex	--	--
Cluster-5440.1688	5.92	13.45	8.22	4.38	12.11	20.35	867	--	--	--	--	--	CP030989.1	CP030989	60	4.39e-20	Arachis hypogaea cultivar Shitouqi chromosome A07	--	--	--	--	--	--	--	--	--	--	--	--	--	--	--	--	--	--
Cluster-5440.1689	32.08	51.52	57.91	31.59	129.82	105.22	1161	--	--	--	--	--	--	--	--	--	--	--	--	--	--	--	--	--	--	--	--	--	--	--	--	--	--	--	--
Cluster-5440.679	4.69	6.74	13.92	7.39	23.35	30.44	4108	1432025058	XP_025673353.1	2742	3.3e-307	putative disease resistance RPP13-like protein 1 [Arachis hypogaea]	XM_025817568.1	XM_025817568	2977	0	PREDICTED: Arachis hypogaea putative disease resistance RPP13-like protein 1 (LOC112772602), mRNA	--	--	--	--	Q9LRR4	1107	5e-119	Putative disease resistance RPP13-like protein 1 OS=Arabidopsis thaliana OX=3702 GN=RPPL1 PE=3 SV=1	PF00931//PF13855//PF00560	NB-ARC domain//Leucine rich repeat//Leucine Rich Repeat	--	--	GO:0005515//GO:0043531	protein binding//ADP binding	--	--	--	--
Cluster-389.0	5.02	1	7.8	0	0	0	652	--	--	--	--	--	XM_032027008.1	XM_032027008	587	0	Colletotrichum fructicola uncharacterized protein (CGMCC3_g16821), partial mRNA	--	--	--	--	--	--	--	--	PF03823	Neurokinin B	GO:0007217	tachykinin receptor signaling pathway	--	--	--	--	--	--
Cluster-389.1	12.4	1.82	14.78	0	0	0	1754	1344001275	XP_023882921.1	1250	1.4e-134	probable kinetochore protein NUF2 [Quercus suber]	XM_032027009.1	XM_032027009	1353	0	Colletotrichum fructicola putative kinetochore protein (CGMCC3_g16822), partial mRNA	K11548	NUF2	kinetochore protein Nuf2	http://www.genome.jp/dbget-bin/www_bget?ko:K11548	Q4IBX0	1702	2.2e-188	Probable kinetochore protein NUF2 OS=Gibberella zeae (strain ATCC MYA-4620 / CBS 123657 / FGSC 9075 / NRRL 31084 / PH-1) OX=229533 GN=NUF2 PE=3 SV=1	PF03800//PF10204//PF00992	Nuf2 family//Dual oxidase maturation factor//Troponin	GO:0015031	protein transport	--	--	GO:0000776//GO:0005789//GO:0005861//GO:0031262	kinetochore//endoplasmic reticulum membrane//troponin complex//Ndc80 complex	--	--
Cluster-5046.0	0	0	0	0	1.55	0	520	1431588223	XP_025691715.1	838	2.5e-87	kinesin-like protein KIN-12B [Arachis hypogaea]	XM_025835930.2	XM_025835930	436	0	PREDICTED: Arachis hypogaea kinesin-like protein KIN-12B (LOC112792616), mRNA	K10400	KIF15	kinesin family member 15	http://www.genome.jp/dbget-bin/www_bget?ko:K10400	Q8L7Y8	726	9.5e-76	Kinesin-like protein KIN-12B OS=Arabidopsis thaliana OX=3702 GN=KIN12B PE=1 SV=1	PF13350//PF00102//PF16796//PF00225//PF00782	Tyrosine phosphatase family//Protein-tyrosine phosphatase//Microtubule binding//Kinesin motor domain//Dual specificity phosphatase, catalytic domain	GO:0006570//GO:0007018//GO:0007017//GO:0016311//GO:0006470	tyrosine metabolic process//microtubule-based movement//microtubule-based process//dephosphorylation//protein dephosphorylation	GO:0008017//GO:0004725//GO:0008138//GO:0003777//GO:0005524//GO:0004721	microtubule binding//protein tyrosine phosphatase activity//protein tyrosine/serine/threonine phosphatase activity//microtubule motor activity//ATP binding//phosphoprotein phosphatase activity	GO:0005874//GO:0045298	microtubule//tubulin complex	--	--
Cluster-1850.0	0	0	0	0	0	0	1979	--	--	--	--	--	--	--	--	--	--	--	--	--	--	--	--	--	--	PF03669	PAT complex subunit Asterix	GO:0045048	protein insertion into ER membrane	GO:0044183	protein folding chaperone	GO:0030176	obsolete integral component of endoplasmic reticulum membrane	--	--
Cluster-5405.0	0	0	0	0	0	0	415	--	--	--	--	--	--	--	--	--	--	--	--	--	--	--	--	--	--	PF03028	Dynein heavy chain region D6 P-loop domain	GO:0007017//GO:0007018	microtubule-based process//microtubule-based movement	GO:0008569	minus-end-directed microtubule motor activity	GO:0030286//GO:0005871//GO:0005874	dynein complex//kinesin complex//microtubule	--	--
Cluster-5440.2150	3.93	0	1.54	0	1.64	4.1	759	--	--	--	--	--	--	--	--	--	--	--	--	--	--	--	--	--	--	--	--	--	--	--	--	--	--	--	--
Cluster-778.0	5.88	0	9.38	0	0	0	793	--	--	--	--	--	XM_032023274.1	XM_032023274	757	0	Colletotrichum fructicola Helicase (CGMCC3_g13506), partial mRNA	--	--	--	--	Q4IAK7	248	3.9e-20	Helicase SWR1 OS=Gibberella zeae (strain ATCC MYA-4620 / CBS 123657 / FGSC 9075 / NRRL 31084 / PH-1) OX=229533 GN=SWR1 PE=3 SV=1	--	--	--	--	--	--	--	--	--	--
Cluster-2034.0	0	0	0	0	0	0	466	--	--	--	--	--	--	--	--	--	--	--	--	--	--	--	--	--	--	PF04445	Putative SAM-dependent methyltransferase	GO:0031167//GO:0006396//GO:0000154	rRNA methylation//RNA processing//rRNA modification	GO:0008990	rRNA (guanine-N2-)-methyltransferase activity	--	--	--	--
Cluster-2747.0	0	0	0	0	0	0	877	--	--	--	--	--	--	--	--	--	--	--	--	--	--	--	--	--	--	--	--	--	--	--	--	--	--	--	--
Cluster-5440.4096	87.43	161.79	137.12	221.46	305.07	367.33	2049	1540527924	XP_027358374.1	1107	6.4e-118	plastidial pyruvate kinase 2-like [Abrus precatorius]	XM_025801179.2	XM_025801179	569	0	PREDICTED: Arachis hypogaea plastidial pyruvate kinase 2 (LOC112751883), mRNA	--	--	--	--	Q9FLW9	1028	3.6e-110	Plastidial pyruvate kinase 2 OS=Arabidopsis thaliana OX=3702 GN=PKP2 PE=1 SV=1	PF00224//PF08220//PF03328	Pyruvate kinase, barrel domain//DeoR-like helix-turn-helix domain//HpcH/HpaI aldolase/citrate lyase family	GO:0006144//GO:0015976//GO:0006355//GO:0006094//GO:0006096	purine nucleobase metabolic process//carbon utilization//regulation of DNA-templated transcription//gluconeogenesis//glycolytic process	GO:0004743//GO:0000287//GO:0003824//GO:0003700//GO:0030955	pyruvate kinase activity//magnesium ion binding//catalytic activity//DNA-binding transcription factor activity//potassium ion binding	GO:0005667	transcription regulator complex	KOG2323	Pyruvate kinase
Cluster-5440.895	16.49	26.6	16.06	18.85	15.41	16.6	4032	1012030701	XP_015951958.1	478	1.1e-44	uncharacterized protein LOC107476626 [Arachis duranensis]	XM_025830914.2	XM_025830914	348	1.68e-179	PREDICTED: Arachis hypogaea uncharacterized LOC112789145 (LOC112789145), mRNA	--	--	--	--	--	--	--	--	--	--	--	--	--	--	--	--	--	--
Cluster-5440.4097	122.34	187.84	107.99	222.68	138.29	140.27	798	1193811180	XP_020989594.1	1233	6.2e-133	uncharacterized protein LOC110276808 [Arachis duranensis]	CP030984.1	CP030984	248	1.25e-124	Arachis hypogaea cultivar Shitouqi chromosome A02	--	--	--	--	Q7LHG5	368	4.8e-34	Transposon Ty3-I Gag-Pol polyprotein OS=Saccharomyces cerevisiae (strain ATCC 204508 / S288c) OX=559292 GN=TY3B-I PE=1 SV=2	PF15937	prlF antitoxin for toxin YhaV_toxin	GO:0001558	regulation of cell growth	GO:0003700//GO:0097351	DNA-binding transcription factor activity//toxin sequestering activity	GO:0005667	transcription regulator complex	--	--
Cluster-1399.0	0	0	0	0	0	0	522	--	--	--	--	--	--	--	--	--	--	--	--	--	--	--	--	--	--	PF00288//PF06298	GHMP kinases N terminal domain//Photosystem II protein Y (PsbY)	GO:0015979	photosynthesis	GO:0005524//GO:0030145	ATP binding//manganese ion binding	GO:0009523	photosystem II	--	--
Cluster-5440.670	0	0	0	0	0	7.53	477	--	--	--	--	--	CP030984.1	CP030984	45	5.08e-12	Arachis hypogaea cultivar Shitouqi chromosome A02	--	--	--	--	--	--	--	--	--	--	--	--	--	--	--	--	--	--
Cluster-5440.4973	1.18	0	0.39	1.14	1.24	2.48	1243	--	--	--	--	--	--	--	--	--	--	--	--	--	--	--	--	--	--	PF03908//PF00558	Sec20//Vpu protein	GO:0006810//GO:0006812//GO:0032801//GO:0006890//GO:0019076	transport//monoatomic cation transport//receptor catabolic process//retrograde vesicle-mediated transport, Golgi to endoplasmic reticulum//viral release from host cell	GO:0005261//GO:0005484	monoatomic cation channel activity//SNAP receptor activity	GO:0033644//GO:0005622	host cell membrane//intracellular anatomical structure	--	--
Cluster-5440.897	1.88	1.85	0	6.87	7.61	5.8	471	1021487940	XP_016186937.1	157	2.1e-08	uncharacterized protein LOC107628842 [Arachis ipaensis]	--	--	--	--	--	--	--	--	--	--	--	--	--	PF00695	Major surface antigen from hepadnavirus	GO:0016032	viral process	--	--	--	--	--	--
Cluster-4935.0	0	0	0	0	0	0	630	--	--	--	--	--	XR_003803657.1	XR_003803657	125	2.31e-56	PREDICTED: Cajanus cajan uncharacterized LOC109805948 (LOC109805948), transcript variant X4, ncRNA	--	--	--	--	--	--	--	--	--	--	--	--	--	--	--	--	--	--
Cluster-5440.4091	0.45	1.35	7.63	17.12	26.62	6.56	1986	1431741913	XP_025658648.1	265	2.7e-20	light-regulated protein, chloroplastic [Arachis hypogaea]	XR_002364170.1	XR_002364170	117	2.12e-51	PREDICTED: Arachis duranensis light-regulated protein (LOC107494649), transcript variant X2, misc_RNA	--	--	--	--	Q96500	158	2.7e-09	Light-regulated protein 1, chloroplastic OS=Arabidopsis thaliana OX=3702 GN=LIR1 PE=1 SV=1	PF07207	Light regulated protein Lir1	--	--	--	--	GO:0009507	chloroplast	--	--
Cluster-5440.672	229.48	192.87	148.37	124.09	43.98	55.81	3330	1570200904	RYQ85805.1	1162	4.4e-124	hypothetical protein Ahy_B10g105417 [Arachis hypogaea]	XM_025824899.2	XM_025824899	665	0	PREDICTED: Arachis hypogaea beta-glucuronosyltransferase GlcAT14A (LOC112782491), mRNA	K20891	GLCAT14	beta-glucuronosyltransferase	http://www.genome.jp/dbget-bin/www_bget?ko:K20891	Q9FLD7	870	1.2e-91	Beta-glucuronosyltransferase GlcAT14A OS=Arabidopsis thaliana OX=3702 GN=GLCAT14A PE=2 SV=1	PF02485//PF00955//PF01250	Core-2/I-Branching enzyme//HCO3- transporter family//Ribosomal protein S6	GO:0006820//GO:0006412//GO:0042254	monoatomic anion transport//translation//ribosome biogenesis	GO:0016757//GO:0019843//GO:0003735	glycosyltransferase activity//rRNA binding//structural constituent of ribosome	GO:0016020//GO:0005840	membrane//ribosome	--	--
Cluster-890.0	1.24	3.69	9.52	0	0	0	579	1344030468	XP_023898342.1	293	4.4e-24	cutinase-like [Quercus suber]	XM_032035637.1	XM_032035637	452	0	Colletotrichum fructicola uncharacterized protein (CGMCC3_g8147), partial mRNA	K08095	E3.1.1.74	cutinase	http://www.genome.jp/dbget-bin/www_bget?ko:K08095	Q8TGB8	314	6.3e-28	Cutinase OS=Monilinia fructicola OX=38448 GN=CUT1 PE=2 SV=1	PF01083//PF01764	Cutinase//Lipase (class 3)	GO:0006629	lipid metabolic process	GO:0016787	hydrolase activity	--	--	--	--
Cluster-5440.3130	32.66	29.22	48.03	46.85	184.58	69.26	446	1431687576	XP_025634479.1	559	4.9e-55	putative disease resistance RPP13-like protein 1 [Arachis hypogaea]	XM_025778694.2	XM_025778694	268	5.13e-136	PREDICTED: Arachis hypogaea putative disease resistance RPP13-like protein 1 (LOC112728527), transcript variant X2, mRNA	--	--	--	--	Q9LRR5	133	4.7e-07	Putative disease resistance protein At3g14460 OS=Arabidopsis thaliana OX=3702 GN=At3g14460 PE=3 SV=1	PF00560	Leucine Rich Repeat	--	--	GO:0005515	protein binding	--	--	--	--
Cluster-4949.0	0	0	0	0	0	0	360	--	--	--	--	--	--	--	--	--	--	--	--	--	--	--	--	--	--	PF00230	Major intrinsic protein	GO:0055085//GO:0006810	transmembrane transport//transport	GO:0015267	channel activity	GO:0016020	membrane	--	--
Cluster-3868.0	0	0	0	0	0	0	388	1570238302	RYR17739.1	534	3.4e-52	hypothetical protein Ahy_B03g062430 isoform B [Arachis hypogaea]	XM_025783456.2	XM_025783456	224	1.27e-111	PREDICTED: Arachis hypogaea uncharacterized LOC112734225 (LOC112734225), mRNA	--	--	--	--	--	--	--	--	PF00564//PF01085	PB1 domain//Hedgehog amino-terminal signalling domain	GO:0007267	cell-cell signaling	GO:0005515	protein binding	--	--	--	--
Cluster-5440.890	42.23	58.62	45.23	73.38	101.16	84.46	3279	1431733521	XP_025655419.1	691	1.8e-69	glycosyltransferase family 64 protein C4 [Arachis hypogaea]	XM_025799634.2	XM_025799634	339	1.37e-174	PREDICTED: Arachis hypogaea glycosyltransferase family 64 protein C4 (LOC112750782), mRNA	--	--	--	--	Q9LY62	586	1e-58	Glycosylinositol phosphorylceramide mannosyl transferase 1 OS=Arabidopsis thaliana OX=3702 GN=GMT1 PE=1 SV=1	PF09258	Glycosyl transferase family 64 domain	--	--	GO:0016757	glycosyltransferase activity	--	--	KOG1022	Acetylglucosaminyltransferase EXT2/exostosin 2
Cluster-985.0	0	0	0	0	0	0	2036	659083840	XP_008442568.1	222	2.7e-15	PREDICTED: UNC93-like protein 3 isoform X2 [Cucumis melo]	--	--	--	--	--	--	--	--	--	Q8BJ51	752	3.6e-78	UNC93-like protein MFSD11 OS=Mus musculus OX=10090 GN=Mfsd11 PE=1 SV=1	PF07690	Major Facilitator Superfamily	GO:0055085	transmembrane transport	GO:0022857	transmembrane transporter activity	--	--	KOG3098	Uncharacterized conserved protein
Cluster-5440.893	2.92	2.73	4.19	4.86	34.33	24.96	2109	1431566487	XP_025640790.1	2273	4.1e-253	UPF0481 protein At3g47200 [Arachis hypogaea]	XM_025785005.2	XM_025785005	947	0	PREDICTED: Arachis hypogaea UPF0481 protein At3g47200 (LOC112735467), mRNA	--	--	--	--	Q9SD53	203	1.7e-14	UPF0481 protein At3g47200 OS=Arabidopsis thaliana OX=3702 GN=At3g47200 PE=2 SV=1	--	--	--	--	--	--	--	--	--	--
Cluster-5440.892	8.71	13.27	33.22	30.15	74.53	56.17	1811	1570282719	RYR57439.1	1470	4.6e-160	hypothetical protein Ahy_A05g023171 [Arachis hypogaea]	XM_025800269.2	XM_025800269	885	0	PREDICTED: Arachis hypogaea NDR1/HIN1-like protein 1 (LOC112751208), mRNA	--	--	--	--	Q9SRN0	138	5.1e-07	NDR1/HIN1-like protein 1 OS=Arabidopsis thaliana OX=3702 GN=NHL1 PE=2 SV=1	--	--	--	--	--	--	--	--	--	--
Cluster-5034.0	3.25	0	3.24	0	0	0	1214	1344015745	XP_023890582.1	151	2.7e-07	protein HOL1-like [Quercus suber]	XM_032024307.1	XM_032024307	1075	0	Colletotrichum fructicola uncharacterized protein (CGMCC3_g14425), partial mRNA	--	--	--	--	--	--	--	--	PF01258//PF07690	Prokaryotic dksA/traR C4-type zinc finger//Major Facilitator Superfamily	GO:0055085	transmembrane transport	GO:0022857//GO:0008270	transmembrane transporter activity//zinc ion binding	--	--	--	--
Cluster-6230.0	6.51	13.63	8.18	13.59	8.66	6.8	920	1012167971	XP_015965007.1	396	8e-36	cyclin-dependent protein kinase inhibitor SMR6-like [Arachis duranensis]	XM_016345235.2	XM_016345235	343	2.24e-177	PREDICTED: Arachis ipaensis cyclin-dependent protein kinase inhibitor SMR6-like (LOC107641767), mRNA	--	--	--	--	Q29Q81	200	1.7e-14	Cyclin-dependent protein kinase inhibitor SMR6 OS=Arabidopsis thaliana OX=3702 GN=SMR6 PE=1 SV=1	PF00657	GDSL-like Lipase/Acylhydrolase	--	--	GO:0016788	hydrolase activity, acting on ester bonds	--	--	--	--
Cluster-2101.0	0	0	0	0	0	0	675	48374980	AAT42177.1	241	5.5e-18	putative tumor protein p53 [Zea mays]	--	--	--	--	--	--	--	--	--	Q9JJP2	286	1.3e-24	Tumor protein p73 OS=Mus musculus OX=10090 GN=Tp73 PE=1 SV=1	PF00870//PF07690//PF01554	P53 DNA-binding domain//Major Facilitator Superfamily//MatE	GO:0055085//GO:0006810	transmembrane transport//transport	GO:0022857//GO:0042910//GO:0000976//GO:0015297	transmembrane transporter activity//xenobiotic transmembrane transporter activity//transcription cis-regulatory region binding//antiporter activity	GO:0016020	membrane	--	--
Cluster-3279.0	0	16.61	0	0	0	0	323	1344054271	XP_023910482.1	354	2.1e-31	26S proteasome regulatory subunit 7 homolog [Quercus suber]	XM_007822156.1	XM_007822156	238	1.71e-119	Metarhizium robertsii ARSEF 23 hypothetical protein mRNA	K03061	PSMC2	26S proteasome regulatory subunit T1	http://www.genome.jp/dbget-bin/www_bget?ko:K03061	P33299	342	2e-31	26S proteasome regulatory subunit 7 homolog OS=Saccharomyces cerevisiae (strain ATCC 204508 / S288c) OX=559292 GN=RPT1 PE=1 SV=1	--	--	--	--	--	--	--	--	KOG0729	26S proteasome regulatory complex, ATPase RPT1
Cluster-1110.0	0	0	0	0	0	0	1588	1021030776	KZM88561.1	755	3.3e-77	hypothetical protein DCAR_025636 [Daucus carota subsp. sativus]	--	--	--	--	--	K14684	SLC25A23S	solute carrier family 25 (mitochondrial phosphate transporter), member 23/24/25/41	http://www.genome.jp/dbget-bin/www_bget?ko:K14684	Q6NYZ6	1172	5.6e-127	Calcium-binding mitochondrial carrier protein SCaMC-2-A OS=Danio rerio OX=7955 GN=slc25a25a PE=2 SV=1	PF00036//PF13499	EF hand//EF-hand domain pair	--	--	GO:0005509	calcium ion binding	--	--	KOG0036	Predicted mitochondrial carrier protein
Cluster-2686.0	0	0	0	0	0	4.7	433	--	--	--	--	--	--	--	--	--	--	--	--	--	--	--	--	--	--	PF01292	Prokaryotic cytochrome b561	GO:0006118	obsolete electron transport	GO:0009055	electron transfer activity	--	--	--	--
Cluster-6220.0	0	0	11.13	0	0	6.7	313	--	--	--	--	--	--	--	--	--	--	--	--	--	--	--	--	--	--	PF03418//PF01584	Germination protease//CheW-like domain	GO:0007165//GO:0006935//GO:0006508//GO:0009847	signal transduction//chemotaxis//proteolysis//spore germination	GO:0008233	peptidase activity	--	--	--	--
Cluster-5440.4212	3.85	0	6.53	83.93	65.96	52.47	1267	1431558734	XP_025604659.1	204	2e-13	1-phosphatidylinositol-3-phosphate 5-kinase FAB1B [Arachis hypogaea]	--	--	--	--	--	K00921	PIKFYVE	1-phosphatidylinositol-3-phosphate 5-kinase	http://www.genome.jp/dbget-bin/www_bget?ko:K00921	--	--	--	--	--	--	--	--	--	--	--	--	--	--
Cluster-4401.0	130.66	17.23	240.49	0	0	0	2779	1344030248	XP_023898224.1	2797	0	1,4-alpha-glucan-branching enzyme-like [Quercus suber]	XM_032019516.1	XM_032019516	2077	0	Colletotrichum fructicola 1,4-alpha-glucan-branching enzyme (CGMCC3_g10162), partial mRNA	K00700	GBE1	1,4-alpha-glucan branching enzyme	http://www.genome.jp/dbget-bin/www_bget?ko:K00700	Q96VA4	2873	0	1,4-alpha-glucan-branching enzyme OS=Aspergillus oryzae (strain ATCC 42149 / RIB 40) OX=510516 GN=gbeA PE=2 SV=1	PF00128//PF02922//PF14984//PF02806	Alpha amylase, catalytic domain//Carbohydrate-binding module 48 (Isoamylase N-terminal domain)//CD24 protein//Alpha amylase, C-terminal all-beta domain	GO:0007155//GO:0005975	cell adhesion//carbohydrate metabolic process	GO:0004553//GO:0043169//GO:0003824	hydrolase activity, hydrolyzing O-glycosyl compounds//cation binding//catalytic activity	--	--	KOG0470	1,4-alpha-glucan branching enzyme/starch branching enzyme II
Cluster-3541.0	0	0	0	0	2.64	0	409	--	--	--	--	--	CP030990.1	CP030990	198	3.82e-97	Arachis hypogaea cultivar Shitouqi chromosome A08	--	--	--	--	--	--	--	--	--	--	--	--	--	--	--	--	--	--
Cluster-2641.0	113.01	5.7	101.94	0	0.75	0	1353	1344052588	XP_023909566.1	964	1.6e-101	uncharacterized protein LOC112021230 [Quercus suber]	XM_032034153.1	XM_032034153	819	0	Colletotrichum fructicola uncharacterized protein (CGMCC3_g6825), partial mRNA	K07511	ECHS1	enoyl-CoA hydratase	http://www.genome.jp/dbget-bin/www_bget?ko:K07511	Q58DM8	711	1.4e-73	Enoyl-CoA hydratase, mitochondrial OS=Bos taurus OX=9913 GN=ECHS1 PE=2 SV=1	PF14369//PF00378	zinc-ribbon//Enoyl-CoA hydratase/isomerase	--	--	GO:0003824//GO:0061630	catalytic activity//ubiquitin protein ligase activity	--	--	KOG1679	Enoyl-CoA hydratase
Cluster-3440.0	0	4.65	0	0	0	0	338	1343976960	XP_023872733.1	262	1e-20	UPF0591 membrane protein C15E1.02c-like [Quercus suber]	XM_007697312.1	XM_007697312	177	1.46e-85	Bipolaris sorokiniana ND90Pr hypothetical protein mRNA	--	--	--	--	--	--	--	--	PF01311	Bacterial export proteins, family 1	GO:0006605	protein targeting	--	--	GO:0016020	membrane	--	--
Cluster-5440.745	0	0	0	2.16	0	2.46	425	--	--	--	--	--	--	--	--	--	--	--	--	--	--	--	--	--	--	--	--	--	--	--	--	--	--	--	--
Cluster-1792.0	0	0	0	0	0	0	2963	--	--	--	--	--	--	--	--	--	--	--	--	--	--	--	--	--	--	PF04901//PF02969	Receptor activity modifying family//TATA box binding protein associated factor (TAF)	GO:0008277//GO:0006886//GO:0006352//GO:0007165	regulation of G protein-coupled receptor signaling pathway//intracellular protein transport//DNA-templated transcription initiation//signal transduction	GO:0015026	coreceptor activity	--	--	--	--
Cluster-6115.0	0	0	0	0	0	1.75	729	1432024799	XP_025673241.1	1151	1.8e-123	phenylalanine ammonia-lyase class 1 [Arachis hypogaea]	XM_025758315.2	XM_025758315	621	0	PREDICTED: Arachis hypogaea phenylalanine ammonia-lyase class 1 (LOC112706813), mRNA	K10775	PAL	phenylalanine ammonia-lyase	http://www.genome.jp/dbget-bin/www_bget?ko:K10775	P45731	824	5.8e-87	Phenylalanine ammonia-lyase G1 OS=Populus kitakamiensis OX=34292 GN=PALG1 PE=3 SV=1	PF06432	Phosphatidylinositol N-acetylglucosaminyltransferase	GO:0006506	GPI anchor biosynthetic process	--	--	--	--	--	--
Cluster-1830.0	0	0	0	0	0	0	1116	--	--	--	--	--	--	--	--	--	--	--	--	--	--	O96133	135	6.9e-07	Repetitive organellar protein OS=Plasmodium falciparum (isolate 3D7) OX=36329 GN=ROPE PE=1 SV=1	--	--	--	--	--	--	--	--	--	--
Cluster-1868.0	0	0	0	0	0	0	1553	--	--	--	--	--	--	--	--	--	--	--	--	--	--	--	--	--	--	PF01119//PF05405	DNA mismatch repair protein, C-terminal domain//Mitochondrial ATP synthase B chain precursor (ATP-synt_B)	GO:0006298//GO:0015986	mismatch repair//proton motive force-driven ATP synthesis	GO:0030983//GO:0015078//GO:0005524	mismatched DNA binding//proton transmembrane transporter activity//ATP binding	GO:0000276	mitochondrial proton-transporting ATP synthase complex, coupling factor F(o)	--	--
Cluster-3456.0	0	0	0	0.67	1.46	0	820	--	--	--	--	--	--	--	--	--	--	--	--	--	--	--	--	--	--	PF00646//PF12937	F-box domain//F-box-like	--	--	GO:0005515	protein binding	--	--	--	--
Cluster-2193.0	0	0	0	0	0	0	591	1108795700	XP_019108056.1	250	4.4e-19	PREDICTED: signal recognition particle 19 kDa protein [Beta vulgaris subsp. vulgaris]	--	--	--	--	--	K03105	SRP19	signal recognition particle subunit SRP19	http://www.genome.jp/dbget-bin/www_bget?ko:K03105	P49963	334	3.1e-30	Signal recognition particle 19 kDa protein OS=Drosophila melanogaster OX=7227 GN=Srp19 PE=2 SV=2	PF01922	SRP19 protein	GO:0006614	SRP-dependent cotranslational protein targeting to membrane	GO:0008312	7S RNA binding	GO:0048500	signal recognition particle	KOG3198	Signal recognition particle, subunit Srp19
Cluster-2948.0	100.46	2.59	42.29	0	0	0	1762	1344083091	XP_023925572.1	445	3.2e-41	la-related protein 6B-like [Quercus suber]	XM_032020228.1	XM_032020228	1209	0	Colletotrichum fructicola uncharacterized protein (CGMCC3_g10793), partial mRNA	--	--	--	--	P87058	418	1.7e-39	La protein homolog OS=Schizosaccharomyces pombe (strain 972 / ATCC 24843) OX=284812 GN=sla1 PE=1 SV=1	PF12143//PF00076	Protein of unknown function (DUF_B2219)//RNA recognition motif. (a.k.a. RRM, RBD, or RNP domain)	GO:0006118//GO:0006570	obsolete electron transport//tyrosine metabolic process	GO:0003723//GO:0004097	RNA binding//catechol oxidase activity	--	--	KOG0118	FOG: RRM domain
Cluster-5284.0	0	0	0	0	0	0	561	1570203679	RYQ87202.1	280	1.4e-22	hypothetical protein Ahy_B09g094676 [Arachis hypogaea]	--	--	--	--	--	--	--	--	--	--	--	--	--	--	--	--	--	--	--	--	--	--	--
Cluster-6226.0	0.95	2.86	0	2.71	0	0	672	--	--	--	--	--	CP040769.1	CP040769	64	2.01e-22	Cicer arietinum chromosome Ca4	--	--	--	--	--	--	--	--	--	--	--	--	--	--	--	--	--	--
Cluster-6135.0	0	0	0	0	0	0	873	1021028251	KZM86038.1	970	2.1e-102	hypothetical protein DCAR_026540 [Daucus carota subsp. sativus]	XM_017367479.1	XM_017367479	535	0	PREDICTED: Daucus carota subsp. sativus 2-methylene-furan-3-one reductase (LOC108199585), mRNA	K18980	EO	2-methylene-furan-3-one reductase	http://www.genome.jp/dbget-bin/www_bget?ko:K18980	K4BW79	805	1.1e-84	2-methylene-furan-3-one reductase OS=Solanum lycopersicum OX=4081 GN=EO PE=1 SV=1	--	--	--	--	--	--	--	--	KOG1198	Zinc-binding oxidoreductase
Cluster-1500.0	0	0	0	0	0	0	1544	848884430	XP_012842485.1	803	8.6e-83	PREDICTED: macrophage erythroblast attacher [Erythranthe guttata]	--	--	--	--	--	K18624	MAEA	macrophage erythroblast attacher	http://www.genome.jp/dbget-bin/www_bget?ko:K18624	Q6GR10	1189	5.8e-129	E3 ubiquitin-protein transferase MAEA OS=Xenopus laevis OX=8355 GN=maea PE=2 SV=2	--	--	--	--	--	--	--	--	KOG0396	Uncharacterized conserved protein
Cluster-787.0	0	16.89	7.88	0	0	0	396	--	--	--	--	--	--	--	--	--	--	--	--	--	--	--	--	--	--	PF06439	3-keto-disaccharide hydrolase	--	--	GO:0016787	hydrolase activity	--	--	--	--
Cluster-5440.1018	14.23	27.85	15.34	23.05	27.04	32.47	3929	1431585603	XP_025690386.1	183	1.7e-10	sucrose synthase 5 isoform X2 [Arachis hypogaea]	CP030984.1	CP030984	228	8.34e-113	Arachis hypogaea cultivar Shitouqi chromosome A02	K00695	SUS	sucrose synthase	http://www.genome.jp/dbget-bin/www_bget?ko:K00695	Q6K973	147	9.9e-08	Sucrose synthase 6 OS=Oryza sativa subsp. japonica OX=39947 GN=SUS6 PE=2 SV=1	PF00862	Sucrose synthase	GO:0005982//GO:0005985	starch metabolic process//sucrose metabolic process	GO:0016157	sucrose synthase activity	--	--	--	--
Cluster-3164.0	0	0	0	0	0	0	388	--	--	--	--	--	--	--	--	--	--	--	--	--	--	--	--	--	--	PF00191	Annexin	--	--	GO:0005509//GO:0005544	calcium ion binding//calcium-dependent phospholipid binding	--	--	--	--
Cluster-5107.0	0	0	0	0	0	0	1009	1193745375	XP_020992689.1	140	4.3e-06	uncharacterized protein LOC110278775 [Arachis duranensis]	--	--	--	--	--	--	--	--	--	--	--	--	--	--	--	--	--	--	--	--	--	--	--
Cluster-3848.0	0	0	0	0	4.94	0	333	--	--	--	--	--	--	--	--	--	--	--	--	--	--	--	--	--	--	PF01494//PF08491	FAD binding domain//Squalene epoxidase	GO:0016114//GO:0006694	terpenoid biosynthetic process//steroid biosynthetic process	GO:0004506//GO:0071949//GO:0050660	squalene monooxygenase activity//FAD binding//flavin adenine dinucleotide binding	--	--	--	--
Cluster-1977.0	0	0	0	0	0	0	507	971508527	GAQ89684.1	228	1.3e-16	TATA binding protein associated factor [Klebsormidium nitens]	XM_031984967.1	XM_031984967	87	2.44e-35	PREDICTED: Nomia melanderi transcription initiation factor TFIID subunit 2 (LOC116430592), mRNA	K03128	TAF2	transcription initiation factor TFIID subunit 2	http://www.genome.jp/dbget-bin/www_bget?ko:K03128	Q24325	665	1.1e-68	Transcription initiation factor TFIID subunit 2 OS=Drosophila melanogaster OX=7227 GN=Taf2 PE=1 SV=2	--	--	--	--	--	--	--	--	KOG1932	TATA binding protein associated factor
Cluster-5016.0	0	10.28	0	0	0	0	370	--	--	--	--	--	--	--	--	--	--	--	--	--	--	--	--	--	--	--	--	--	--	--	--	--	--	--	--
Cluster-1560.1	0	0	0	0	0	0	1401	--	--	--	--	--	--	--	--	--	--	K11851	USP30	ubiquitin carboxyl-terminal hydrolase 30	http://www.genome.jp/dbget-bin/www_bget?ko:K11851	Q9W462	240	5.8e-19	Ubiquitin carboxyl-terminal hydrolase 30 homolog OS=Drosophila melanogaster OX=7227 GN=Usp30 PE=2 SV=1	PF04556//PF00443	DpnII restriction endonuclease//Ubiquitin carboxyl-terminal hydrolase	GO:0009307//GO:0006308//GO:0016579//GO:0006508	DNA restriction-modification system//DNA catabolic process//protein deubiquitination//proteolysis	GO:0009036//GO:0004843//GO:0003677	type II site-specific deoxyribonuclease activity//cysteine-type deubiquitinase activity//DNA binding	GO:0009359	type II site-specific deoxyribonuclease complex	KOG1867	Ubiquitin-specific protease
Cluster-1560.0	0	0	0	0	0	0	904	1377599657	GBG32880.1	193	2.7e-12	Ubiquitin carboxyl-terminal hydrolase 30 [Hondaea fermentalgiana]	--	--	--	--	--	K11844	USP16_45	ubiquitin carboxyl-terminal hydrolase 16/45	http://www.genome.jp/dbget-bin/www_bget?ko:K11844	Q9W462	373	1.4e-34	Ubiquitin carboxyl-terminal hydrolase 30 homolog OS=Drosophila melanogaster OX=7227 GN=Usp30 PE=2 SV=1	PF00443//PF05083	Ubiquitin carboxyl-terminal hydrolase//LST-1 protein	GO:0016579//GO:0006508//GO:0006955//GO:0000902	protein deubiquitination//proteolysis//immune response//cell morphogenesis	GO:0004843	cysteine-type deubiquitinase activity	GO:0016020	membrane	--	--
Cluster-5440.1854	32.76	59.44	20.51	36.76	53.68	63.96	3192	1432024600	XP_025673151.1	2382	1.4e-265	O-fucosyltransferase 20 [Arachis hypogaea]	XM_025817366.2	XM_025817366	1342	0	PREDICTED: Arachis hypogaea O-fucosyltransferase 20 (LOC112772422), mRNA	--	--	--	--	O64884	1793	1.1e-198	O-fucosyltransferase 20 OS=Arabidopsis thaliana OX=3702 GN=OFUT20 PE=1 SV=1	PF15666	Germinal center-associated lymphoma	GO:2000401//GO:0050855	regulation of lymphocyte migration//regulation of B cell receptor signaling pathway	--	--	--	--	--	--
Cluster-915.1	7.29	0	7.29	0	0	0	1428	1344053741	XP_023910185.1	250	1.1e-18	uncharacterized protein LOC112021853 [Quercus suber]	XM_032030115.1	XM_032030115	200	1.1e-97	Colletotrichum fructicola uncharacterized protein (CGMCC3_g3239), partial mRNA	--	--	--	--	--	--	--	--	PF00387//PF01788	Phosphatidylinositol-specific phospholipase C, Y domain//PsbJ	GO:0015979//GO:0009395//GO:0006629//GO:0035556//GO:0007165//GO:0046339	photosynthesis//phospholipid catabolic process//lipid metabolic process//intracellular signal transduction//signal transduction//diacylglycerol metabolic process	GO:0004435	phosphatidylinositol phospholipase C activity	GO:0016020//GO:0009523//GO:0009539	membrane//photosystem II//photosystem II reaction center	--	--
Cluster-2014.0	0	0	0	0	0	0	1161	1173958720	OQS05042.1	609	2e-60	hypothetical protein THRCLA_02784 [Thraustotheca clavata]	XM_011496591.1	XM_011496591	223	1.45e-110	PREDICTED: Ceratosolen solmsi marchali protein HID1 (LOC105359863), transcript variant X2, mRNA	--	--	--	--	Q8IV36	1398	2.5e-153	Protein HID1 OS=Homo sapiens OX=9606 GN=HID1 PE=1 SV=1	PF08641//PF07829	Kinetochore protein Mis14 like//Alpha-A conotoxin PIVA-like protein	GO:0007165//GO:0007268//GO:0000070	signal transduction//chemical synaptic transmission//mitotic sister chromatid segregation	GO:0030550	acetylcholine receptor inhibitor activity	GO:0005576//GO:0000776	extracellular region//kinetochore	KOG2226	Proteins containing regions of low-complexity
Cluster-915.0	10.59	0	3.66	0	0	0	1104	--	--	--	--	--	--	--	--	--	--	--	--	--	--	--	--	--	--	PF00270//PF00176//PF04851	DEAD/DEAH box helicase//SNF2-related domain//Type III restriction enzyme, res subunit	--	--	GO:0003677//GO:0016787//GO:0003676//GO:0005524	DNA binding//hydrolase activity//nucleic acid binding//ATP binding	--	--	--	--
Cluster-1031.0	0	0	0	0	0	0	1466	--	--	--	--	--	--	--	--	--	--	--	--	--	--	--	--	--	--	--	--	--	--	--	--	--	--	--	--
Cluster-4011.0	0	0	0	0.53	0	0.58	961	530744518	EQC42760.1	169	1.8e-09	hypothetical protein SDRG_00483 [Saprolegnia diclina VS20]	CP010836.1	CP010836	68	1.74e-24	Sphingomonas hengshuiensis strain WHSC-8, complete genome	K00058	serA	D-3-phosphoglycerate dehydrogenase / 2-oxoglutarate reductase	http://www.genome.jp/dbget-bin/www_bget?ko:K00058	P36234	205	4.6e-15	Glycerate dehydrogenase OS=Hyphomicrobium methylovorum OX=84 PE=1 SV=2	PF00023//PF13857//PF02826//PF00389//PF13606//PF12796//PF13637	Ankyrin repeat//Ankyrin repeats (many copies)//D-isomer specific 2-hydroxyacid dehydrogenase, NAD binding domain//D-isomer specific 2-hydroxyacid dehydrogenase, catalytic domain//Ankyrin repeat//Ankyrin repeats (3 copies)//Ankyrin repeats (many copies)	--	--	GO:0005515//GO:0051287//GO:0016616	protein binding//NAD binding//oxidoreductase activity, acting on the CH-OH group of donors, NAD or NADP as acceptor	--	--	KOG0068	D-3-phosphoglycerate dehydrogenase, D-isomer-specific 2-hydroxy acid dehydrogenase superfamily
Cluster-830.0	26.52	2.47	34.9	0	0	0	2148	1343987129	XP_023875477.1	297	5.7e-24	pre-mRNA-splicing factor cwf18-like [Quercus suber]	XM_032020506.1	XM_032020506	597	0	Colletotrichum fructicola uncharacterized protein (CGMCC3_g11041), partial mRNA	K12871	CCDC12	coiled-coil domain-containing protein 12	http://www.genome.jp/dbget-bin/www_bget?ko:K12871	Q9UU80	158	2.9e-09	Pre-mRNA-splicing factor cwf18 OS=Schizosaccharomyces pombe (strain 972 / ATCC 24843) OX=284812 GN=cwf18 PE=1 SV=1	PF02905//PF00098	Epstein Barr virus nuclear antigen-1, DNA-binding domain//Zinc knuckle	GO:0006275//GO:0045893	regulation of DNA replication//positive regulation of DNA-templated transcription	GO:0003676//GO:0003677//GO:0008270	nucleic acid binding//DNA binding//zinc ion binding	GO:0042025	host cell nucleus	KOG3407	Uncharacterized conserved protein
Cluster-5440.4413	50.73	45.48	44.2	49.05	36.54	47.98	4014	1431570939	XP_025657416.1	2144	7.1e-238	kinesin-like protein KIN-UB [Arachis hypogaea]	XM_016095219.2	XM_016095219	1205	0	PREDICTED: Arachis duranensis kinesin-like protein KIN-UB (LOC107475561), mRNA	--	--	--	--	Q9LPC6	1740	1.9e-192	Kinesin-like protein KIN-UB OS=Arabidopsis thaliana OX=3702 GN=KINUB PE=1 SV=2	PF02985//PF11698//PF05970//PF01156//PF00225//PF16796//PF00514	HEAT repeat//V-ATPase subunit H//PIF1-like helicase//Inosine-uridine preferring nucleoside hydrolase//Kinesin motor domain//Microtubule binding//Armadillo/beta-catenin-like repeat	GO:1902600//GO:0007018//GO:0007017//GO:0000723//GO:0006281	proton transmembrane transport//microtubule-based movement//microtubule-based process//telomere maintenance//DNA repair	GO:0008017//GO:0016799//GO:0003777//GO:0005524//GO:0005515//GO:0003678	microtubule binding//hydrolase activity, hydrolyzing N-glycosyl compounds//microtubule motor activity//ATP binding//protein binding//DNA helicase activity	GO:0000221//GO:0005657//GO:0005874//GO:0045298	vacuolar proton-transporting V-type ATPase, V1 domain//replication fork//microtubule//tubulin complex	KOG0240	Kinesin (SMY1 subfamily)
Cluster-5741.0	7.64	1.53	6	15.27	13.52	23.93	773	--	--	--	--	--	--	--	--	--	--	--	--	--	--	--	--	--	--	--	--	--	--	--	--	--	--	--	--
Cluster-1231.0	0	0	0	0	0	0	366	--	--	--	--	--	--	--	--	--	--	--	--	--	--	--	--	--	--	PF16839	Nematode antimicrobial peptide	GO:0098542	defense response to other organism	--	--	--	--	--	--
Cluster-5440.4414	8.24	5.58	8.27	6.25	10.91	6.87	3376	1012117357	XP_015961465.1	2578	2.8e-288	kinesin-like protein KIN-UB [Arachis duranensis]	XR_003172508.2	XR_003172508	1486	0	PREDICTED: Arachis hypogaea kinesin-like protein KIN-UB (LOC112743923), transcript variant X3, misc_RNA	--	--	--	--	Q9LPC6	1854	9.8e-206	Kinesin-like protein KIN-UB OS=Arabidopsis thaliana OX=3702 GN=KINUB PE=1 SV=2	PF11698//PF02985//PF00225//PF16796//PF00514	V-ATPase subunit H//HEAT repeat//Kinesin motor domain//Microtubule binding//Armadillo/beta-catenin-like repeat	GO:1902600//GO:0007018//GO:0007017	proton transmembrane transport//microtubule-based movement//microtubule-based process	GO:0005515//GO:0005524//GO:0008017//GO:0003777	protein binding//ATP binding//microtubule binding//microtubule motor activity	GO:0005874//GO:0045298//GO:0000221	microtubule//tubulin complex//vacuolar proton-transporting V-type ATPase, V1 domain	KOG0240	Kinesin (SMY1 subfamily)
Cluster-4517.0	0	0	0	0	0	0	582	1344068538	XP_023917991.1	418	1.4e-38	40S ribosomal protein S18-like [Quercus suber]	XM_001730214.1	XM_001730214	341	1.79e-176	Malassezia globosa CBS 7966 hypothetical protein MGL_2648 partial mRNA	K02964	RP-S18e	small subunit ribosomal protein S18e	http://www.genome.jp/dbget-bin/www_bget?ko:K02964	P0CX56	400	6.7e-38	40S ribosomal protein S18-B OS=Saccharomyces cerevisiae (strain ATCC 204508 / S288c) OX=559292 GN=RPS18B PE=1 SV=1	PF07994//PF00240//PF00416	Myo-inositol-1-phosphate synthase//Ubiquitin family//Ribosomal protein S13/S18	GO:0042254//GO:0006412//GO:0019872//GO:0008654//GO:0006021	ribosome biogenesis//translation//streptomycin biosynthetic process//phospholipid biosynthetic process//inositol biosynthetic process	GO:0004512//GO:0005515//GO:0003735//GO:0003723	inositol-3-phosphate synthase activity//protein binding//structural constituent of ribosome//RNA binding	GO:0005840	ribosome	KOG3311	Ribosomal protein S18
Cluster-4031.0	0	0	2.3	2.23	0	0	591	--	--	--	--	--	CP001068.1	CP001068	537	0	Ralstonia pickettii 12J chromosome 1, complete sequence	--	--	--	--	--	--	--	--	PF13520//PF01627	Amino acid permease//Hpt domain	GO:0055085//GO:0000160	transmembrane transport//phosphorelay signal transduction system	GO:0022857	transmembrane transporter activity	GO:0016020	membrane	--	--
Cluster-6109.0	8.12	5.98	3.79	0	8.2	14.63	455	--	--	--	--	--	XM_025748502.2	XM_025748502	143	1.61e-66	PREDICTED: Arachis hypogaea uncharacterized LOC112695957 (LOC112695957), transcript variant X1, mRNA	--	--	--	--	--	--	--	--	PF01053//PF00155//PF19567	Cys/Met metabolism PLP-dependent enzyme//Aminotransferase class I and II//Capsular polysaccharide synthesis, CpsB/CapC	GO:0009058//GO:0006470//GO:0006570//GO:0019346	biosynthetic process//protein dephosphorylation//tyrosine metabolic process//transsulfuration	GO:0030145//GO:0030170//GO:0004725	manganese ion binding//pyridoxal phosphate binding//protein tyrosine phosphatase activity	--	--	--	--
Cluster-5517.0	0	3.13	0	0	0	0	510	--	--	--	--	--	--	--	--	--	--	--	--	--	--	--	--	--	--	PF00067	Cytochrome P450	--	--	GO:0004497//GO:0020037//GO:0016705//GO:0005506	monooxygenase activity//heme binding//oxidoreductase activity, acting on paired donors, with incorporation or reduction of molecular oxygen//iron ion binding	--	--	--	--
Cluster-6238.0	0.57	4.02	2.27	3.29	15.58	7.19	941	--	--	--	--	--	CP030989.1	CP030989	223	1.17e-110	Arachis hypogaea cultivar Shitouqi chromosome A07	--	--	--	--	--	--	--	--	PF01114	Colipase, N-terminal domain	GO:0007586//GO:0016042	digestion//lipid catabolic process	GO:0008047	enzyme activator activity	GO:0005576	extracellular region	--	--
Cluster-5440.4417	0.4	1.21	0.4	1.17	0.85	1.27	1222	--	--	--	--	--	--	--	--	--	--	--	--	--	--	--	--	--	--	--	--	--	--	--	--	--	--	--	--
Cluster-1211.0	0	0	0	0	0	0	1683	1129195479	OLP99831.1	272	3.5e-21	Chymotrypsinogen B [Symbiodinium microadriaticum]	--	--	--	--	--	--	--	--	--	Q9GRW0	809	7.3e-85	Phenoloxidase-activating factor 2 OS=Holotrichia diomphalia OX=33394 GN=PPAF2 PE=1 SV=1	PF00264//PF00089	Common central domain of tyrosinase//Trypsin	GO:0006508	proteolysis	GO:0004252//GO:0016491	serine-type endopeptidase activity//oxidoreductase activity	--	--	--	--
Cluster-5500.0	0	0	0	0	0	0	524	--	--	--	--	--	--	--	--	--	--	--	--	--	--	--	--	--	--	--	--	--	--	--	--	--	--	--	--
Cluster-5440.4352	0	1.69	0	1.61	0	0	723	1431638030	XP_025612897.1	144	1e-06	auxilin-related protein 2 [Arachis hypogaea]	CP030990.1	CP030990	259	8.63e-131	Arachis hypogaea cultivar Shitouqi chromosome A08	--	--	--	--	--	--	--	--	--	--	--	--	--	--	--	--	--	--
Cluster-5440.4419	3.6	1.77	0	0	0	0	480	1335246519	PNY05471.1	260	2.5e-20	CC-NBS-LRR resistance protein [Trifolium pratense]	--	--	--	--	--	--	--	--	--	--	--	--	--	PF00560//PF13855	Leucine Rich Repeat//Leucine rich repeat	--	--	GO:0005515	protein binding	--	--	--	--
Cluster-5163.0	0	0	7.8	0	0	0	449	--	--	--	--	--	--	--	--	--	--	--	--	--	--	--	--	--	--	PF10471	Anaphase-promoting complex APC subunit CDC26	GO:0031145//GO:0030071	anaphase-promoting complex-dependent catabolic process//regulation of mitotic metaphase/anaphase transition	--	--	GO:0005680	anaphase-promoting complex	--	--
Cluster-5440.2697	223.12	151.12	237.53	191.61	237.95	254.44	1523	1012347262	KYP58453.1	1835	1.8e-202	putative E3 ubiquitin-protein ligase ARI7 [Cajanus cajan]	XM_025758009.1	XM_025758009	1029	0	PREDICTED: Arachis hypogaea probable E3 ubiquitin-protein ligase ARI7 (LOC112706615), mRNA	K11968	ARIH1	ariadne-1	http://www.genome.jp/dbget-bin/www_bget?ko:K11968	Q84RR0	1401	1.5e-153	Probable E3 ubiquitin-protein ligase ARI7 OS=Arabidopsis thaliana OX=3702 GN=ARI7 PE=2 SV=1	PF00097	Zinc finger, C3HC4 type (RING finger)	--	--	GO:0046872	metal ion binding	--	--	KOG1815	Predicted E3 ubiquitin ligase
Cluster-1953.0	0	0	0	0	0	0	683	449437912	XP_004136734.1	149	2.6e-07	PREDICTED: protein MOTHER of FT and TF 1-like [Cucumis sativus]	--	--	--	--	--	--	--	--	--	--	--	--	--	--	--	--	--	--	--	--	--	--	--
Cluster-5440.5141	21.98	141.36	7.58	4.89	9.32	0.44	1178	--	--	--	--	--	--	--	--	--	--	--	--	--	--	--	--	--	--	PF08015	Fungal mating-type pheromone	GO:0007165	signal transduction	GO:0000772	mating pheromone activity	GO:0016020	membrane	--	--
Cluster-5440.5140	184.29	8.38	429.79	0	0	0	1558	--	--	--	--	--	XM_032030272.1	XM_032030272	891	0	Colletotrichum fructicola uncharacterized protein (CGMCC3_g3378), partial mRNA	--	--	--	--	--	--	--	--	--	--	--	--	--	--	--	--	--	--
Cluster-5440.5143	45.07	82.21	64.49	94.96	167.61	129.29	675	1343998100	XP_023881216.1	894	1.1e-93	ADP-ribosylation factor [Quercus suber]	XM_018320736.1	XM_018320736	399	0	Purpureocillium lilacinum ADP-ribosylation factor GTPase of the ras superfamily (VFPFJ_03654), partial mRNA	K07937	ARF1_2	ADP-ribosylation factor 1/2	http://www.genome.jp/dbget-bin/www_bget?ko:K07937	P34727	848	8.8e-90	ADP-ribosylation factor OS=Ajellomyces capsulatus OX=5037 GN=ARF PE=1 SV=3	PF01926//PF01591//PF00503//PF04670//PF00025//PF00071	50S ribosome-binding GTPase//6-phosphofructo-2-kinase//G-protein alpha subunit//Gtr1/RagA G protein conserved region//ADP-ribosylation factor family//Ras family	GO:0007186//GO:0006000//GO:0006013	G protein-coupled receptor signaling pathway//fructose metabolic process//mannose metabolic process	GO:0003873//GO:0005525//GO:0003924//GO:0031683//GO:0005524//GO:0019001	6-phosphofructo-2-kinase activity//GTP binding//GTPase activity//G-protein beta/gamma-subunit complex binding//ATP binding//guanyl nucleotide binding	--	--	KOG0070	GTP-binding ADP-ribosylation factor Arf1
Cluster-5440.5142	2.79	13.9	0.91	0	0	0	683	--	--	--	--	--	--	--	--	--	--	--	--	--	--	--	--	--	--	--	--	--	--	--	--	--	--	--	--
Cluster-5440.5145	112.13	1.94	97.85	0	0	0	1665	1344003528	XP_023884129.1	754	4.5e-77	FAD-dependent monooxygenase fsr3-like [Quercus suber]	XM_032022103.1	XM_032022103	707	0	Colletotrichum fructicola uncharacterized protein (CGMCC3_g12465), partial mRNA	--	--	--	--	S0DQN6	732	6.1e-76	FAD-dependent monooxygenase fsr3 OS=Gibberella fujikuroi (strain CBS 195.34 / IMI 58289 / NRRL A-6831) OX=1279085 GN=fsr3 PE=2 SV=1	PF12678//PF01494//PF01266//PF04820//PF12861//PF07992	RING-H2 zinc finger domain//FAD binding domain//FAD dependent oxidoreductase//Tryptophan halogenase//Anaphase-promoting complex subunit 11 RING-H2 finger//Pyridine nucleotide-disulphide oxidoreductase	GO:0031145	anaphase-promoting complex-dependent catabolic process	GO:0097602//GO:0008270//GO:0071949//GO:0061630//GO:0004497//GO:0016491	cullin family protein binding//zinc ion binding//FAD binding//ubiquitin protein ligase activity//monooxygenase activity//oxidoreductase activity	GO:0005680	anaphase-promoting complex	--	--
Cluster-5440.5144	14.51	13.79	13.92	0	0	0	339	1344045881	XP_023903003.1	471	5.9e-45	ADP-ribosylation factor [Quercus suber]	XM_003856723.1	XM_003856723	210	6.63e-104	Zymoseptoria tritici IPO323 hypothetical protein mRNA	K07937	ARF1_2	ADP-ribosylation factor 1/2	http://www.genome.jp/dbget-bin/www_bget?ko:K07937	P34727	431	9.9e-42	ADP-ribosylation factor OS=Ajellomyces capsulatus OX=5037 GN=ARF PE=1 SV=3	PF00025	ADP-ribosylation factor family	--	--	GO:0005525//GO:0003924	GTP binding//GTPase activity	--	--	KOG0070	GTP-binding ADP-ribosylation factor Arf1
Cluster-5440.5147	25.43	1.77	30.31	0	0	0	2665	1344056325	XP_023911567.1	2463	4.9e-275	glutamate--cysteine ligase-like [Quercus suber]	XM_032033423.1	XM_032033423	1937	0	Colletotrichum fructicola Glutamate--cysteine ligase (CGMCC3_g6182), partial mRNA	K11204	GCLC	glutamate--cysteine ligase catalytic subunit	http://www.genome.jp/dbget-bin/www_bget?ko:K11204	Q8X0X0	2607	3.8e-293	Glutamate--cysteine ligase OS=Neurospora crassa (strain ATCC 24698 / 74-OR23-1A / CBS 708.71 / DSM 1257 / FGSC 987) OX=367110 GN=gcs-1 PE=3 SV=1	PF03074//PF04107	Glutamate-cysteine ligase//Glutamate-cysteine ligase family 2(GCS2)	GO:0006749//GO:0006750//GO:0042398	glutathione metabolic process//glutathione biosynthetic process//cellular modified amino acid biosynthetic process	GO:0004357	glutamate-cysteine ligase activity	GO:0017109	glutamate-cysteine ligase complex	KOG3754	Gamma-glutamylcysteine synthetase
Cluster-3322.0	0	0	0	0	0	0	528	--	--	--	--	--	XM_019051516.1	XM_019051516	388	0	PREDICTED: Bemisia tabaci peroxisome assembly factor 2 (LOC109037035), mRNA	--	--	--	--	--	--	--	--	PF00004//PF13476//PF02224	ATPase family associated with various cellular activities (AAA)//AAA domain//Cytidylate kinase	GO:0006206//GO:0006139	pyrimidine nucleobase metabolic process//nucleobase-containing compound metabolic process	GO:0016887//GO:0004127//GO:0005524	ATP hydrolysis activity//cytidylate kinase activity//ATP binding	--	--	--	--
Cluster-5440.5149	0	4.37	0	0	0	0	529	1431717036	XP_025648172.1	453	1.1e-42	uncharacterized protein LOC112743175 [Arachis hypogaea]	--	--	--	--	--	--	--	--	--	--	--	--	--	--	--	--	--	--	--	--	--	--	--
Cluster-5440.5148	15.82	0	16.64	0	0	0	2497	1344043858	XP_023901896.1	428	4.3e-39	conserved oligomeric Golgi complex subunit 3-like [Quercus suber]	XM_032023447.1	XM_032023447	1950	0	Colletotrichum fructicola uncharacterized protein (CGMCC3_g1366), partial mRNA	K20290	COG3	conserved oligomeric Golgi complex subunit 3	http://www.genome.jp/dbget-bin/www_bget?ko:K20290	Q8CI04	185	2.5e-12	Conserved oligomeric Golgi complex subunit 3 OS=Mus musculus OX=10090 GN=Cog3 PE=1 SV=3	PF04136	Sec34-like family	GO:0006886	intracellular protein transport	--	--	GO:0016020//GO:0005801	membrane//cis-Golgi network	--	--
Cluster-309.0	10.5	4.84	4.74	0	0	0	746	1343975296	XP_023871851.1	138	5.4e-06	25-hydroxycholesterol 7-alpha-hydroxylase-like [Quercus suber]	XM_032031780.1	XM_032031780	602	0	Colletotrichum fructicola uncharacterized protein (CGMCC3_g472), partial mRNA	--	--	--	--	A0A1V6PBE7	480	4.6e-47	Cytochrome P450 monooxygenase calL OS=Penicillium decumbens OX=69771 GN=calL PE=1 SV=1	--	--	--	--	--	--	--	--	--	--
Cluster-148.0	147.53	0	123.99	0	0	0	366	1344062171	XP_023914650.1	559	4e-55	fumarate reductase-like [Quercus suber]	XM_022633857.1	XM_022633857	211	2.01e-104	Penicillium arizonense hypothetical protein (PENARI_c015G09026), partial mRNA	--	--	--	--	O13755	311	8.8e-28	Fumarate reductase OS=Schizosaccharomyces pombe (strain 972 / ATCC 24843) OX=284812 GN=osm1 PE=3 SV=1	PF02601//PF05038	Exonuclease VII, large subunit//Cytochrome Cytochrome b558 alpha-subunit	GO:0006308	DNA catabolic process	GO:0020037//GO:0008855	heme binding//exodeoxyribonuclease VII activity	GO:0009318	exodeoxyribonuclease VII complex	KOG2404	Fumarate reductase, flavoprotein subunit
Cluster-4684.0	0	0	0	0	0	0	419	1431595425	XP_025694921.1	145	4.7e-07	receptor-like protein kinase HSL1 [Arachis hypogaea]	CP030990.1	CP030990	73	1.2e-27	Arachis hypogaea cultivar Shitouqi chromosome A08	--	--	--	--	Q9SGP2	131	7.5e-07	Receptor-like protein kinase HSL1 OS=Arabidopsis thaliana OX=3702 GN=HSL1 PE=1 SV=1	PF08039//PF15337//PF05764	Mitochondrial proteolipid//Vascular protein family Vasculin-like 1//YL1 nuclear protein	GO:0043486//GO:0006351//GO:0045893//GO:0006355//GO:0006338	obsolete histone exchange//DNA-templated transcription//positive regulation of DNA-templated transcription//regulation of DNA-templated transcription//chromatin remodeling	GO:0003677//GO:0003723	DNA binding//RNA binding	GO:0005634//GO:0005739	nucleus//mitochondrion	--	--
Cluster-5928.0	1.39	5.52	1.33	2.59	2.85	0	544	--	--	--	--	--	XM_025766420.2	XM_025766420	118	1.54e-52	PREDICTED: Arachis hypogaea receptor-like protein kinase 7 (LOC112714754), mRNA	--	--	--	--	--	--	--	--	--	--	--	--	--	--	--	--	--	--
Cluster-1025.0	0	0	0	0	0	0	342	54039491	Q7XYB0.1	260	1.7e-20	RecName: Full=40S ribosomal protein S29	XM_014754391.1	XM_014754391	94	2.04e-39	PREDICTED: Polistes canadensis 40S ribosomal protein S29 (LOC106789864), mRNA	K02980	RP-S29e	small subunit ribosomal protein S29e	http://www.genome.jp/dbget-bin/www_bget?ko:K02980	Q4LAY1	303	7e-27	40S ribosomal protein S29 OS=Scarabaeus laticollis OX=292456 GN=RpS29 PE=3 SV=1	PF00253//PF01988	Ribosomal protein S14p/S29e//VIT family	GO:0006828//GO:0030026//GO:0006412//GO:0042254	manganese ion transport//intracellular manganese ion homeostasis//translation//ribosome biogenesis	GO:0003735//GO:0005384	structural constituent of ribosome//manganese ion transmembrane transporter activity	GO:0005840	ribosome	KOG3506	40S ribosomal protein S29
Cluster-482.0	0	0	20.39	0	0	0	361	--	--	--	--	--	--	--	--	--	--	--	--	--	--	--	--	--	--	PF13508//PF00583//PF13673	Acetyltransferase (GNAT) domain//Acetyltransferase (GNAT) family//Acetyltransferase (GNAT) domain	GO:0042967	obsolete acyl-carrier-protein biosynthetic process	GO:0008080	N-acetyltransferase activity	--	--	--	--
Cluster-6161.0	0.49	1.23	0	0.24	1.55	2.56	1840	1570269976	RYR45641.1	2507	2.6e-280	hypothetical protein Ahy_A07g031454 [Arachis hypogaea]	CP030989.1	CP030989	1351	0	Arachis hypogaea cultivar Shitouqi chromosome A07	--	--	--	--	Q9ZUW3	785	4.9e-82	Pentatricopeptide repeat-containing protein At2g27610 OS=Arabidopsis thaliana OX=3702 GN=PCMP-H60 PE=2 SV=1	PF00424//PF15234	REV protein (anti-repression trans-activator protein)//Linker for activation of T-cells	GO:0007165//GO:0006355	signal transduction//regulation of DNA-templated transcription	GO:0003700	DNA-binding transcription factor activity	GO:0005667//GO:0016020//GO:0042025	transcription regulator complex//membrane//host cell nucleus	--	--
Cluster-1225.0	0	0	0	0	0	0	375	1279052723	XP_022888218.1	147	2.4e-07	beta-glucosidase-like [Olea europaea var. sylvestris]	--	--	--	--	--	--	--	--	--	W5PLZ6	194	3.3e-14	Lactase/phlorizin hydrolase OS=Ovis aries OX=9940 GN=LCT PE=1 SV=1	PF00232	Glycosyl hydrolase family 1	GO:0005975	carbohydrate metabolic process	GO:0004553	hydrolase activity, hydrolyzing O-glycosyl compounds	--	--	KOG0626	Beta-glucosidase, lactase phlorizinhydrolase, and related proteins
Cluster-5440.1303	4.46	16.71	16.58	12.52	10.23	13.19	1216	--	--	--	--	--	--	--	--	--	--	--	--	--	--	--	--	--	--	--	--	--	--	--	--	--	--	--	--
Cluster-5440.1302	10.14	0	2.01	2.92	0	0	1028	--	--	--	--	--	--	--	--	--	--	--	--	--	--	--	--	--	--	PF11770	GRB2-binding adapter (GAPT)	--	--	--	--	--	--	--	--
Cluster-5440.1301	75.21	206.17	67.37	59.98	9.67	22.44	1524	1570292238	RYR65867.1	476	7.1e-45	hypothetical protein Ahy_A03g011790 [Arachis hypogaea]	XM_025822278.2	XM_025822278	74	1.29e-27	PREDICTED: Arachis hypogaea uncharacterized LOC112777896 (LOC112777896), transcript variant X3, mRNA	--	--	--	--	--	--	--	--	PF00790	VHS domain	--	--	GO:0043130//GO:0035091	ubiquitin binding//phosphatidylinositol binding	--	--	--	--
Cluster-4251.0	29.43	2.64	23.46	0	0	0	1729	1344052634	XP_023909591.1	838	8.4e-87	aspyridones efflux protein apdF-like [Quercus suber]	XM_032028738.1	XM_032028738	1251	0	Colletotrichum fructicola uncharacterized protein (CGMCC3_g2017), partial mRNA	--	--	--	--	I1RV24	970	1.6e-103	MFS-type transporter OS=Gibberella zeae (strain ATCC MYA-4620 / CBS 123657 / FGSC 9075 / NRRL 31084 / PH-1) OX=229533 GN=FG08084 PE=2 SV=1	PF07690	Major Facilitator Superfamily	GO:0055085	transmembrane transport	GO:0022857	transmembrane transporter activity	--	--	KOG2504	Monocarboxylate transporter
Cluster-5440.1307	35.15	84.92	41.34	93.66	100.84	88.78	2765	1540501238	XP_027344717.1	1088	1.4e-115	nuclear pore complex protein NUP50A-like [Abrus precatorius]	XM_021130668.1	XM_021130668	372	0	PREDICTED: Arachis duranensis nuclear pore complex protein NUP50B-like (LOC110275110), mRNA	--	--	--	--	Q9C829	751	6.4e-78	Nuclear pore complex protein NUP50A OS=Arabidopsis thaliana OX=3702 GN=NUP50A PE=1 SV=1	PF08911//PF04147//PF10220//PF09726//PF00638	NUP50 (Nucleoporin 50 kDa)//Nop14-like family//Smg8_Smg9//Macoilin family//RanBP1 domain	GO:0000184//GO:0023041//GO:0046907	nuclear-transcribed mRNA catabolic process, nonsense-mediated decay//neuronal signal transduction//intracellular transport	--	--	GO:0005643//GO:0032040//GO:0030867	nuclear pore//small-subunit processome//rough endoplasmic reticulum membrane	KOG0864	Ran-binding protein RANBP1 and related RanBD domain proteins
Cluster-5440.1306	54.13	39.91	75.26	51.51	73.42	74.49	4845	1432040173	XP_025679852.1	2638	4.5e-295	dentin sialophosphoprotein [Arachis hypogaea]	XM_025824067.2	XM_025824067	2743	0	PREDICTED: Arachis hypogaea dentin sialophosphoprotein (LOC112779731), mRNA	--	--	--	--	--	--	--	--	--	--	--	--	--	--	--	--	--	--
Cluster-5440.1305	21.89	35.23	50.84	70.93	119.5	84.49	2143	1431648753	XP_025618308.1	1846	1.4e-203	putative G3BP-like protein isoform X1 [Arachis hypogaea]	XM_025819566.2	XM_025819566	699	0	PREDICTED: Arachis hypogaea putative G3BP-like protein (LOC112775737), transcript variant X2, mRNA	K24983	G3BP2	Ras GTPase-activating protein-binding protein 2	http://www.genome.jp/dbget-bin/www_bget?ko:K24983	Q9FME2	619	1e-62	Nuclear transport factor 2 OS=Arabidopsis thaliana OX=3702 GN=NTF2 PE=1 SV=1	PF00076	RNA recognition motif. (a.k.a. RRM, RBD, or RNP domain)	--	--	GO:0003723	RNA binding	--	--	--	--
Cluster-5440.1304	0	0	0.65	0	0.69	2.78	849	--	--	--	--	--	XM_021132317.1	XM_021132317	64	2.56e-22	PREDICTED: Arachis duranensis putative G3BP-like protein (LOC107464640), transcript variant X3, mRNA	--	--	--	--	--	--	--	--	--	--	--	--	--	--	--	--	--	--
Cluster-5440.1309	0.48	0	2.96	1.41	0	0	1079	--	--	--	--	--	CP030990.1	CP030990	424	0	Arachis hypogaea cultivar Shitouqi chromosome A08	--	--	--	--	--	--	--	--	--	--	--	--	--	--	--	--	--	--
Cluster-5440.1308	128.31	159.61	116.71	121.38	104.51	115.46	5040	1570214155	RYQ96900.1	376	9.2e-33	hypothetical protein Ahy_B08g092826 isoform B [Arachis hypogaea]	CP030990.1	CP030990	961	0	Arachis hypogaea cultivar Shitouqi chromosome A08	K12486	SMAP	stromal membrane-associated protein	http://www.genome.jp/dbget-bin/www_bget?ko:K12486	Q9FL69	341	4.1e-30	ADP-ribosylation factor GTPase-activating protein AGD5 OS=Arabidopsis thaliana OX=3702 GN=AGD5 PE=1 SV=1	PF01412	Putative GTPase activating protein for Arf	--	--	GO:0005096	GTPase activator activity	--	--	KOG0703	Predicted GTPase-activating protein
Cluster-2723.0	0	0	1.99	0	0	0	841	1432020451	XP_025671251.1	981	1.1e-103	uncharacterized protein LOC112770954 [Arachis hypogaea]	XM_021105458.1	XM_021105458	300	1.63e-153	PREDICTED: Arachis ipaensis uncharacterized LOC107646376 (LOC107646376), mRNA	--	--	--	--	--	--	--	--	PF05778	Apolipoprotein CIII (Apo-CIII)	GO:0042157//GO:0006869	lipoprotein metabolic process//lipid transport	GO:0008289	lipid binding	GO:0005576	extracellular region	--	--
Cluster-3675.0	0	0	1.02	0	0	2.19	634	1129204027	OLQ06603.1	252	2.8e-19	C4-dicarboxylate transport protein 1 [Symbiodinium microadriaticum]	CP001068.1	CP001068	630	0	Ralstonia pickettii 12J chromosome 1, complete sequence	--	--	--	--	Q8Y2K5	537	9.6e-54	C4-dicarboxylate transport protein 1 OS=Ralstonia solanacearum (strain GMI1000) OX=267608 GN=dctA1 PE=3 SV=1	PF01678//PF00375	Diaminopimelate epimerase//Sodium:dicarboxylate symporter family	GO:0006810//GO:0009089	transport//lysine biosynthetic process via diaminopimelate	GO:0008837//GO:0015293	diaminopimelate epimerase activity//symporter activity	--	--	--	--
Cluster-745.0	54.56	2.97	33.84	0	0	0	4171	743941823	XP_011015410.1	157	1.9e-07	PREDICTED: tigger transposable element-derived protein 4-like [Populus euphratica]	XM_032024993.1	XM_032024993	697	0	Colletotrichum fructicola uncharacterized protein (CGMCC3_g15036), partial mRNA	--	--	--	--	--	--	--	--	PF13545//PF12802//PF02615//PF04218//PF01047	Crp-like helix-turn-helix domain//MarR family//Malate/L-lactate dehydrogenase//CENP-B N-terminal DNA-binding domain//MarR family	GO:0006355	regulation of DNA-templated transcription	GO:0003677//GO:0016491//GO:0003700	DNA binding//oxidoreductase activity//DNA-binding transcription factor activity	GO:0005667	transcription regulator complex	--	--
Cluster-5111.0	52.98	63.43	24.12	27.61	2.75	10.12	705	1040886465	XP_017252325.1	851	1.1e-88	PREDICTED: ABC transporter F family member 1-like [Daucus carota subsp. sativus]	XM_017396836.1	XM_017396836	438	0	PREDICTED: Daucus carota subsp. sativus ABC transporter F family member 1-like (LOC108222877), mRNA	K06185	ABCF2	ATP-binding cassette, subfamily F, member 2	http://www.genome.jp/dbget-bin/www_bget?ko:K06185	Q9FJH6	743	1.4e-77	ABC transporter F family member 1 OS=Arabidopsis thaliana OX=3702 GN=ABCF1 PE=2 SV=1	PF00005//PF01091//PF02932//PF01708//PF13304	ABC transporter//PTN/MK heparin-binding protein family, C-terminal domain//Neurotransmitter-gated ion-channel transmembrane region//Geminivirus putative movement protein//AAA domain, putative AbiEii toxin, Type IV TA system	GO:0006811//GO:0040007//GO:0007165//GO:0046740//GO:0008283	monoatomic ion transport//growth//signal transduction//transport of virus in host, cell to cell//cell population proliferation	GO:0008083//GO:0005524//GO:0016887	growth factor activity//ATP binding//ATP hydrolysis activity	--	--	KOG0927	Predicted transporter (ABC superfamily)
Cluster-5440.3272	0	3.46	0	0	0	0	486	1255134999	XP_022634913.1	164	3.4e-09	probable LRR receptor-like serine/threonine-protein kinase At1g67720 isoform X3 [Vigna radiata var. radiata]	XM_025749276.2	XM_025749276	90	5e-37	PREDICTED: Arachis hypogaea probable LRR receptor-like serine/threonine-protein kinase At1g67720 (LOC112696482), transcript variant X1, mRNA	--	--	--	--	--	--	--	--	--	--	--	--	--	--	--	--	--	--
Cluster-3194.0	0	0	0	0	0	0	536	--	--	--	--	--	--	--	--	--	--	--	--	--	--	--	--	--	--	--	--	--	--	--	--	--	--	--	--
Cluster-5440.2649	0	0	0	0	0	0	405	--	--	--	--	--	--	--	--	--	--	--	--	--	--	--	--	--	--	--	--	--	--	--	--	--	--	--	--
Cluster-5440.2648	181.37	233.22	192.45	297.68	487.4	346.86	4029	1570291515	RYR65144.1	1563	1.7e-170	hypothetical protein Ahy_A03g011121 [Arachis hypogaea]	XM_016101628.2	XM_016101628	799	0	PREDICTED: Arachis duranensis F-box/kelch-repeat protein At1g23390 (LOC107481346), mRNA	--	--	--	--	Q9LDE3	671	1.8e-68	F-box/kelch-repeat protein At1g23390 OS=Arabidopsis thaliana OX=3702 GN=At1g23390 PE=2 SV=1	PF07646//PF01344	Kelch motif//Kelch motif	--	--	GO:0005515	protein binding	--	--	--	--
Cluster-2020.0	0	0	0	0	0	0	717	1376852462	PTQ43045.1	173	4.5e-10	hypothetical protein MARPO_0027s0144 [Marchantia polymorpha]	--	--	--	--	--	K09548	PFDN1	prefoldin subunit 1	http://www.genome.jp/dbget-bin/www_bget?ko:K09548	Q4SPU8	243	1.3e-19	Prefoldin subunit 1 OS=Tetraodon nigroviridis OX=99883 GN=pfdn1 PE=3 SV=1	PF10473//PF01920	Leucine-rich repeats of kinetochore protein Cenp-F/LEK1//Prefoldin subunit	GO:0006457	protein folding	GO:0070840//GO:0051082//GO:0042803//GO:0008134	dynein complex binding//unfolded protein binding//protein homodimerization activity//transcription factor binding	GO:0016272//GO:0005667	prefoldin complex//transcription regulator complex	KOG3501	Molecular chaperone Prefoldin, subunit 1
Cluster-5440.2643	28.99	36.86	32.04	30.42	27.68	31.47	3360	1431648498	XP_025618185.1	683	1.5e-68	uncharacterized protein LOC112710244 [Arachis hypogaea]	XM_025821246.2	XM_025821246	485	0	PREDICTED: Arachis hypogaea uncharacterized LOC112776970 (LOC112776970), mRNA	K10640	RNF25	E3 ubiquitin-protein ligase RNF25	http://www.genome.jp/dbget-bin/www_bget?ko:K10640	--	--	--	--	PF15750//PF05773	Ubiquitin-binding zinc-finger//RWD domain	--	--	GO:0005515//GO:0043130	protein binding//ubiquitin binding	--	--	--	--
Cluster-5440.2642	25.64	41.46	37.08	40.13	61.13	59.58	7255	1431646650	XP_025617297.1	2844	0	probable lysine-specific demethylase ELF6 [Arachis hypogaea]	XM_025761512.2	XM_025761512	905	0	PREDICTED: Arachis hypogaea probable lysine-specific demethylase ELF6 (LOC112709628), mRNA	--	--	--	--	Q6BDA0	684	9.9e-70	Lysine-specific demethylase ELF6 OS=Arabidopsis thaliana OX=3702 GN=ELF6 PE=1 SV=1	PF12937//PF00646	F-box-like//F-box domain	--	--	GO:0005515	protein binding	--	--	--	--
Cluster-5440.2641	477.19	472.73	494.21	581.86	602.25	696.67	1260	1431608697	XP_025700874.1	1391	4.6e-151	proteasome subunit beta type-7-B [Arachis hypogaea]	XM_025845089.2	XM_025845089	825	0	PREDICTED: Arachis hypogaea proteasome subunit beta type-7-B (LOC112802081), mRNA	K02739	PSMB7	20S proteasome subunit beta 2	http://www.genome.jp/dbget-bin/www_bget?ko:K02739	Q7DLS1	1262	1.6e-137	Proteasome subunit beta type-7-B OS=Arabidopsis thaliana OX=3702 GN=PBB2 PE=1 SV=2	PF00227	Proteasome subunit	GO:0051603	proteolysis involved in protein catabolic process	--	--	GO:0005839	proteasome core complex	KOG0173	20S proteasome, regulatory subunit beta type PSMB7/PSMB10/PUP1
Cluster-5440.2640	102.78	78.24	127.64	94.86	117.98	129.69	7915	1012362122	KYP73305.1	2688	1.2e-300	Chromodomain-helicase-DNA-binding protein 2 [Cajanus cajan]	XM_025809980.2	XM_025809980	2889	0	PREDICTED: Arachis hypogaea protein CHROMATIN REMODELING 5 (LOC112764407), transcript variant X4, mRNA	K11367	CHD1	chromodomain-helicase-DNA-binding protein 1	http://www.genome.jp/dbget-bin/www_bget?ko:K11367	F4IV99	2332	8.6e-261	Protein CHROMATIN REMODELING 5 OS=Arabidopsis thaliana OX=3702 GN=CHR5 PE=1 SV=1	PF00270//PF09111//PF00176//PF04851//PF15146	DEAD/DEAH box helicase//SLIDE//SNF2-related domain//Type III restriction enzyme, res subunit//Fanconi anemia-associated	GO:0036297//GO:0006338	interstrand cross-link repair//chromatin remodeling	GO:0005524//GO:0016787//GO:0003676//GO:0003677	ATP binding//hydrolase activity//nucleic acid binding//DNA binding	GO:0005634//GO:0043240	nucleus//Fanconi anaemia nuclear complex	KOG0384	Chromodomain-helicase DNA-binding protein
Cluster-1637.0	0	0	0	0	0	0	474	678942955	AIM52080.1	218	1.8e-15	cytochrome c oxidase subunit 2 (mitochondrion) [Cyanoptyche gloeocystis]	AF483205.1	AF483205	172	1.27e-82	Melanococcus albizziae cytochrome c oxidase subunit I (COI) gene, partial cds; tRNA-Leu gene, complete sequence; and cytochrome c oxidase subunit II (COII) gene, partial cds; mitochondrial genes for mitochondrial products	K02261	COX2	cytochrome c oxidase subunit II	http://www.genome.jp/dbget-bin/www_bget?ko:K02261	P29875	242	1.1e-19	Cytochrome c oxidase subunit 2 OS=Lasius sp. OX=7483 GN=COII PE=3 SV=1	--	--	--	--	--	--	--	--	KOG4767	Cytochrome c oxidase, subunit II, and related proteins
Cluster-5440.2646	4.68	3.51	10	8.47	8.07	12.25	3131	1570205020	RYQ88543.1	2017	3e-223	hypothetical protein Ahy_B09g095668 [Arachis hypogaea]	XM_029288898.1	XM_029288898	1169	0	PREDICTED: Arachis hypogaea putative pentatricopeptide repeat-containing protein At1g53330 (LOC112710345), transcript variant X2, mRNA	--	--	--	--	Q9MAG8	1040	2.2e-111	Putative pentatricopeptide repeat-containing protein At1g53330 OS=Arabidopsis thaliana OX=3702 GN=At1g53330 PE=3 SV=1	PF07955//PF01020	Protein of unknown function (DUF1687)//Ribosomal L40e family	GO:0006412//GO:0042254	translation//ribosome biogenesis	GO:0003735//GO:0016491	structural constituent of ribosome//oxidoreductase activity	GO:0005840//GO:0005739	ribosome//mitochondrion	--	--
Cluster-5440.2645	106.21	98.63	117.16	100.45	113.1	125.07	6557	1570284332	RYR59052.1	2869	0	hypothetical protein Ahy_A05g024898 [Arachis hypogaea]	XM_025843982.2	XM_025843982	1822	0	PREDICTED: Arachis hypogaea uncharacterized LOC112801313 (LOC112801313), transcript variant X1, mRNA	--	--	--	--	Q9NRL2	148	1.3e-07	Bromodomain adjacent to zinc finger domain protein 1A OS=Homo sapiens OX=9606 GN=BAZ1A PE=1 SV=2	PF03301//PF06357	Tryptophan 2,3-dioxygenase//Omega-atracotoxin	GO:0019441//GO:0006568//GO:0006952//GO:0006810	tryptophan catabolic process to kynurenine//tryptophan metabolic process//defense response//transport	GO:0019855//GO:0020037//GO:0004833	calcium channel inhibitor activity//heme binding//tryptophan 2,3-dioxygenase activity	GO:0005576	extracellular region	--	--
Cluster-5440.2644	29.89	46.49	114.28	108.17	432.69	548.64	4713	1431695468	XP_025637942.1	1441	2.8e-156	protein ACTIVITY OF BC1 COMPLEX KINASE 8, chloroplastic [Arachis hypogaea]	XM_025782157.2	XM_025782157	870	0	PREDICTED: Arachis hypogaea protein ACTIVITY OF BC1 COMPLEX KINASE 8, chloroplastic (LOC112733261), mRNA	--	--	--	--	Q93Y08	1291	2.6e-140	Protein ACTIVITY OF BC1 COMPLEX KINASE 8, chloroplastic OS=Arabidopsis thaliana OX=3702 GN=ABC1K8 PE=2 SV=1	PF02609	Exonuclease VII small subunit	GO:0006308	DNA catabolic process	GO:0008855	exodeoxyribonuclease VII activity	GO:0009318	exodeoxyribonuclease VII complex	--	--
Cluster-5440.1802	8.24	9.19	8.19	11.45	5.28	11.03	1109	1431668180	XP_025626274.1	144	1.6e-06	uncharacterized protein LOC112719789 isoform X1 [Arachis hypogaea]	--	--	--	--	--	--	--	--	--	--	--	--	--	--	--	--	--	--	--	--	--	--	--
Cluster-2094.0	0	0	0	0	0	0	606	--	--	--	--	--	--	--	--	--	--	--	--	--	--	--	--	--	--	--	--	--	--	--	--	--	--	--	--
Cluster-2607.0	0	0	0	0	7.03	0	369	--	--	--	--	--	--	--	--	--	--	--	--	--	--	--	--	--	--	PF06423//PF00083	GWT1//Sugar (and other) transporter	GO:0055085//GO:0006506	transmembrane transport//GPI anchor biosynthetic process	GO:0016746//GO:0022857	acyltransferase activity//transmembrane transporter activity	--	--	--	--
Cluster-5491.0	0.39	0.39	1.18	0	0.41	1.65	1246	1044528019	XP_017408538.1	1106	5.1e-118	PREDICTED: uncharacterized protein LOC108321329 [Vigna angularis]	XM_025835030.2	XM_025835030	679	0	PREDICTED: Arachis hypogaea uncharacterized LOC112791967 (LOC112791967), mRNA	--	--	--	--	--	--	--	--	--	--	--	--	--	--	--	--	--	--
Cluster-288.0	77.19	23.22	359.57	0	0	0	783	--	--	--	--	--	XM_032029555.1	XM_032029555	561	0	Colletotrichum fructicola uncharacterized protein (CGMCC3_g274), partial mRNA	--	--	--	--	--	--	--	--	--	--	--	--	--	--	--	--	--	--
Cluster-4091.0	0	0	0	0	0	0	447	--	--	--	--	--	--	--	--	--	--	--	--	--	--	--	--	--	--	--	--	--	--	--	--	--	--	--	--
Cluster-4766.0	0	0	0	0	0	4	464	1570294010	RYR67639.1	366	1.2e-32	hypothetical protein Ahy_A03g014025 [Arachis hypogaea]	XM_029297420.1	XM_029297420	128	3.58e-58	PREDICTED: Arachis hypogaea ankyrin repeat-containing protein BDA1 (LOC112776611), mRNA	--	--	--	--	--	--	--	--	PF00137	ATP synthase subunit C	GO:1902600	proton transmembrane transport	GO:0015078	proton transmembrane transporter activity	GO:0033177	proton-transporting two-sector ATPase complex, proton-transporting domain	--	--
Cluster-5440.4679	11.64	28.03	28.12	133.69	34.36	12.27	3093	1021527605	XP_016207333.1	1762	1.1e-193	LEAF RUST 10 DISEASE-RESISTANCE LOCUS RECEPTOR-LIKE PROTEIN KINASE-like 2.1 [Arachis ipaensis]	XM_016351847.2	XM_016351847	833	0	PREDICTED: Arachis ipaensis LEAF RUST 10 DISEASE-RESISTANCE LOCUS RECEPTOR-LIKE PROTEIN KINASE-like 2.1 (LOC107647799), mRNA	--	--	--	--	P93604	888	9.3e-94	Rust resistance kinase Lr10 OS=Triticum aestivum OX=4565 GN=LRK10 PE=2 SV=1	PF13947//PF07714//PF00069	Wall-associated receptor kinase galacturonan-binding//Protein tyrosine and serine/threonine kinase//Protein kinase domain	GO:0006468	protein phosphorylation	GO:0030247//GO:0005524//GO:0004672	polysaccharide binding//ATP binding//protein kinase activity	--	--	--	--
Cluster-3993.0	0	0	0	0	1.57	0	518	--	--	--	--	--	--	--	--	--	--	--	--	--	--	Q21QM3	150	5.9e-09	Putative membrane protein insertion efficiency factor OS=Albidiferax ferrireducens (strain ATCC BAA-621 / DSM 15236 / T118) OX=338969 GN=Rfer_4243 PE=3 SV=1	PF00825	Ribonuclease P	GO:0051252//GO:0008033	regulation of RNA metabolic process//tRNA processing	GO:0004526//GO:0000049	ribonuclease P activity//tRNA binding	GO:0030677	ribonuclease P complex	--	--
Cluster-5440.4351	85.63	161.39	97.81	114.21	107.18	108.79	1783	1540593241	AZQ19318.1	187	2.7e-11	PGR5-LIKE A [Populus tomentosa]	CP039338.1	CP039338	107	6.87e-46	Cicer arietinum chromosome Ca8	--	--	--	--	Q8GYC7	179	8.8e-12	PGR5-like protein 1B, chloroplastic OS=Arabidopsis thaliana OX=3702 GN=PGRL1B PE=1 SV=1	--	--	--	--	--	--	--	--	--	--
Cluster-5942.0	9.06	0	3.92	15.35	13.07	13.66	345	--	--	--	--	--	--	--	--	--	--	--	--	--	--	--	--	--	--	--	--	--	--	--	--	--	--	--	--
Cluster-5440.738	0	0.65	2.56	0	3.38	5.42	863	--	--	--	--	--	--	--	--	--	--	--	--	--	--	--	--	--	--	--	--	--	--	--	--	--	--	--	--
Cluster-5440.739	1.91	1.93	4.61	2.59	16.87	21.33	3876	1021547942	XP_016165467.1	3781	0	receptor-like protein kinase [Arachis ipaensis]	XM_025810648.2	XM_025810648	2098	0	PREDICTED: Arachis hypogaea receptor-like protein kinase (LOC112764845), mRNA	--	--	--	--	P93194	1698	1.4e-187	Receptor-like protein kinase OS=Ipomoea nil OX=35883 GN=INRPK1 PE=2 SV=2	PF13855//PF00560//PF07714//PF00069	Leucine rich repeat//Leucine Rich Repeat//Protein tyrosine and serine/threonine kinase//Protein kinase domain	GO:0006468	protein phosphorylation	GO:0005515//GO:0005524//GO:0004672	protein binding//ATP binding//protein kinase activity	--	--	--	--
Cluster-5440.228	2.63	2.57	7.22	11.77	0	21.55	410	--	--	--	--	--	--	--	--	--	--	--	--	--	--	--	--	--	--	--	--	--	--	--	--	--	--	--	--
Cluster-3669.0	0	0	0	0	0	0	319	--	--	--	--	--	CP013297.1	CP013297	313	3.43e-161	Arthrobacter sp. YC-RL1, complete genome	--	--	--	--	--	--	--	--	PF06281//PF00491	Structural protein VP1/VP3//Arginase family	--	--	GO:0005198//GO:0046872	structural molecule activity//metal ion binding	--	--	--	--
Cluster-374.0	0	32.25	1.2	0	0	0	576	--	--	--	--	--	XM_001912977.1	XM_001912977	51	2.87e-15	Podospora anserina S mat+ uncharacterized protein (PODANS_1_7895), partial mRNA	--	--	--	--	P01097	160	4.5e-10	ATPase inhibitor, mitochondrial OS=Saccharomyces cerevisiae (strain ATCC 204508 / S288c) OX=559292 GN=INH1 PE=1 SV=2	PF00098//PF04568	Zinc knuckle//Mitochondrial ATPase inhibitor, IATP	GO:0032780	negative regulation of ATP-dependent activity	GO:0042030//GO:0003676//GO:0008270	ATPase inhibitor activity//nucleic acid binding//zinc ion binding	GO:0005739	mitochondrion	--	--
Cluster-5440.227	0	167.28	0	0	0	0	724	870839442	KMS94685.1	146	6.2e-07	hypothetical protein BVRB_016320 [Beta vulgaris subsp. vulgaris]	LN649232.1	LN649232	122	1.24e-54	Fusarium venenatum strain A3/5 genome assembly, chromosome: IIII	--	--	--	--	--	--	--	--	--	--	--	--	--	--	--	--	--	--
Cluster-5440.224	41.18	5.12	103.72	0	0	0	5474	1344043096	XP_023901480.1	1506	9.3e-164	uncharacterized protein LOC112013316 [Quercus suber]	XM_032036684.1	XM_032036684	4125	0	Colletotrichum fructicola uncharacterized protein (CGMCC3_g908), partial mRNA	K12609	CAF120	CCR4-NOT transcriptional complex subunit CAF120	http://www.genome.jp/dbget-bin/www_bget?ko:K12609	Q06315	628	2.3e-63	Protein SKG3 OS=Saccharomyces cerevisiae (strain ATCC 204508 / S288c) OX=559292 GN=SKG3 PE=1 SV=1	PF06422	CDR ABC transporter	GO:0055085//GO:0006810	transmembrane transport//transport	GO:0042626//GO:0005524	ATPase-coupled transmembrane transporter activity//ATP binding	--	--	--	--
Cluster-5440.225	1780.41	83.63	968.8	0	0.59	0	947	1344022021	XP_023893886.1	338	4.4e-29	60S ribosomal protein L14-A-like [Quercus suber]	XM_032032653.1	XM_032032653	441	0	Colletotrichum fructicola uncharacterized protein (CGMCC3_g5494), partial mRNA	K02875	RP-L14e	large subunit ribosomal protein L14e	http://www.genome.jp/dbget-bin/www_bget?ko:K02875	A0A1D8PFL9	332	8.4e-30	60S ribosomal protein L14 OS=Candida albicans (strain SC5314 / ATCC MYA-2876) OX=237561 GN=RPL14 PE=1 SV=1	PF01929	Ribosomal protein L14	GO:0042254//GO:0006412	ribosome biogenesis//translation	GO:0003735	structural constituent of ribosome	GO:0005840	ribosome	KOG3421	60S ribosomal protein L14
Cluster-5440.222	39.39	8.24	128.52	0	0	0	2798	1344051078	XP_023908755.1	258	2.5e-19	uncharacterized protein LOC112020427 [Quercus suber]	XM_032034246.1	XM_032034246	984	0	Colletotrichum fructicola uncharacterized protein (CGMCC3_g6909), partial mRNA	--	--	--	--	--	--	--	--	PF05456//PF00827	Eukaryotic translation initiation factor 4E binding protein (EIF4EBP)//Ribosomal L15	GO:0006412//GO:0045947//GO:0042254	translation//negative regulation of translational initiation//ribosome biogenesis	GO:0008190//GO:0003735	eukaryotic initiation factor 4E binding//structural constituent of ribosome	GO:0005840	ribosome	--	--
Cluster-5440.223	250.87	30.22	226.2	0	0.67	0	2083	1344039382	XP_023907072.1	432	1.2e-39	cytochrome c oxidase polypeptide 5, mitochondrial-like [Quercus suber]	XM_032019517.1	XM_032019517	501	0	Colletotrichum fructicola uncharacterized protein (CGMCC3_g10163), partial mRNA	K02263	COX4	cytochrome c oxidase subunit 4	http://www.genome.jp/dbget-bin/www_bget?ko:K02263	P06810	478	2.2e-46	Cytochrome c oxidase subunit 5, mitochondrial OS=Neurospora crassa (strain ATCC 24698 / 74-OR23-1A / CBS 708.71 / DSM 1257 / FGSC 987) OX=367110 GN=cya-4 PE=1 SV=2	PF15141//PF02936	Ubiquinol-cytochrome-c reductase complex assembly factor 3//Cytochrome c oxidase subunit IV	GO:0034551//GO:0006123	mitochondrial respiratory chain complex III assembly//mitochondrial electron transport, cytochrome c to oxygen	--	--	GO:0005751	mitochondrial respiratory chain complex IV	--	--
Cluster-5440.220	141.05	40.87	341.33	0	0.37	0.24	3576	1343966498	XP_023912631.1	920	5.4e-96	zinc finger transcription factor ace1-like [Quercus suber]	XM_032029905.1	XM_032029905	2229	0	Colletotrichum fructicola Zinc finger transcription factor (CGMCC3_g3051), partial mRNA	--	--	--	--	Q9P8W3	1613	9.2e-178	Zinc finger transcription factor ace1 OS=Hypocrea jecorina OX=51453 GN=ace1 PE=4 SV=1	--	--	--	--	--	--	--	--	--	--
Cluster-5440.221	641.75	38.86	405.21	0	0	0	1123	1344013228	XP_023889244.1	412	1.4e-37	60S ribosomal protein L33-B-like [Quercus suber]	XM_032032326.1	XM_032032326	321	4.67e-165	Colletotrichum fructicola uncharacterized protein (CGMCC3_g5203), partial mRNA	K02917	RP-L35Ae	large subunit ribosomal protein L35Ae	http://www.genome.jp/dbget-bin/www_bget?ko:K02917	Q9USX4	405	3.4e-38	60S ribosomal protein L33-A OS=Schizosaccharomyces pombe (strain 972 / ATCC 24843) OX=284812 GN=rpl35b PE=3 SV=2	PF01782//PF01247	RimM N-terminal domain//Ribosomal protein L35Ae	GO:0006364//GO:0006412//GO:0042254	rRNA processing//translation//ribosome biogenesis	GO:0003735	structural constituent of ribosome	GO:0005840	ribosome	KOG0887	60S ribosomal protein L35A/L37
Cluster-4758.0	0.88	0	0	2.54	0.92	0	1143	1570226514	RYR08074.1	362	8.8e-32	hypothetical protein Ahy_B05g075621 [Arachis hypogaea]	--	--	--	--	--	--	--	--	--	--	--	--	--	PF01080	Presenilin	GO:0016485	protein processing	GO:0004190	aspartic-type endopeptidase activity	--	--	--	--
Cluster-5440.3662	0	0.66	1.64	0	1.04	0.34	1439	--	--	--	--	--	XM_024780256.1	XM_024780256	42	7.5e-10	PREDICTED: Medicago truncatula lysophospholipid acyltransferase LPEAT1 (LOC25482108), transcript variant X2, mRNA	--	--	--	--	--	--	--	--	--	--	--	--	--	--	--	--	--	--
Cluster-5440.3663	4.45	4.63	8.49	12.08	18.07	13.08	1994	--	--	--	--	--	--	--	--	--	--	--	--	--	--	--	--	--	--	--	--	--	--	--	--	--	--	--	--
Cluster-354.0	0	7.22	26.53	0	0	0	364	--	--	--	--	--	XM_028650865.1	XM_028650865	242	1.17e-121	Alternaria arborescens hypothetical protein (AA0111_g4820), partial mRNA	--	--	--	--	--	--	--	--	--	--	--	--	--	--	--	--	--	--
Cluster-5440.3661	1160.1	1065.66	1646.47	1444.01	2538.4	2702.04	324	--	--	--	--	--	--	--	--	--	--	--	--	--	--	--	--	--	--	--	--	--	--	--	--	--	--	--	--
Cluster-3983.0	0	0	0	0	0	0	463	--	--	--	--	--	--	--	--	--	--	--	--	--	--	--	--	--	--	PF07690//PF06609//PF00083//PF04550	Major Facilitator Superfamily//Fungal trichothecene efflux pump (TRI12)//Sugar (and other) transporter//Phage holin family 2	GO:0055085//GO:0044660	transmembrane transport//viral release via pore formation in host cell membrane	GO:0022857	transmembrane transporter activity	--	--	--	--
Cluster-5440.3667	49.57	109.89	56.22	67.16	115.92	107.08	4679	1193775350	XP_020980516.1	1135	8.3e-121	regulation of nuclear pre-mRNA domain-containing protein 2 isoform X1 [Arachis duranensis]	XM_025749738.2	XM_025749738	840	0	PREDICTED: Arachis hypogaea regulation of nuclear pre-mRNA domain-containing protein 1A (LOC112696840), transcript variant X4, mRNA	K15559	RTT103	regulator of Ty1 transposition protein 103	http://www.genome.jp/dbget-bin/www_bget?ko:K15559	Q9NQG5	220	4.1e-16	Regulation of nuclear pre-mRNA domain-containing protein 1B OS=Homo sapiens OX=9606 GN=RPRD1B PE=1 SV=1	PF00387//PF08702//PF05184//PF00649	Phosphatidylinositol-specific phospholipase C, Y domain//Fibrinogen alpha/beta chain family//Saposin-like type B, region 1//Copper fist DNA binding domain	GO:0006629//GO:0035556//GO:0009395//GO:0051258//GO:0046339//GO:0006355//GO:0030168//GO:0007165	lipid metabolic process//intracellular signal transduction//phospholipid catabolic process//protein polymerization//diacylglycerol metabolic process//regulation of DNA-templated transcription//platelet activation//signal transduction	GO:0003700//GO:0005102//GO:0005507//GO:0004435//GO:0003677	DNA-binding transcription factor activity//signaling receptor binding//copper ion binding//phosphatidylinositol phospholipase C activity//DNA binding	GO:0005577//GO:0005667	fibrinogen complex//transcription regulator complex	KOG2669	Regulator of nuclear mRNA
Cluster-5440.3664	41.66	39.16	55.08	20.8	82.53	78.1	469	--	--	--	--	--	--	--	--	--	--	--	--	--	--	--	--	--	--	--	--	--	--	--	--	--	--	--	--
Cluster-5440.3665	1.34	1.34	1.32	3.84	4.89	4.2	844	--	--	--	--	--	--	--	--	--	--	--	--	--	--	--	--	--	--	--	--	--	--	--	--	--	--	--	--
Cluster-911.0	0	3.15	4.54	0	0	0	508	--	--	--	--	--	XM_032034745.1	XM_032034745	63	5.36e-22	Colletotrichum fructicola uncharacterized protein (CGMCC3_g7350), partial mRNA	--	--	--	--	--	--	--	--	--	--	--	--	--	--	--	--	--	--
Cluster-5440.3668	0	6.76	3.28	0	3.51	0	608	--	--	--	--	--	CP030989.1	CP030989	104	1.05e-44	Arachis hypogaea cultivar Shitouqi chromosome A07	--	--	--	--	--	--	--	--	--	--	--	--	--	--	--	--	--	--
Cluster-5440.3669	0	3.2	5.27	3.06	2.23	1.11	993	502128904	XP_004500119.1	169	1.8e-09	V-type proton ATPase subunit e1 [Cicer arietinum]	XM_025832801.2	XM_025832801	124	1.34e-55	PREDICTED: Arachis hypogaea V-type proton ATPase subunit e1 (LOC112790403), transcript variant X2, mRNA	K02153	ATPeV0E	V-type H+-transporting ATPase subunit e	http://www.genome.jp/dbget-bin/www_bget?ko:K02153	Q9FLN5	148	1.9e-08	V-type proton ATPase subunit e1 OS=Arabidopsis thaliana OX=3702 GN=VHA-e1 PE=3 SV=1	PF02038	ATP1G1/PLM/MAT8 family	GO:0043269	regulation of monoatomic ion transport	GO:0099106	ion channel regulator activity	GO:0016020	membrane	--	--
Cluster-5981.0	6.1	16.01	11.97	13.06	9.52	3.18	774	--	--	--	--	--	CP030990.1	CP030990	60	3.89e-20	Arachis hypogaea cultivar Shitouqi chromosome A08	--	--	--	--	--	--	--	--	--	--	--	--	--	--	--	--	--	--
Cluster-3326.0	53.58	0	0	0	0	0	1030	1344040978	XP_023907920.1	610	1.4e-60	mitochondrial outer membrane protein porin-like [Quercus suber]	XM_032022931.1	XM_032022931	735	0	Colletotrichum fructicola Mitochondrial outer membrane protein porin (CGMCC3_g13205), partial mRNA	K15040	VDAC2	voltage-dependent anion channel protein 2	http://www.genome.jp/dbget-bin/www_bget?ko:K15040	P07144	1213	6.4e-132	Mitochondrial outer membrane protein porin OS=Neurospora crassa (strain ATCC 24698 / 74-OR23-1A / CBS 708.71 / DSM 1257 / FGSC 987) OX=367110 GN=B7H23.070 PE=2 SV=1	PF01459	Eukaryotic porin	GO:0055085	transmembrane transport	--	--	GO:0005741	mitochondrial outer membrane	KOG3126	Porin/voltage-dependent anion-selective channel protein
Cluster-3267.0	0	0	0	0	0	0	556	1475262664	RHY88073.1	169	1e-09	hypothetical protein DYB35_009729, partial [Aphanomyces astaci]	XM_019050010.1	XM_019050010	556	0	PREDICTED: Bemisia tabaci far upstream element-binding protein 2 (LOC109036082), transcript variant X5, mRNA	K13210	FUBP	far upstream element-binding protein	http://www.genome.jp/dbget-bin/www_bget?ko:K13210	Q92945	220	4.8e-17	Far upstream element-binding protein 2 OS=Homo sapiens OX=9606 GN=KHSRP PE=1 SV=4	PF00013//PF07650	KH domain//KH domain	--	--	GO:0003723	RNA binding	--	--	KOG1676	K-homology type RNA binding proteins
Cluster-5305.0	0	0	0	0	0	0	615	--	--	--	--	--	--	--	--	--	--	--	--	--	--	--	--	--	--	--	--	--	--	--	--	--	--	--	--
Cluster-4750.0	0.5	0.5	1.49	0	1.57	3.13	1040	--	--	--	--	--	XR_003196659.2	XR_003196659	413	0	PREDICTED: Arachis hypogaea uncharacterized LOC112790502 (LOC112790502), ncRNA	--	--	--	--	--	--	--	--	--	--	--	--	--	--	--	--	--	--
Cluster-641.0	36.49	1.48	23	0	0	0	1573	1344044863	XP_023902439.1	503	5.4e-48	alpha-L-rhamnosidase rgxB-like [Quercus suber]	XM_032025774.1	XM_032025774	1255	0	Colletotrichum fructicola putative exopolygalacturonase X (CGMCC3_g15728), partial mRNA	--	--	--	--	Q4WCZ8	1223	6.8e-133	Probable exopolygalacturonase X OS=Neosartorya fumigata (strain ATCC MYA-4609 / Af293 / CBS 101355 / FGSC A1100) OX=330879 GN=pgaX PE=3 SV=2	PF00295//PF00737	Glycosyl hydrolases family 28//Photosystem II 10 kDa phosphoprotein	GO:0005982//GO:0005975//GO:0050821//GO:0005985//GO:0015979	starch metabolic process//carbohydrate metabolic process//protein stabilization//sucrose metabolic process//photosynthesis	GO:0042301//GO:0004650	phosphate ion binding//polygalacturonase activity	GO:0009523//GO:0016020	photosystem II//membrane	--	--
Cluster-4333.0	46.56	37.39	37.43	0	0	0	447	--	--	--	--	--	XM_032034105.1	XM_032034105	168	2e-80	Colletotrichum fructicola uncharacterized protein (CGMCC3_g6782), partial mRNA	--	--	--	--	--	--	--	--	--	--	--	--	--	--	--	--	--	--
Cluster-1372.0	0	0	0	0	0	0	655	1378164594	XP_024581981.1	281	1.2e-22	gamma-tubulin complex [Plasmopara halstedii]	--	--	--	--	--	K16570	TUBGCP3	gamma-tubulin complex component 3	http://www.genome.jp/dbget-bin/www_bget?ko:K16570	O73787	332	5.8e-30	Gamma-tubulin complex component 3 homolog OS=Xenopus laevis OX=8355 GN=tubgcp3 PE=1 SV=1	PF07690//PF04130//PF00083//PF05631	Major Facilitator Superfamily//Gamma tubulin complex component C-terminal//Sugar (and other) transporter//Sugar-tranasporters, 12 TM	GO:0015689//GO:0055085	molybdate ion transport//transmembrane transport	GO:0015098//GO:0043015//GO:0022857	molybdate ion transmembrane transporter activity//gamma-tubulin binding//transmembrane transporter activity	GO:0045298	tubulin complex	KOG2000	Gamma-tubulin complex, DGRIP91/SPC98 component
Cluster-5440.89	49.65	11.34	37.03	0	0	0	395	412988524	CCO17860.1	177	8.5e-11	predicted protein [Bathycoccus prasinos]	XM_032021110.1	XM_032021110	228	7.74e-114	Colletotrichum fructicola uncharacterized protein (CGMCC3_g11580), partial mRNA	K18633	MZT1	mitotic-spindle organizing protein 1	http://www.genome.jp/dbget-bin/www_bget?ko:K18633	A4QYG1	277	8.4e-24	Mitotic-spindle organizing protein 1 OS=Magnaporthe oryzae (strain 70-15 / ATCC MYA-4617 / FGSC 8958) OX=242507 GN=MGG_14000 PE=3 SV=1	PF12554	Mitotic-spindle organizing gamma-tubulin ring associated	GO:0033566	gamma-tubulin complex localization	--	--	GO:0000931	gamma-tubulin ring complex	--	--
Cluster-4770.0	100.74	120.86	82.95	105.76	109.31	132.78	923	1102282954	OIT30377.1	993	4.8e-105	nedd8-conjugating enzyme ubc12 [Nicotiana attenuata]	XM_016650289.1	XM_016650289	911	0	PREDICTED: Nicotiana tabacum NEDD8-conjugating enzyme Ubc12 (LOC107823598), mRNA	K10579	UBE2M	ubiquitin-conjugating enzyme E2 M	http://www.genome.jp/dbget-bin/www_bget?ko:K10579	Q9SDY5	862	2.9e-91	NEDD8-conjugating enzyme Ubc12 OS=Arabidopsis thaliana OX=3702 GN=RCE1 PE=1 SV=1	PF09334//PF04177//PF00133//PF05743	tRNA synthetases class I (M)//TAP42-like family//tRNA synthetases class I (I, L, M and V)//UEV domain	GO:0009966//GO:0015031//GO:0006418	regulation of signal transduction//protein transport//tRNA aminoacylation for protein translation	GO:0004812//GO:0005524//GO:0000166	aminoacyl-tRNA ligase activity//ATP binding//nucleotide binding	--	--	KOG0420	Ubiquitin-protein ligase
Cluster-6442.0	0.16	0.65	0.33	0	0.86	2.21	2637	1431719332	XP_025649165.1	4030	0	pentatricopeptide repeat-containing protein At3g16610-like [Arachis hypogaea]	XM_025840151.2	XM_025840151	2060	0	PREDICTED: Arachis hypogaea pentatricopeptide repeat-containing protein At3g16610-like (LOC112797301), mRNA	--	--	--	--	Q9LUS3	1788	3.5e-198	Pentatricopeptide repeat-containing protein At3g16610 OS=Arabidopsis thaliana OX=3702 GN=PCMP-E91 PE=2 SV=1	PF13176//PF14432	Tetratricopeptide repeat//DYW family of nucleic acid deaminases	--	--	GO:0008270//GO:0005515	zinc ion binding//protein binding	--	--	--	--
Cluster-5440.81	29.38	3.91	38.01	0	0	0	2044	1199289407	OUS44533.1	571	9.1e-56	xylan 1,4-beta-xylosidase [Ostreococcus tauri]	XM_032026070.1	XM_032026070	1467	0	Colletotrichum fructicola Beta-xylosidase (CGMCC3_g15990), partial mRNA	--	--	--	--	P94489	1190	5.9e-129	Beta-xylosidase OS=Bacillus subtilis (strain 168) OX=224308 GN=xynB PE=1 SV=2	PF04616	Glycosyl hydrolases family 43	GO:0005975	carbohydrate metabolic process	GO:0004553	hydrolase activity, hydrolyzing O-glycosyl compounds	--	--	--	--
Cluster-5440.80	22.42	15.12	46.51	0	0	0	1826	--	--	--	--	--	EF036691.1	EF036691	1388	0	Colletotrichum gloeosporioides CAS1 gene, complete cds	--	--	--	--	Q96TN6	437	1.1e-41	Appressoria-specific virulence factor GAS1 OS=Magnaporthe oryzae OX=318829 GN=GAS1 PE=2 SV=1	--	--	--	--	--	--	--	--	--	--
Cluster-5440.83	29.5	0.88	25.07	0	0	0	3774	1344068013	XP_023917717.1	3216	0	AP-2 complex subunit alpha-like [Quercus suber]	XM_032021756.1	XM_032021756	2724	0	Colletotrichum fructicola AP-2 complex subunit alpha-2 (CGMCC3_g12157), partial mRNA	K11824	AP2A	AP-2 complex subunit alpha	http://www.genome.jp/dbget-bin/www_bget?ko:K11824	Q7QG73	1903	2.3e-211	AP-2 complex subunit alpha OS=Anopheles gambiae OX=7165 GN=alpha-Adaptin PE=3 SV=4	PF01602//PF02883//PF02296//PF04726	Adaptin N terminal region//Adaptin C-terminal domain//Alpha adaptin AP2, C-terminal domain//Microvirus J protein	GO:0016192//GO:0006886	vesicle-mediated transport//intracellular protein transport	GO:0003677	DNA binding	GO:0030131//GO:0030117	clathrin adaptor complex//membrane coat	KOG1077	Vesicle coat complex AP-2, alpha subunit
Cluster-5440.82	90.92	7.09	80.85	0	0	0	2120	1344077461	XP_023922645.1	1144	3.4e-122	GDP-mannose transporter-like, partial [Quercus suber]	XM_032025690.1	XM_032025690	1122	0	Colletotrichum fructicola GDP-mannose transporter (CGMCC3_g15653), partial mRNA	K15356	VRG4	GDP-mannose transporter	http://www.genome.jp/dbget-bin/www_bget?ko:K15356	A4RM13	1546	3.2e-170	GDP-mannose transporter OS=Magnaporthe oryzae (strain 70-15 / ATCC MYA-4617 / FGSC 8958) OX=242507 GN=VRG4 PE=3 SV=1	PF00892	EamA-like transporter family	--	--	--	--	GO:0016020	membrane	KOG1444	Nucleotide-sugar transporter VRG4/SQV-7
Cluster-5440.85	59.95	3.13	37.75	0	0	0	2736	1344084233	XP_023926170.1	2295	1.5e-255	vacuolar transporter chaperone 4-like [Quercus suber]	XM_032020167.1	XM_032020167	2265	0	Colletotrichum fructicola Vacuolar transporter chaperone 4 (CGMCC3_g10741), partial mRNA	--	--	--	--	P78810	1917	3.9e-213	Vacuolar transporter chaperone 4 OS=Schizosaccharomyces pombe (strain 972 / ATCC 24843) OX=284812 GN=vtc4 PE=1 SV=2	--	--	--	--	--	--	--	--	KOG4580	Component of vacuolar transporter chaperone (Vtc) involved in vacuole fusion
Cluster-3318.0	0	0	0	12.99	4.94	0	333	1570383258	XP_027939234.1	550	4.1e-54	protein DETOXIFICATION 33 [Vigna unguiculata]	XM_028353691.1	XM_028353691	231	1.38e-115	PREDICTED: Glycine soja protein DETOXIFICATION 33-like (LOC114392522), mRNA	K03327	TC.MATE	multidrug resistance protein, MATE family	http://www.genome.jp/dbget-bin/www_bget?ko:K03327	Q9SX83	469	3.9e-46	Protein DETOXIFICATION 33 OS=Arabidopsis thaliana OX=3702 GN=DTX33 PE=2 SV=1	PF01554	MatE	GO:0006810//GO:0055085	transport//transmembrane transport	GO:0015297//GO:0042910	antiporter activity//xenobiotic transmembrane transporter activity	GO:0016020	membrane	--	--
Cluster-1316.0	0	0	0	0	0	0	446	--	--	--	--	--	--	--	--	--	--	--	--	--	--	--	--	--	--	--	--	--	--	--	--	--	--	--	--
Cluster-5440.86	58.79	14.29	113.42	0	0	0	2160	1344001823	XP_023883218.1	652	3.9e-65	vesicle-associated membrane protein 714-like [Quercus suber]	XM_032024781.1	XM_032024781	654	0	Colletotrichum fructicola uncharacterized protein (CGMCC3_g14849), partial mRNA	K08515	VAMP7	vesicle-associated membrane protein 7	http://www.genome.jp/dbget-bin/www_bget?ko:K08515	Q9MAS5	237	2e-18	Putative vesicle-associated membrane protein 726 OS=Arabidopsis thaliana OX=3702 GN=VAMP726 PE=2 SV=2	PF02701	Dof domain, zinc finger	GO:0006355	regulation of DNA-templated transcription	GO:0003677	DNA binding	--	--	KOG0859	Synaptobrevin/VAMP-like protein
Cluster-5440.3275	2.63	3.73	9.52	7.82	18.65	18.67	785	--	--	--	--	--	--	--	--	--	--	--	--	--	--	--	--	--	--	--	--	--	--	--	--	--	--	--	--
Cluster-5440.3274	87.45	75.43	95.65	82.13	175.2	156.78	2132	1445355837	RDX57767.1	243	1e-17	hypothetical protein CR513_62968, partial [Mucuna pruriens]	XM_021124651.1	XM_021124651	267	9.39e-135	PREDICTED: Arachis duranensis probable DNA double-strand break repair Rad50 ATPase (LOC107493642), transcript variant X1, mRNA	--	--	--	--	--	--	--	--	PF09128//PF10744//PF15550	Regulator of G protein signalling-like domain//Mediator of RNA polymerase II transcription subunit 1//Draxin	GO:0043087//GO:0016055//GO:0006357//GO:0007411	regulation of GTPase activity//Wnt signaling pathway//regulation of transcription by RNA polymerase II//axon guidance	GO:0003712//GO:0005085	transcription coregulator activity//guanyl-nucleotide exchange factor activity	GO:0005737//GO:0005576//GO:0016592//GO:0005667	cytoplasm//extracellular region//mediator complex//transcription regulator complex	--	--
Cluster-5440.3277	264.17	181.37	232.09	253.74	137.18	55.16	5185	1431654342	XP_025620869.1	2191	3.3e-243	myosin-1 isoform X2 [Arachis hypogaea]	XM_016086421.2	XM_016086421	1225	0	PREDICTED: Arachis duranensis myosin-1 (LOC107467352), transcript variant X1, mRNA	--	--	--	--	F4I507	1904	2.4e-211	Myosin-3 OS=Arabidopsis thaliana OX=3702 GN=VIII-A PE=2 SV=1	PF00270//PF02323//PF00612//PF04277//PF06414//PF00063//PF15208	DEAD/DEAH box helicase//Egg-laying hormone precursor//IQ calmodulin-binding motif//Oxaloacetate decarboxylase, gamma chain//Zeta toxin//Myosin head (motor domain)//Rab15 effector	GO:0007165//GO:0036376//GO:0001881//GO:0007275//GO:0006814	signal transduction//sodium ion export across plasma membrane//receptor recycling//multicellular organism development//sodium ion transport	GO:0003676//GO:0005515//GO:0005524//GO:0005179//GO:0016301//GO:0003774//GO:0015081	nucleic acid binding//protein binding//ATP binding//hormone activity//kinase activity//cytoskeletal motor activity//sodium ion transmembrane transporter activity	GO:0016459//GO:0016020//GO:0005576	myosin complex//membrane//extracellular region	--	--
Cluster-5440.3276	52.77	102.03	61.74	71.88	100.26	84.52	1665	1012263185	XP_015946667.1	1308	2.6e-141	cytochrome P450 71D9-like [Arachis duranensis]	XM_025825058.2	XM_025825058	701	0	PREDICTED: Arachis hypogaea cytochrome P450 71D9-like (LOC112782591), mRNA	--	--	--	--	O22307	855	3.4e-90	Cytochrome P450 71D11 (Fragment) OS=Lotus japonicus OX=34305 GN=CYP71D11 PE=2 SV=1	PF00067	Cytochrome P450	--	--	GO:0004497//GO:0020037//GO:0016705//GO:0005506	monooxygenase activity//heme binding//oxidoreductase activity, acting on paired donors, with incorporation or reduction of molecular oxygen//iron ion binding	--	--	--	--
Cluster-5440.3271	14.06	27.3	11.42	22.57	54.01	54.62	4272	1431619710	XP_025605061.1	3414	0	probable LRR receptor-like serine/threonine-protein kinase At1g67720 isoform X1 [Arachis hypogaea]	XM_029293947.1	XM_029293947	1783	0	PREDICTED: Arachis hypogaea probable LRR receptor-like serine/threonine-protein kinase At1g67720 (LOC112759049), transcript variant X2, mRNA	--	--	--	--	C0LGI2	1623	7.6e-179	Probable LRR receptor-like serine/threonine-protein kinase At1g67720 OS=Arabidopsis thaliana OX=3702 GN=At1g67720 PE=1 SV=1	PF13855//PF00560//PF07714//PF00069	Leucine rich repeat//Leucine Rich Repeat//Protein tyrosine and serine/threonine kinase//Protein kinase domain	GO:0006468	protein phosphorylation	GO:0004672//GO:0005524//GO:0005515	protein kinase activity//ATP binding//protein binding	--	--	--	--
Cluster-5179.0	25.76	1.97	45.6	0	0	0	3792	1343977014	XP_023872763.1	1114	1.8e-118	uncharacterized protein LOC111985348 [Quercus suber]	XM_032034842.1	XM_032034842	1785	0	Colletotrichum fructicola uncharacterized protein (CGMCC3_g7437), partial mRNA	--	--	--	--	--	--	--	--	--	--	--	--	--	--	--	--	--	--
Cluster-5440.3273	26.64	41.33	36.04	29.8	27.58	30.58	5183	1021524297	XP_016205527.1	3803	0	protein ALWAYS EARLY 2 isoform X1 [Arachis ipaensis]	XM_025806710.2	XM_025806710	2160	0	PREDICTED: Arachis hypogaea protein ALWAYS EARLY 1 (LOC112758118), transcript variant X6, mRNA	--	--	--	--	Q6A333	1695	4.1e-187	Protein ALWAYS EARLY 2 OS=Arabidopsis thaliana OX=3702 GN=ALY2 PE=1 SV=1	PF13748//PF05440	ABC transporter transmembrane region//Tetrahydromethanopterin S-methyltransferase subunit B	GO:0046656//GO:0055085//GO:0015948	folic acid biosynthetic process//transmembrane transport//methanogenesis	GO:0005524//GO:0030269//GO:0140359	ATP binding//tetrahydromethanopterin S-methyltransferase activity//ABC-type transporter activity	--	--	KOG1019	Retinoblastoma pathway protein LIN-9/chromatin-associated protein Aly
Cluster-5440.1517	33.66	95.75	45.54	99.42	80.16	74.68	1143	1432024106	XP_025672918.1	649	4.6e-65	adenylate kinase 4 isoform X2 [Arachis hypogaea]	XM_025760342.1	XM_025760342	348	4.65e-180	PREDICTED: Arachis hypogaea adenylate kinase 4 (LOC112708170), mRNA	K00939	adk	adenylate kinase	http://www.genome.jp/dbget-bin/www_bget?ko:K00939	Q08480	612	3.5e-62	Adenylate kinase 4 OS=Oryza sativa subsp. japonica OX=39947 GN=ADK-B PE=2 SV=1	PF01078//PF05191//PF02224//PF05496	Magnesium chelatase, subunit ChlI//Adenylate kinase, active site lid//Cytidylate kinase//Holliday junction DNA helicase RuvB P-loop domain	GO:0046034//GO:0006310//GO:0006139//GO:0006144//GO:0006206//GO:0006281	ATP metabolic process//DNA recombination//nucleobase-containing compound metabolic process//purine nucleobase metabolic process//pyrimidine nucleobase metabolic process//DNA repair	GO:0005524//GO:0004127//GO:0009378//GO:0004017	ATP binding//cytidylate kinase activity//four-way junction helicase activity//adenylate kinase activity	GO:0009379//GO:0005657	Holliday junction helicase complex//replication fork	KOG3078	Adenylate kinase
Cluster-5440.3279	5.2	6.02	19.13	3.47	23.04	13.83	1230	1431691177	XP_025636331.1	438	1.4e-40	uncharacterized protein LOC112730462 [Arachis hypogaea]	KF729778.1	KF729778	36	1.38e-06	Arachis duranensis retrotransposon A122_Duran_non-autonomous-type, complete sequence	--	--	--	--	--	--	--	--	PF00336	DNA polymerase (viral) C-terminal domain	GO:0051252	regulation of RNA metabolic process	GO:0004523	RNA-DNA hybrid ribonuclease activity	--	--	--	--
Cluster-5440.3278	51.56	82.89	93.93	120.76	261.12	268.87	3856	1431577625	XP_025686523.1	637	3.8e-63	uracil-DNA glycosylase, mitochondrial isoform X1 [Arachis hypogaea]	XM_025830739.2	XM_025830739	425	0	PREDICTED: Arachis hypogaea uracil-DNA glycosylase, mitochondrial (LOC112789027), transcript variant X2, mRNA	K03648	UNG	uracil-DNA glycosylase	http://www.genome.jp/dbget-bin/www_bget?ko:K03648	Q9LIH6	253	5e-20	Uracil-DNA glycosylase, mitochondrial OS=Arabidopsis thaliana OX=3702 GN=UNG PE=1 SV=1	--	--	--	--	--	--	--	--	KOG2994	Uracil DNA glycosylase
Cluster-5592.0	0	0	0	0	0	0	1152	1021576080	XP_016179255.1	648	6.1e-65	fasciclin-like arabinogalactan protein 11 [Arachis ipaensis]	XM_025830024.2	XM_025830024	636	0	PREDICTED: Arachis hypogaea fasciclin-like arabinogalactan protein 11 (LOC112786660), mRNA	--	--	--	--	Q8LEJ6	354	2.9e-32	Fasciclin-like arabinogalactan protein 11 OS=Arabidopsis thaliana OX=3702 GN=FLA11 PE=2 SV=2	PF02297	Cytochrome oxidase c subunit VIb	--	--	--	--	GO:0005739//GO:0045277	mitochondrion//respiratory chain complex IV	--	--
Cluster-5236.1	0	0	3	0	0	0	510	--	--	--	--	--	--	--	--	--	--	--	--	--	--	--	--	--	--	PF01088	Ubiquitin carboxyl-terminal hydrolase, family 1	GO:0016579//GO:0006511//GO:0006508	protein deubiquitination//ubiquitin-dependent protein catabolic process//proteolysis	GO:0004843	cysteine-type deubiquitinase activity	--	--	--	--
Cluster-5236.0	0	0	1.26	0	2.67	2.67	871	--	--	--	--	--	--	--	--	--	--	--	--	--	--	--	--	--	--	PF02171	Piwi domain	--	--	GO:0003676	nucleic acid binding	--	--	--	--
Cluster-5440.1513	73.89	47.06	30.31	17.96	8.12	24.56	1614	1021556882	XP_016169762.1	1084	2.4e-115	coatomer subunit beta'-3 isoform X1 [Arachis ipaensis]	XM_021108439.1	XM_021108439	508	0	PREDICTED: Arachis ipaensis coatomer subunit beta'-3 (LOC107612585), transcript variant X3, mRNA	K17302	COPB2	coatomer subunit beta'	http://www.genome.jp/dbget-bin/www_bget?ko:K17302	Q5VQ78	794	3.9e-83	Coatomer subunit beta'-1 OS=Oryza sativa subsp. japonica OX=39947 GN=Os06g0143900 PE=2 SV=1	PF00400	WD domain, G-beta repeat	--	--	GO:0005515	protein binding	--	--	KOG0276	Vesicle coat complex COPI, beta' subunit
Cluster-4960.0	12.64	56.37	44.07	17.99	12.22	55.19	352	1025104420	XP_016459874.1	377	4.9e-34	PREDICTED: 60S ribosomal protein L37a [Nicotiana tabacum]	XM_016579642.1	XM_016579642	349	0	PREDICTED: Nicotiana tabacum 60S ribosomal protein L37a (LOC107761416), mRNA	K02921	RP-L37Ae	large subunit ribosomal protein L37Ae	http://www.genome.jp/dbget-bin/www_bget?ko:K02921	Q9XHE4	369	1.6e-34	60S ribosomal protein L37a OS=Gossypium hirsutum OX=3635 GN=RPL37A PE=3 SV=1	PF01408//PF06220//PF01780//PF01795//PF00044	Oxidoreductase family, NAD-binding Rossmann fold//U1 zinc finger//Ribosomal L37ae protein family//MraW methylase family//Glyceraldehyde 3-phosphate dehydrogenase, NAD binding domain	GO:0006412//GO:0042254	translation//ribosome biogenesis	GO:0003735//GO:0000166//GO:0008270//GO:0008168//GO:0051287	structural constituent of ribosome//nucleotide binding//zinc ion binding//methyltransferase activity//NAD binding	GO:0005840	ribosome	KOG0402	60S ribosomal protein L37
Cluster-5440.1510	3.79	9.98	22.11	1.82	22.85	1.49	1081	1193760327	XP_020996288.1	138	7.8e-06	uncharacterized protein LOC110280100 [Arachis duranensis]	XM_021140629.1	XM_021140629	48	2.58e-13	PREDICTED: Arachis duranensis uncharacterized LOC110280100 (LOC110280100), mRNA	--	--	--	--	--	--	--	--	--	--	--	--	--	--	--	--	--	--
Cluster-6418.0	0	0	0	3.49	0	0	1117	1040864442	XP_017242710.1	1394	1.8e-151	PREDICTED: cytochrome c1-2, heme protein, mitochondrial [Daucus carota subsp. sativus]	XM_017387221.1	XM_017387221	852	0	PREDICTED: Daucus carota subsp. sativus cytochrome c1-2, heme protein, mitochondrial (LOC108214950), mRNA	K00413	CYC1	ubiquinol-cytochrome c reductase cytochrome c1 subunit	http://www.genome.jp/dbget-bin/www_bget?ko:K00413	Q9FKS5	1256	7.1e-137	Cytochrome c1 2, heme protein, mitochondrial OS=Arabidopsis thaliana OX=3702 GN=CYC1-2 PE=1 SV=1	PF13442//PF02167//PF00034	Cytochrome C oxidase, cbb3-type, subunit III//Cytochrome C1 family//Cytochrome c	GO:0006118	obsolete electron transport	GO:0020037//GO:0009055	heme binding//electron transfer activity	--	--	KOG3052	Cytochrome c1
Cluster-5665.0	0	0.99	0	0	0	0	1049	--	--	--	--	--	CP030984.1	CP030984	87	5.23e-35	Arachis hypogaea cultivar Shitouqi chromosome A02	--	--	--	--	--	--	--	--	PF01553//PF09382	Acyltransferase//RQC domain	GO:0006260//GO:0006281	DNA replication//DNA repair	GO:0016746//GO:0043138	acyltransferase activity//3'-5' DNA helicase activity	GO:0005657	replication fork	--	--
Cluster-128.0	4.18	0	9.8	0	0	0	730	--	--	--	--	--	XM_032025333.1	XM_032025333	623	0	Colletotrichum fructicola uncharacterized protein (CGMCC3_g15339), partial mRNA	--	--	--	--	--	--	--	--	PF01565	FAD binding domain	--	--	GO:0016491//GO:0050660	oxidoreductase activity//flavin adenine dinucleotide binding	--	--	--	--
Cluster-6446.1	0	19.71	0	0	0	0	396	1344083109	XP_023925582.1	238	7.3e-18	mitogen-activated protein kinase Hog1 [Quercus suber]	XM_018299581.1	XM_018299581	89	1.44e-36	Colletotrichum higginsianum IMI 349063 Mitogen-activated protein kinase mRNA	K04441	P38	p38 MAP kinase	http://www.genome.jp/dbget-bin/www_bget?ko:K04441	Q96TL5	251	8.7e-21	Mitogen-activated protein kinase hog-1 OS=Neurospora crassa (strain ATCC 24698 / 74-OR23-1A / CBS 708.71 / DSM 1257 / FGSC 987) OX=367110 GN=hog-1 PE=1 SV=1	PF00069	Protein kinase domain	GO:0006468	protein phosphorylation	GO:0004672//GO:0005524	protein kinase activity//ATP binding	--	--	KOG0660	Mitogen-activated protein kinase
Cluster-2288.0	0	0	0	0	0	0	1047	194690256	ACF79212.1	429	1.4e-39	unknown [Zea mays]	--	--	--	--	--	--	--	--	--	P83456	434	1.4e-41	Alkaline phosphatase OS=Gadus morhua OX=8049 PE=1 SV=1	PF00884//PF01676//PF00408//PF00245	Sulfatase//Metalloenzyme superfamily//Phosphoglucomutase/phosphomannomutase, C-terminal domain//Alkaline phosphatase	GO:0071704	organic substance metabolic process	GO:0016868//GO:0008484//GO:0046872//GO:0003824//GO:0016791	intramolecular transferase activity, phosphotransferases//sulfuric ester hydrolase activity//metal ion binding//catalytic activity//phosphatase activity	--	--	--	--
Cluster-5319.0	6.3	57.89	16.98	5.54	0	0	385	--	--	--	--	--	--	--	--	--	--	--	--	--	--	--	--	--	--	--	--	--	--	--	--	--	--	--	--
Cluster-2128.0	0	0	0	0	0	0	564	--	--	--	--	--	--	--	--	--	--	--	--	--	--	Q03567	150	6.4e-09	Uncharacterized transporter slc-17.2 OS=Caenorhabditis elegans OX=6239 GN=C38C10.2 PE=1 SV=2	PF07690	Major Facilitator Superfamily	GO:0055085	transmembrane transport	GO:0022857	transmembrane transporter activity	--	--	KOG2532	Permease of the major facilitator superfamily
Cluster-3057.0	60.41	1.96	44.73	0	0	0	2236	1343975436	XP_023871928.1	536	1.1e-51	UPF0659 protein C216.03-like [Quercus suber]	XM_032022144.1	XM_032022144	750	0	Colletotrichum fructicola uncharacterized protein (CGMCC3_g12500), partial mRNA	--	--	--	--	Q9Y7K0	306	2.1e-26	UPF0659 protein C216.03 OS=Schizosaccharomyces pombe (strain 972 / ATCC 24843) OX=284812 GN=SPBC216.03 PE=3 SV=1	PF02390//PF00798//PF01728//PF05175//PF00891	Putative methyltransferase//Arenavirus glycoprotein//FtsJ-like methyltransferase//Methyltransferase small domain//O-methyltransferase domain	GO:0009451//GO:0032259//GO:0008033//GO:0006400	RNA modification//methylation//tRNA processing//tRNA modification	GO:0008168//GO:0008171//GO:0008176	methyltransferase activity//O-methyltransferase activity//tRNA (guanine-N7-)-methyltransferase activity	GO:0019031	viral envelope	--	--
Cluster-2148.0	0	0	0	0	0	0	436	760438343	XP_011396240.1	318	4.2e-27	ABC transporter G family member 7 [Auxenochlorella protothecoides]	--	--	--	--	--	K05681	ABCG2	ATP-binding cassette, subfamily G (WHITE), member 2	http://www.genome.jp/dbget-bin/www_bget?ko:K05681	P45843	327	1.5e-29	Protein scarlet OS=Drosophila melanogaster OX=7227 GN=st PE=1 SV=3	PF00005//PF19055	ABC transporter//ABC-2 type transporter	--	--	GO:0140359//GO:0005524	ABC-type transporter activity//ATP binding	--	--	KOG0061	Transporter, ABC superfamily (Breast cancer resistance protein)
Cluster-6069.0	4.43	33.83	0	3.77	29.91	17.85	347	--	--	--	--	--	--	--	--	--	--	--	--	--	--	--	--	--	--	PF01177	Asp/Glu/Hydantoin racemase	GO:0006807	nitrogen compound metabolic process	GO:0036361	racemase activity, acting on amino acids and derivatives	--	--	--	--
Cluster-1705.0	0	0	0	0	0	0	555	1032148102	OAO12384.1	317	7e-27	dephospho-CoA kinase [Blastocystis sp. ATCC 50177/Nand II]	--	--	--	--	--	K00859	coaE	dephospho-CoA kinase	http://www.genome.jp/dbget-bin/www_bget?ko:K00859	Q9DBL7	387	2.1e-36	Bifunctional coenzyme A synthase OS=Mus musculus OX=10090 GN=Coasy PE=1 SV=2	PF11593//PF01121//PF05361	Mediator complex subunit 3 fungal//Dephospho-CoA kinase//PKC-activated protein phosphatase-1 inhibitor	GO:0015940//GO:0015937//GO:0006357//GO:0042325	pantothenate biosynthetic process//coenzyme A biosynthetic process//regulation of transcription by RNA polymerase II//regulation of phosphorylation	GO:0004140//GO:0003712//GO:0005524	dephospho-CoA kinase activity//transcription coregulator activity//ATP binding	GO:0005737//GO:0005667//GO:0016592	cytoplasm//transcription regulator complex//mediator complex	KOG3220	Similar to bacterial dephospho-CoA kinase
Cluster-2892.0	8.74	0	12.18	0	0	0	441	--	--	--	--	--	XM_032029773.1	XM_032029773	423	0	Colletotrichum fructicola uncharacterized protein (CGMCC3_g2934), partial mRNA	--	--	--	--	--	--	--	--	--	--	--	--	--	--	--	--	--	--
Cluster-1299.0	0	0	0	0	0	0	688	694449460	XP_009350379.1	923	4.7e-97	PREDICTED: LOW QUALITY PROTEIN: uncharacterized protein LOC103941904, partial [Pyrus x bretschneideri]	--	--	--	--	--	--	--	--	--	--	--	--	--	PF00083//PF08121	Sugar (and other) transporter//Waglerin family	GO:0055085//GO:0007165//GO:0007268	transmembrane transport//signal transduction//chemical synaptic transmission	GO:0030550//GO:0022857	acetylcholine receptor inhibitor activity//transmembrane transporter activity	GO:0005576	extracellular region	--	--
Cluster-812.0	5.95	0	9.91	0	0	0	526	1343997339	XP_023880828.1	592	8.6e-59	DNA mismatch repair protein pms1-like [Quercus suber]	XM_032027043.1	XM_032027043	505	0	Colletotrichum fructicola uncharacterized protein (CGMCC3_g16852), partial mRNA	K10858	PMS2	DNA mismatch repair protein PMS2	http://www.genome.jp/dbget-bin/www_bget?ko:K10858	F1NQJ3	423	1.3e-40	Mismatch repair endonuclease PMS2 OS=Gallus gallus OX=9031 GN=PMS2 PE=2 SV=3	--	--	--	--	--	--	--	--	KOG1978	DNA mismatch repair protein - MLH2/PMS1/Pms2 family
Cluster-3732.0	0	0	0	0	0	0	430	1559668490	RWW90567.1	175	1.6e-10	hypothetical protein BHE74_00000887 [Ensete ventricosum]	CP010836.1	CP010836	141	1.96e-65	Sphingomonas hengshuiensis strain WHSC-8, complete genome	--	--	--	--	O31101	178	2.8e-12	Solvent efflux pump outer membrane protein SrpC OS=Pseudomonas putida OX=303 GN=srpC PE=2 SV=1	PF02321	Outer membrane efflux protein	GO:0055085//GO:0006810	transmembrane transport//transport	GO:0015562	efflux transmembrane transporter activity	--	--	--	--
Cluster-982.0	0	0	0	0	0	0	674	--	--	--	--	--	--	--	--	--	--	--	--	--	--	--	--	--	--	PF17649	Vacuolar protein sorting 38	--	--	--	--	GO:0034272	phosphatidylinositol 3-kinase complex, class III, type II	--	--
Cluster-6407.0	0	8.67	2.05	0	15.57	0	439	1012232058	XP_015938640.1	344	4.1e-30	putative F-box/FBD/LRR-repeat protein At4g00315 [Arachis duranensis]	XM_025822176.1	XM_025822176	159	1.98e-75	PREDICTED: Arachis hypogaea F-box/LRR-repeat protein At3g58900 (LOC112777787), mRNA	--	--	--	--	--	--	--	--	PF08519	Replication factor RFC1 C terminal domain	GO:0006260	DNA replication	GO:0003689//GO:0005524	DNA clamp loader activity//ATP binding	GO:0042575//GO:0005663	DNA polymerase complex//DNA replication factor C complex	--	--
Cluster-6375.0	586.07	41.29	473.06	0.46	0	0	1877	1343998100	XP_023881216.1	927	4.4e-97	ADP-ribosylation factor [Quercus suber]	XM_032032261.1	XM_032032261	543	0	Colletotrichum fructicola ADP-ribosylation factor (CGMCC3_g5147), partial mRNA	K07937	ARF1_2	ADP-ribosylation factor 1/2	http://www.genome.jp/dbget-bin/www_bget?ko:K07937	P34727	883	2.1e-93	ADP-ribosylation factor OS=Ajellomyces capsulatus OX=5037 GN=ARF PE=1 SV=3	PF04670//PF00503//PF00025//PF00071//PF01926//PF01591	Gtr1/RagA G protein conserved region//G-protein alpha subunit//ADP-ribosylation factor family//Ras family//50S ribosome-binding GTPase//6-phosphofructo-2-kinase	GO:0007186//GO:0006000//GO:0006013	G protein-coupled receptor signaling pathway//fructose metabolic process//mannose metabolic process	GO:0003873//GO:0005525//GO:0003924//GO:0031683//GO:0005524//GO:0019001	6-phosphofructo-2-kinase activity//GTP binding//GTPase activity//G-protein beta/gamma-subunit complex binding//ATP binding//guanyl nucleotide binding	--	--	KOG0070	GTP-binding ADP-ribosylation factor Arf1
Cluster-5440.3334	38.76	77.69	48.22	76	146.04	122.15	656	1193804549	XP_020988040.1	433	2.9e-40	putative F-box/FBD/LRR-repeat protein At5g56810 isoform X1 [Arachis duranensis]	XM_021132381.1	XM_021132381	159	3.03e-75	PREDICTED: Arachis duranensis putative FBD-associated F-box protein At5g56440 (LOC110272347), transcript variant X2, mRNA	--	--	--	--	--	--	--	--	--	--	--	--	--	--	--	--	--	--
Cluster-2252.0	0	0	0	0	0	0	3454	326500038	BAJ90854.1	186	6.8e-11	predicted protein [Hordeum vulgare subsp. vulgare]	XM_024363591.1	XM_024363591	123	1.71e-54	PREDICTED: Halyomorpha halys carbohydrate-responsive element-binding protein (LOC106691621), mRNA	--	--	--	--	Q9NP71	566	2.3e-56	Carbohydrate-responsive element-binding protein OS=Homo sapiens OX=9606 GN=MLXIPL PE=1 SV=1	PF04275//PF00010//PF00170//PF02050//PF07859//PF07989//PF03836//PF02064//PF05531//PF01920//PF07926//PF06005	Phosphomevalonate kinase//Helix-loop-helix DNA-binding domain//bZIP transcription factor//Flagellar FliJ protein//alpha/beta hydrolase fold//Centrosomin N-terminal motif 1//RasGAP C-terminus//MAS20 protein import receptor//Nucleopolyhedrovirus P10 protein//Prefoldin subunit//TPR/MLP1/MLP2-like protein//Cell division protein ZapB	GO:0006695//GO:0006355//GO:0043093//GO:0006457//GO:0006886//GO:0006605//GO:0006606//GO:0090529//GO:0071973//GO:0006694	cholesterol biosynthetic process//regulation of DNA-templated transcription//FtsZ-dependent cytokinesis//protein folding//intracellular protein transport//protein targeting//protein import into nucleus//cell septum assembly//bacterial-type flagellum-dependent cell motility//steroid biosynthetic process	GO:0046983//GO:0003700//GO:0016787//GO:0005515//GO:0004631//GO:0051082	protein dimerization activity//DNA-binding transcription factor activity//hydrolase activity//protein binding//phosphomevalonate kinase activity//unfolded protein binding	GO:0009288//GO:0016272//GO:0005667//GO:0005742//GO:0039679//GO:0005815//GO:0005737	bacterial-type flagellum//prefoldin complex//transcription regulator complex//mitochondrial outer membrane translocase complex//viral occlusion body//microtubule organizing center//cytoplasm	KOG3582	Mlx interactors and related transcription factors
Cluster-3836.1	0	0	0	0	0	0	638	--	--	--	--	--	NC_043897.1	NC_043897	64	1.9e-22	Sophora flavescens mitochondrion, complete genome	--	--	--	--	--	--	--	--	--	--	--	--	--	--	--	--	--	--
Cluster-3836.0	0.66	0	0	0.63	2.05	0	857	1431682963	XP_025632407.1	240	9.2e-18	CDT1-like protein a, chloroplastic [Arachis hypogaea]	CP030984.1	CP030984	213	3.84e-105	Arachis hypogaea cultivar Shitouqi chromosome A02	K10727	CDT1	chromatin licensing and DNA replication factor 1	http://www.genome.jp/dbget-bin/www_bget?ko:K10727	--	--	--	--	PF00067	Cytochrome P450	--	--	GO:0005506//GO:0004497//GO:0020037//GO:0016705	iron ion binding//monooxygenase activity//heme binding//oxidoreductase activity, acting on paired donors, with incorporation or reduction of molecular oxygen	--	--	--	--
Cluster-5440.2342	20.56	26.86	28.66	57.75	54.62	34.48	1706	1012105980	XP_015958680.1	905	1.4e-94	endo-1,3;1,4-beta-D-glucanase [Arachis duranensis]	XM_016103194.2	XM_016103194	502	0	PREDICTED: Arachis duranensis endo-1,3;1,4-beta-D-glucanase (LOC107482670), mRNA	--	--	--	--	Q9ZT66	272	1.4e-22	Endo-1,3;1,4-beta-D-glucanase OS=Zea mays OX=4577 PE=1 SV=1	--	--	--	--	--	--	--	--	--	--
Cluster-2911.0	13.19	0.85	15.4	0	0	0	3434	1344044529	XP_023902255.1	359	5.9e-31	transcription factor tau 131 kDa subunit-like, partial [Quercus suber]	XM_032037071.1	XM_032037071	1081	0	Colletotrichum fructicola uncharacterized protein (CGMCC3_g9417), partial mRNA	K15201	GTP3C3	general transcription factor 3C polypeptide 3 (transcription factor C subunit 4)	http://www.genome.jp/dbget-bin/www_bget?ko:K15201	O74458	400	4e-37	Transcription factor tau subunit sfc4 OS=Schizosaccharomyces pombe (strain 972 / ATCC 24843) OX=284812 GN=sfc4 PE=1 SV=1	PF14863//PF13176//PF13181//PF01392//PF00515	Alkyl sulfatase dimerisation//Tetratricopeptide repeat//Tetratricopeptide repeat//Fz domain//Tetratricopeptide repeat	--	--	GO:0005515//GO:0046983	protein binding//protein dimerization activity	--	--	KOG2076	RNA polymerase III transcription factor TFIIIC
Cluster-5440.969	0.63	0.63	2.19	0.91	2.31	3.29	1495	1021585609	XP_016182150.1	1869	2.1e-206	UDP-glycosyltransferase 73C6 [Arachis ipaensis]	XM_025827466.2	XM_025827466	901	0	PREDICTED: Arachis hypogaea UDP-glycosyltransferase 73C6-like (LOC112784315), mRNA	K22771	UGT73C6	flavonol-3-O-L-rhamnoside-7-O-glucosyltransferase	http://www.genome.jp/dbget-bin/www_bget?ko:K22771	Q9ZQ95	1242	4e-135	UDP-glycosyltransferase 73C6 OS=Arabidopsis thaliana OX=3702 GN=UGT73C6 PE=2 SV=1	PF00201	UDP-glucoronosyl and UDP-glucosyl transferase	--	--	GO:0008194	UDP-glycosyltransferase activity	--	--	--	--
Cluster-3481.0	22.64	1.39	17	0	0	0.48	1101	1572207835	VEU34058.1	408	3.9e-37	unnamed protein product [Pseudo-nitzschia multistriata]	CP043404.1	CP043404	1083	0	Bacillus safensis strain PgKB20 chromosome, complete genome	--	--	--	--	P11018	1282	6.8e-140	Major intracellular serine protease OS=Bacillus subtilis (strain 168) OX=224308 GN=isp PE=1 SV=2	PF00082	Subtilase family	GO:0006508	proteolysis	GO:0008236	serine-type peptidase activity	--	--	KOG1153	Subtilisin-related protease/Vacuolar protease B
Cluster-5440.4977	4.49	6.41	13.9	17.15	40.14	30.14	870	--	--	--	--	--	XM_025785831.2	XM_025785831	109	2.54e-47	PREDICTED: Arachis hypogaea uncharacterized LOC112736394 (LOC112736394), mRNA	--	--	--	--	--	--	--	--	--	--	--	--	--	--	--	--	--	--
Cluster-5440.2340	0	5.7	7.24	7.39	7.82	7.96	465	--	--	--	--	--	CP030990.1	CP030990	60	2.27e-20	Arachis hypogaea cultivar Shitouqi chromosome A08	--	--	--	--	--	--	--	--	--	--	--	--	--	--	--	--	--	--
Cluster-237.0	10.09	0.88	7.06	0	0	0	2017	1344079571	XP_023923755.1	425	7.7e-39	uncharacterized protein LOC112035158 [Quercus suber]	XM_032019519.1	XM_032019519	1816	0	Colletotrichum fructicola uncharacterized protein (CGMCC3_g10165), partial mRNA	--	--	--	--	O14207	339	2.8e-30	Protein mms22 OS=Schizosaccharomyces pombe (strain 972 / ATCC 24843) OX=284812 GN=mus7 PE=3 SV=1	PF04777//PF09462	Erv1 / Alr family//Mus7/MMS22 family	GO:0006974//GO:0006281//GO:0031297	cellular response to DNA damage stimulus//DNA repair//replication fork processing	GO:0016972	thiol oxidase activity	GO:0005634	nucleus	--	--
Cluster-6008.0	0	0	2.43	0	7.74	23.32	734	697107118	XP_009607392.1	1197	8.4e-129	PREDICTED: fructose-1,6-bisphosphatase, chloroplastic-like [Nicotiana tomentosiformis]	XM_016614430.1	XM_016614430	734	0	PREDICTED: Nicotiana tabacum fructose-1,6-bisphosphatase, chloroplastic-like (LOC107792237), mRNA	K03841	FBP	fructose-1,6-bisphosphatase I	http://www.genome.jp/dbget-bin/www_bget?ko:K03841	O64422	1100	5.8e-119	Fructose-1,6-bisphosphatase, chloroplastic OS=Oryza sativa subsp. japonica OX=39947 GN=Os03g0267300 PE=2 SV=1	PF00060	Ligand-gated ion channel	GO:0006811	monoatomic ion transport	GO:0015276	ligand-gated monoatomic ion channel activity	GO:0016020	membrane	KOG1458	Fructose-1,6-bisphosphatase
Cluster-6422.0	0	0	0	0	0	0	456	--	--	--	--	--	CP009452.1	CP009452	58	2.88e-19	Sphingopyxis sp. 113P3, complete genome	--	--	--	--	--	--	--	--	--	--	--	--	--	--	--	--	--	--
Cluster-136.0	21.96	0	4.57	0	0	0	935	1343973877	XP_023871073.1	426	2.7e-39	cytochrome P450 monooxygenase AFLA_114810-like [Quercus suber]	XM_032021074.1	XM_032021074	697	0	Colletotrichum fructicola uncharacterized protein (CGMCC3_g11549), partial mRNA	--	--	--	--	D7PHZ6	423	2.3e-40	Cytochrome P450 monooxygenase vrtE OS=Penicillium aethiopicum OX=36650 GN=vrtE PE=1 SV=1	PF00067	Cytochrome P450	--	--	GO:0005506//GO:0016705//GO:0020037//GO:0004497	iron ion binding//oxidoreductase activity, acting on paired donors, with incorporation or reduction of molecular oxygen//heme binding//monooxygenase activity	--	--	--	--
Cluster-1406.0	0	0	0	0	0	0	841	570950182	ETP15439.1	345	6e-30	hypothetical protein F441_09801 [Phytophthora parasitica CJ01A1]	--	--	--	--	--	K05284	PIGM	GPI mannosyltransferase 1 subunit M	http://www.genome.jp/dbget-bin/www_bget?ko:K05284	Q66IJ4	377	4.5e-35	GPI mannosyltransferase 1 OS=Xenopus tropicalis OX=8364 GN=pigm PE=2 SV=1	PF12937//PF12796//PF05007//PF13637	F-box-like//Ankyrin repeats (3 copies)//Mannosyltransferase (PIG-M)//Ankyrin repeats (many copies)	GO:0006506	GPI anchor biosynthetic process	GO:0005515//GO:0051751//GO:0004376	protein binding//alpha-1,4-mannosyltransferase activity//glycolipid mannosyltransferase activity	GO:0000136	mannan polymerase complex	KOG3893	Mannosyltransferase
Cluster-5440.3891	0	0	0	0	3.31	0	504	--	--	--	--	--	--	--	--	--	--	--	--	--	--	--	--	--	--	--	--	--	--	--	--	--	--	--	--
Cluster-5440.3890	1.66	2.22	2.04	0.54	0.39	1.74	2350	1570209175	RYQ92698.1	189	2.1e-11	hypothetical protein Ahy_B09g098913 [Arachis hypogaea]	CP030990.1	CP030990	40	1.6e-08	Arachis hypogaea cultivar Shitouqi chromosome A08	--	--	--	--	--	--	--	--	--	--	--	--	--	--	--	--	--	--
Cluster-5440.3893	24.32	30.61	23.83	31.23	38.17	27.61	3435	1431554317	XP_025688106.1	2282	6.1e-254	rab3 GTPase-activating protein catalytic subunit [Arachis hypogaea]	XM_025771127.2	XM_025771127	1275	0	PREDICTED: Arachis hypogaea rab3 GTPase-activating protein catalytic subunit (LOC112720254), transcript variant X1, mRNA	K18270	RAB3GAP1	Rab3 GTPase-activating protein catalytic subunit	http://www.genome.jp/dbget-bin/www_bget?ko:K18270	P69735	343	1.6e-30	Rab3 GTPase-activating protein catalytic subunit (Fragments) OS=Rattus norvegicus OX=10116 GN=Rab3gap1 PE=1 SV=2	PF03081//PF02892	Exo70 exocyst complex subunit//BED zinc finger	GO:0006887	exocytosis	GO:0003677//GO:0005546	DNA binding//phosphatidylinositol-4,5-bisphosphate binding	GO:0000145	exocyst	KOG2390	Uncharacterized conserved protein
Cluster-2341.0	0	0	0	0	0	0	381	--	--	--	--	--	--	--	--	--	--	--	--	--	--	--	--	--	--	PF02176	TRAF-type zinc finger	--	--	GO:0008270	zinc ion binding	--	--	--	--
Cluster-5440.3895	6.76	18.37	22.38	6.23	44.76	43.68	494	1191713196	XP_020966213.1	413	4.6e-38	zinc finger BED domain-containing protein RICESLEEPER 2-like [Arachis ipaensis]	CP030990.1	CP030990	206	1.67e-101	Arachis hypogaea cultivar Shitouqi chromosome A08	--	--	--	--	P08770	162	2.3e-10	Putative AC transposase OS=Zea mays OX=4577 PE=2 SV=2	PF05699	hAT family C-terminal dimerisation region	--	--	GO:0046983	protein dimerization activity	--	--	--	--
Cluster-4405.0	34.19	3.82	110.5	0	0	0	3909	1344088941	XP_023928622.1	1773	7.3e-195	disintegrin and metalloproteinase domain-containing protein B-like [Quercus suber]	XM_032025348.1	XM_032025348	2241	0	Colletotrichum fructicola Disintegrin and metalloproteinase domain-containing protein B (CGMCC3_g15351), partial mRNA	--	--	--	--	Q4WQ08	1678	2.9e-185	Disintegrin and metalloproteinase domain-containing protein B OS=Neosartorya fumigata (strain ATCC MYA-4609 / Af293 / CBS 101355 / FGSC A1100) OX=330879 GN=ADM-B PE=3 SV=2	PF01421	Reprolysin (M12B) family zinc metalloprotease	GO:0006508	proteolysis	GO:0004222	metalloendopeptidase activity	--	--	KOG3607	Meltrins, fertilins and related Zn-dependent metalloproteinases of the ADAMs family
Cluster-4319.0	0	0	0	2.57	0	0	546	1021026875	KZM84662.1	645	6.4e-65	hypothetical protein DCAR_027916 [Daucus carota subsp. sativus]	XM_017366038.1	XM_017366038	201	1.12e-98	PREDICTED: Daucus carota subsp. sativus uncharacterized LOC108198277 (LOC108198277), mRNA	--	--	--	--	--	--	--	--	PF15061//PF02863//PF00067	Domain of unknown function (DUF4538)//Arginine repressor, C-terminal domain//Cytochrome P450	GO:0033617//GO:0051259	mitochondrial cytochrome c oxidase assembly//protein complex oligomerization	GO:0016705//GO:0020037//GO:0004497//GO:0005506//GO:0034618	oxidoreductase activity, acting on paired donors, with incorporation or reduction of molecular oxygen//heme binding//monooxygenase activity//iron ion binding//arginine binding	--	--	--	--
Cluster-5440.3896	4.41	14.25	31.59	25.86	84.41	68.52	2355	1431661697	XP_025623642.1	1544	1.6e-168	lariat debranching enzyme [Arachis hypogaea]	XM_025767857.2	XM_025767857	766	0	PREDICTED: Arachis hypogaea lariat debranching enzyme (LOC112716016), mRNA	K18328	DBR1	lariat debranching enzyme	http://www.genome.jp/dbget-bin/www_bget?ko:K18328	Q94K01	1279	3.2e-139	Lariat debranching enzyme OS=Arabidopsis thaliana OX=3702 GN=DBR1 PE=2 SV=1	PF05011//PF00149//PF16499	Lariat debranching enzyme, C-terminal domain//Calcineurin-like phosphoesterase//Alpha galactosidase A	GO:0006397//GO:0005975	mRNA processing//carbohydrate metabolic process	GO:0016788//GO:0004553//GO:0016787	hydrolase activity, acting on ester bonds//hydrolase activity, hydrolyzing O-glycosyl compounds//hydrolase activity	--	--	KOG2863	RNA lariat debranching enzyme
Cluster-5440.3899	0.57	0.29	1.72	1.38	4.52	1.8	1611	1191758499	XP_020960337.1	309	1.7e-25	uncharacterized protein LOC110263435 [Arachis ipaensis]	--	--	--	--	--	--	--	--	--	--	--	--	--	PF13456	Reverse transcriptase-like	GO:0051252	regulation of RNA metabolic process	GO:0004523//GO:0003676	RNA-DNA hybrid ribonuclease activity//nucleic acid binding	--	--	--	--
Cluster-2152.0	0	0	0	0	0	0	537	--	--	--	--	--	--	--	--	--	--	--	--	--	--	--	--	--	--	--	--	--	--	--	--	--	--	--	--
Cluster-1446.1	0	0	0	0	0	0	2800	545357751	XP_005644486.1	334	3.8e-28	hypothetical protein COCSUDRAFT_58179 [Coccomyxa subellipsoidea C-169]	--	--	--	--	--	K00665	FASN	fatty acid synthase, animal type	http://www.genome.jp/dbget-bin/www_bget?ko:K00665	P19096	529	3.6e-52	Fatty acid synthase OS=Mus musculus OX=10090 GN=Fasn PE=1 SV=2	PF13867	Sin3 binding region of histone deacetylase complex subunit SAP30	--	--	GO:0005515	protein binding	--	--	KOG1202	Animal-type fatty acid synthase and related proteins
Cluster-5440.3335	9.24	16.04	16.42	12.38	18.62	11.6	894	--	--	--	--	--	--	--	--	--	--	--	--	--	--	--	--	--	--	--	--	--	--	--	--	--	--	--	--
Cluster-1569.0	0	0	0	0	0	0	408	--	--	--	--	--	--	--	--	--	--	--	--	--	--	--	--	--	--	PF01073	3-beta hydroxysteroid dehydrogenase/isomerase family	GO:0008210//GO:0006694//GO:0008207//GO:0008209	estrogen metabolic process//steroid biosynthetic process//C21-steroid hormone metabolic process//androgen metabolic process	GO:0016616//GO:0003854	oxidoreductase activity, acting on the CH-OH group of donors, NAD or NADP as acceptor//3-beta-hydroxy-delta5-steroid dehydrogenase activity	--	--	--	--
Cluster-1189.0	0	0	0	0	0	0	555	--	--	--	--	--	--	--	--	--	--	--	--	--	--	--	--	--	--	--	--	--	--	--	--	--	--	--	--
Cluster-2673.0	0	0	0	0	0	0	316	1199289670	OUS44782.1	151	7.1e-08	response regulator nast [Ostreococcus tauri]	--	--	--	--	--	--	--	--	--	Q48468	130	7.4e-07	Nitrate regulatory protein OS=Klebsiella oxytoca OX=571 GN=nasR PE=1 SV=2	PF03861	ANTAR domain	--	--	GO:0003723	RNA binding	--	--	--	--
Cluster-4627.0	3.52	0	0	0	0	0	485	--	--	--	--	--	--	--	--	--	--	--	--	--	--	--	--	--	--	PF08941	USP8 interacting	GO:0016567	protein ubiquitination	GO:0061630	ubiquitin protein ligase activity	--	--	--	--
Cluster-6353.0	0.36	0.36	0	0	0.76	0	1327	--	--	--	--	--	--	--	--	--	--	--	--	--	--	--	--	--	--	--	--	--	--	--	--	--	--	--	--
Cluster-5440.4268	24.46	17.6	88.59	38.31	135.41	95.91	799	1431688060	XP_025634727.1	953	1.8e-100	putative disease resistance protein At3g14460 isoform X1 [Arachis hypogaea]	XM_025778943.2	XM_025778943	429	0	PREDICTED: Arachis hypogaea putative disease resistance protein At3g14460 (LOC112728689), transcript variant X7, mRNA	--	--	--	--	Q9LRR5	453	6.6e-44	Putative disease resistance protein At3g14460 OS=Arabidopsis thaliana OX=3702 GN=At3g14460 PE=3 SV=1	PF13855//PF00560	Leucine rich repeat//Leucine Rich Repeat	--	--	GO:0005515	protein binding	--	--	--	--
Cluster-4305.1	0	0	0	1.29	2.11	1.41	841	902138529	KNA04511.1	1092	1.4e-116	hypothetical protein SOVF_199050 [Spinacia oleracea]	CP024311.1	CP024311	231	3.71e-115	Rhizobium sp. NXC24 chromosome, complete genome	--	--	--	--	O32449	949	2.1e-101	Proline iminopeptidase OS=Serratia marcescens OX=615 GN=pip PE=1 SV=1	PF02129//PF05577	X-Pro dipeptidyl-peptidase (S15 family)//Serine carboxypeptidase S28	GO:0006508	proteolysis	GO:0008236//GO:0016787	serine-type peptidase activity//hydrolase activity	--	--	--	--
Cluster-4305.0	0	0	0	0	0	0	338	1023966789	KZV15115.1	177	7.3e-11	Thioredoxin superfamily protein isoform 1 [Dorcoceras hygrometricum]	CP014168.1	CP014168	84	7.3e-34	Sphingomonas panacis strain DCY99, complete genome	--	--	--	--	--	--	--	--	--	--	--	--	--	--	--	--	--	--
Cluster-2939.0	8.09	1.35	3.98	0	0	0	840	1343970579	XP_023928938.1	293	6.5e-24	DNA replication checkpoint protein tel2-like [Quercus suber]	XM_032032395.1	XM_032032395	816	0	Colletotrichum fructicola uncharacterized protein (CGMCC3_g5264), partial mRNA	--	--	--	--	Q9P3W5	231	3.9e-18	DNA replication checkpoint protein tel2 OS=Schizosaccharomyces pombe (strain 972 / ATCC 24843) OX=284812 GN=tel2 PE=1 SV=1	PF00887//PF03286	Acyl CoA binding protein//Pox virus Ag35 surface protein	--	--	GO:0000062	fatty-acyl-CoA binding	GO:0019031	viral envelope	--	--
Cluster-5206.0	0	2.57	0.62	0.53	0.98	2.84	5231	1570301764	RYR74850.1	1722	8e-189	hypothetical protein Ahy_A02g009560 [Arachis hypogaea]	CP030990.1	CP030990	131	9.3e-59	Arachis hypogaea cultivar Shitouqi chromosome A08	--	--	--	--	P0C2F6	528	8.7e-52	Putative ribonuclease H protein At1g65750 OS=Arabidopsis thaliana OX=3702 GN=At1g65750 PE=3 SV=1	PF12258//PF01421//PF13456	Microcephalin protein//Reprolysin (M12B) family zinc metalloprotease//Reverse transcriptase-like	GO:0021987//GO:0006508//GO:0051252	cerebral cortex development//proteolysis//regulation of RNA metabolic process	GO:0003676//GO:0004523//GO:0004222	nucleic acid binding//RNA-DNA hybrid ribonuclease activity//metalloendopeptidase activity	--	--	--	--
Cluster-5440.1538	77.87	109.25	135.79	177.37	346.88	341.3	2513	1431715716	XP_025647413.1	2204	4.9e-245	peptidyl-prolyl cis-trans isomerase FKBP62 [Arachis hypogaea]	XM_025791628.2	XM_025791628	1185	0	PREDICTED: Arachis hypogaea peptidyl-prolyl cis-trans isomerase FKBP62 (LOC112742389), transcript variant X3, mRNA	K09571	FKBP4_5	FK506-binding protein 4/5	http://www.genome.jp/dbget-bin/www_bget?ko:K09571	Q38931	1911	1.8e-212	Peptidyl-prolyl cis-trans isomerase FKBP62 OS=Arabidopsis thaliana OX=3702 GN=FKBP62 PE=1 SV=2	PF13174//PF00515//PF13176//PF13181//PF00254	Tetratricopeptide repeat//Tetratricopeptide repeat//Tetratricopeptide repeat//Tetratricopeptide repeat//FKBP-type peptidyl-prolyl cis-trans isomerase	--	--	GO:0005515//GO:0003755	protein binding//peptidyl-prolyl cis-trans isomerase activity	--	--	KOG0543	FKBP-type peptidyl-prolyl cis-trans isomerase
Cluster-5440.1165	8.44	20.42	12.39	12.1	31.66	34.7	2765	1570260378	RYR37311.1	2100	6.2e-233	hypothetical protein Ahy_A09g042220 [Arachis hypogaea]	XM_016320891.2	XM_016320891	1941	0	PREDICTED: Arachis ipaensis QWRF motif-containing protein 2 (LOC107618748), transcript variant X2, mRNA	--	--	--	--	Q94AI1	1147	7.7e-124	QWRF motif-containing protein 2 OS=Arabidopsis thaliana OX=3702 GN=QWRF2 PE=2 SV=1	PF10033	Autophagy-related protein 13	GO:0006914	autophagy	--	--	GO:1990316	Atg1/ULK1 kinase complex	--	--
Cluster-5440.1534	99.11	285.67	233.91	258.08	566.98	583.08	610	--	--	--	--	--	--	--	--	--	--	--	--	--	--	--	--	--	--	--	--	--	--	--	--	--	--	--	--
Cluster-5440.1535	0	0	1.21	11.12	14.09	0	897	1431735734	XP_025656429.1	753	3.1e-77	TMV resistance protein N [Arachis hypogaea]	XM_021103064.1	XM_021103064	275	1.38e-139	PREDICTED: Arachis ipaensis TMV resistance protein N-like (LOC107644590), transcript variant X3, mRNA	--	--	--	--	--	--	--	--	--	--	--	--	--	--	--	--	--	--
Cluster-5440.1536	0	0.55	0.98	0.5	2	3.1	1267	1021569070	XP_016175758.1	199	7.7e-13	peptidyl-prolyl cis-trans isomerase FKBP62 [Arachis ipaensis]	XM_025819509.2	XM_025819509	118	3.72e-52	PREDICTED: Arachis hypogaea peptidyl-prolyl cis-trans isomerase FKBP62 (LOC112775690), mRNA	K09571	FKBP4_5	FK506-binding protein 4/5	http://www.genome.jp/dbget-bin/www_bget?ko:K09571	Q43207	141	1.6e-07	70 kDa peptidyl-prolyl isomerase OS=Triticum aestivum OX=4565 GN=FKBP70 PE=1 SV=1	--	--	--	--	--	--	--	--	--	--
Cluster-2349.0	0	0	0	0	0	0	2291	1475131481	RHY23457.1	310	1.9e-25	hypothetical protein DYB32_009189 [Aphanomyces invadans]	XM_017934413.1	XM_017934413	116	8.8e-51	PREDICTED: Habropoda laboriosa uncharacterized LOC108572213 (LOC108572213), mRNA	--	--	--	--	O95218	469	2.7e-45	Zinc finger Ran-binding domain-containing protein 2 OS=Homo sapiens OX=9606 GN=ZRANB2 PE=1 SV=2	PF04147	Nop14-like family	--	--	--	--	GO:0032040	small-subunit processome	KOG1995	Conserved Zn-finger protein
Cluster-5440.1530	193.59	263.9	366.72	300.92	666.72	577.12	1177	--	--	--	--	--	--	--	--	--	--	--	--	--	--	--	--	--	--	--	--	--	--	--	--	--	--	--	--
Cluster-5440.1531	8.28	6.82	5.9	2.86	3.92	3.93	781	--	--	--	--	--	--	--	--	--	--	--	--	--	--	--	--	--	--	PF03153//PF06424	Transcription factor IIA, alpha/beta subunit//PRP1 splicing factor, N-terminal	GO:0006367//GO:0000398	transcription initiation at RNA polymerase II promoter//mRNA splicing, via spliceosome	--	--	GO:0005672	transcription factor TFIIA complex	--	--
Cluster-2069.0	0	0	0	0	0	0	1722	568007004	ETL81249.1	542	1.8e-52	hypothetical protein L917_18389 [Phytophthora parasitica]	XM_011064394.1	XM_011064394	95	3.11e-39	PREDICTED: Acromyrmex echinatior dnaJ homolog subfamily B member 12 (LOC105150977), mRNA	K09518	DNAJB12	DnaJ homolog subfamily B member 12	http://www.genome.jp/dbget-bin/www_bget?ko:K09518	Q9QYI4	677	1.5e-69	DnaJ homolog subfamily B member 12 OS=Mus musculus OX=10090 GN=Dnajb12 PE=1 SV=2	PF00083	Sugar (and other) transporter	GO:0055085	transmembrane transport	GO:0022857	transmembrane transporter activity	--	--	KOG0714	Molecular chaperone (DnaJ superfamily)
Cluster-5440.1533	59.87	86.48	52.95	78.74	59.76	63.73	3506	1012247173	XP_015942563.1	648	1.8e-64	uncharacterized protein LOC107467861 [Arachis duranensis]	XM_025819534.2	XM_025819534	454	0	PREDICTED: Arachis hypogaea uncharacterized LOC112775706 (LOC112775706), mRNA	--	--	--	--	--	--	--	--	--	--	--	--	--	--	--	--	--	--
Cluster-6327.0	0	0	0	0	0	0	329	1570298429	RYR71515.1	386	4.1e-35	hypothetical protein Ahy_A02g005766 [Arachis hypogaea]	XM_029290946.1	XM_029290946	170	1.1e-81	PREDICTED: Arachis hypogaea putative disease resistance RPP13-like protein 1 (LOC112730695), transcript variant X3, mRNA	--	--	--	--	--	--	--	--	PF00560//PF13516//PF00172	Leucine Rich Repeat//Leucine Rich repeat//Fungal Zn(2)-Cys(6) binuclear cluster domain	GO:0006355	regulation of DNA-templated transcription	GO:0005515//GO:0008270//GO:0000981	protein binding//zinc ion binding//DNA-binding transcription factor activity, RNA polymerase II-specific	--	--	--	--
Cluster-5442.0	6.3	0	2.99	0	59.52	0	511	--	--	--	--	--	XM_025781037.2	XM_025781037	42	2.54e-10	PREDICTED: Arachis hypogaea uncharacterized LOC112732341 (LOC112732341), transcript variant X4, mRNA	--	--	--	--	--	--	--	--	PF00711	Beta defensin	GO:0006952	defense response	--	--	GO:0005576	extracellular region	--	--
Cluster-3041.0	12.38	2.36	5.83	0	0	0	922	--	--	--	--	--	CP010981.1	CP010981	39	2.21e-08	Verticillium dahliae VdLs.17 chromosome 2, complete sequence	--	--	--	--	--	--	--	--	PF17256//PF00083	Anaphase-promoting complex, subunit 16//Sugar (and other) transporter	GO:0055085//GO:0016567	transmembrane transport//protein ubiquitination	GO:0022857	transmembrane transporter activity	GO:0005680	anaphase-promoting complex	--	--
Cluster-1422.0	0	0	0	0	0	0	520	--	--	--	--	--	--	--	--	--	--	--	--	--	--	--	--	--	--	PF00172	Fungal Zn(2)-Cys(6) binuclear cluster domain	GO:0006355	regulation of DNA-templated transcription	GO:0008270//GO:0000981	zinc ion binding//DNA-binding transcription factor activity, RNA polymerase II-specific	--	--	--	--
Cluster-5933.0	0	0	0	0	0	0	512	--	--	--	--	--	XM_029293362.1	XM_029293362	237	1.02e-118	PREDICTED: Arachis hypogaea homeobox-leucine zipper protein HDG11 (LOC112750834), transcript variant X3, mRNA	--	--	--	--	--	--	--	--	PF01694//PF00664	Rhomboid family//ABC transporter transmembrane region	GO:0055085	transmembrane transport	GO:0140359//GO:0004252//GO:0005524	ABC-type transporter activity//serine-type endopeptidase activity//ATP binding	--	--	--	--
Cluster-5440.965	18.35	31.74	18.52	28.39	54.95	83.21	3213	1012028848	XP_015951543.1	1258	3.1e-135	uncharacterized protein LOC107476267 [Arachis duranensis]	XM_025808073.1	XM_025808073	649	0	PREDICTED: Arachis hypogaea uncharacterized LOC112759856 (LOC112759856), mRNA >ref|XM_025779285.1| PREDICTED: Arachis hypogaea uncharacterized LOC112728933 (LOC112728933), mRNA	--	--	--	--	--	--	--	--	PF07690//PF07810//PF15686	Major Facilitator Superfamily//TMC domain//Lysine-rich CEACAM1 co-isolated protein family	GO:0055085//GO:0043123//GO:0045766//GO:0043066	transmembrane transport//positive regulation of I-kappaB kinase/NF-kappaB signaling//positive regulation of angiogenesis//negative regulation of apoptotic process	GO:0022857	transmembrane transporter activity	--	--	--	--
Cluster-3342.0	0	0	0	0	0	18.03	346	1210525426	GAX15769.1	260	1.8e-20	isoleucyl-tRNA synthetase [Fistulifera solaris]	CP001068.1	CP001068	346	1.7e-179	Ralstonia pickettii 12J chromosome 1, complete sequence	K01870	IARS	isoleucyl-tRNA synthetase	http://www.genome.jp/dbget-bin/www_bget?ko:K01870	B2UAQ4	547	3.6e-55	Isoleucine--tRNA ligase OS=Ralstonia pickettii (strain 12J) OX=402626 GN=ileS PE=3 SV=1	PF00133//PF09334	tRNA synthetases class I (I, L, M and V)//tRNA synthetases class I (M)	GO:0006418	tRNA aminoacylation for protein translation	GO:0000166//GO:0004812//GO:0005524	nucleotide binding//aminoacyl-tRNA ligase activity//ATP binding	--	--	KOG0433	Isoleucyl-tRNA synthetase
Cluster-4653.0	0	0	0	0	0	0	515	388520569	AFK48346.1	529	1.7e-51	unknown [Medicago truncatula]	XM_003605696.3	XM_003605696	485	0	PREDICTED: Medicago truncatula (R,S)-reticuline 7-O-methyltransferase (LOC11446905), mRNA	--	--	--	--	Q6WUC2	315	4.3e-28	(R,S)-reticuline 7-O-methyltransferase OS=Papaver somniferum OX=3469 GN=7OMT PE=1 SV=1	PF00933//PF00891	Glycosyl hydrolase family 3 N terminal domain//O-methyltransferase domain	GO:0005975	carbohydrate metabolic process	GO:0004553//GO:0008171	hydrolase activity, hydrolyzing O-glycosyl compounds//O-methyltransferase activity	--	--	--	--
Cluster-4171.0	0	0	0	2.66	0	0	391	1040816335	XP_017230397.1	478	1.1e-45	PREDICTED: uncharacterized protein LOC108205110 [Daucus carota subsp. sativus]	XM_017374908.1	XM_017374908	228	7.65e-114	PREDICTED: Daucus carota subsp. sativus uncharacterized LOC108205110 (LOC108205110), mRNA	--	--	--	--	--	--	--	--	PF04889	Cwf15/Cwc15 cell cycle control protein	GO:0000398	mRNA splicing, via spliceosome	--	--	GO:0005681	spliceosomal complex	--	--
Cluster-4270.0	0	0	0	0	0	0	479	--	--	--	--	--	--	--	--	--	--	--	--	--	--	--	--	--	--	--	--	--	--	--	--	--	--	--	--
Cluster-4614.0	0	0	0	0	0	0	567	1431655843	XP_025621562.1	783	6.6e-81	uncharacterized protein LOC112712919 [Arachis hypogaea]	XM_025765777.2	XM_025765777	403	0	PREDICTED: Arachis hypogaea uncharacterized LOC112712919 (LOC112712919), mRNA	--	--	--	--	A0A072TLV8	679	2.9e-70	Protein NEGATIVE GRAVITROPIC RESPONSE OF ROOTS OS=Medicago truncatula OX=3880 GN=NGR PE=2 SV=1	--	--	--	--	--	--	--	--	--	--
Cluster-114.0	9.61	0	4.47	0	0	0	950	1344053148	XP_023909867.1	521	2.7e-50	dihydroxyacetone kinase 1-like [Quercus suber]	XM_032021944.1	XM_032021944	692	0	Colletotrichum fructicola Dihydroxyacetone kinase 1 (CGMCC3_g12322), partial mRNA	--	--	--	--	O13902	406	2.2e-38	Dihydroxyacetone kinase 1 OS=Schizosaccharomyces pombe (strain 972 / ATCC 24843) OX=284812 GN=dak1 PE=1 SV=1	PF02733//PF06524//PF02734//PF04514	Dak1 domain//NOA36 protein//DAK2 domain//Bluetongue virus non-structural protein NS2	GO:0046486//GO:0006071	glycerolipid metabolic process//glycerol metabolic process	GO:0008270//GO:0003723//GO:0004371	zinc ion binding//RNA binding//glycerone kinase activity	GO:0005634	nucleus	KOG2426	Dihydroxyacetone kinase/glycerone kinase
Cluster-3891.0	6.74	29.32	7.31	3.14	0	0.28	1691	1431757074	XP_025665205.1	1205	2.3e-129	chalcone synthase-like [Arachis hypogaea]	XM_025809420.1	XM_025809420	591	0	PREDICTED: Arachis hypogaea chalcone synthase-like (LOC112763868), mRNA	--	--	--	--	P51090	829	3.5e-87	Chalcone synthase OS=Vitis vinifera OX=29760 GN=CHS PE=2 SV=1	PF13718//PF08545//PF01159	GNAT acetyltransferase 2//3-Oxoacyl-[acyl-carrier-protein (ACP)] synthase III//Ribosomal protein L6e	GO:0006412//GO:0006633//GO:0042967//GO:0042254	translation//fatty acid biosynthetic process//obsolete acyl-carrier-protein biosynthetic process//ribosome biogenesis	GO:0003735//GO:0008080//GO:0004315	structural constituent of ribosome//N-acetyltransferase activity//3-oxoacyl-[acyl-carrier-protein] synthase activity	GO:0005835//GO:0005840	fatty acid synthase complex//ribosome	--	--
Cluster-5440.964	10.86	18.52	11.81	24.53	32.76	33.52	1999	1432045265	XP_025681402.1	708	1.2e-71	uncharacterized protein LOC112782936 [Arachis hypogaea]	XM_025825617.2	XM_025825617	439	0	PREDICTED: Arachis hypogaea uncharacterized LOC112782936 (LOC112782936), mRNA	--	--	--	--	Q5XVC4	373	3.1e-34	Microtubule-destabilizing protein 60 OS=Arabidopsis thaliana OX=3702 GN=MDP60 PE=2 SV=1	--	--	--	--	--	--	--	--	--	--
Cluster-5848.0	2.48	2.49	5.36	11.97	24.36	24.74	1197	1040832175	XP_017230308.1	1743	6.7e-192	PREDICTED: glyceraldehyde-3-phosphate dehydrogenase A, chloroplastic [Daucus carota subsp. sativus]	XM_017374819.1	XM_017374819	933	0	PREDICTED: Daucus carota subsp. sativus glyceraldehyde-3-phosphate dehydrogenase A, chloroplastic (LOC108205052), mRNA	K05298	GAPA	glyceraldehyde-3-phosphate dehydrogenase (NADP+) (phosphorylating)	http://www.genome.jp/dbget-bin/www_bget?ko:K05298	P09043	1594	4.9e-176	Glyceraldehyde-3-phosphate dehydrogenase A, chloroplastic (Fragment) OS=Nicotiana tabacum OX=4097 GN=GAPA PE=2 SV=1	PF02800//PF00044//PF08299	Glyceraldehyde 3-phosphate dehydrogenase, C-terminal domain//Glyceraldehyde 3-phosphate dehydrogenase, NAD binding domain//Bacterial dnaA protein helix-turn-helix	GO:0006270//GO:0006275	DNA replication initiation//regulation of DNA replication	GO:0005524//GO:0051287//GO:0016620//GO:0043565	ATP binding//NAD binding//oxidoreductase activity, acting on the aldehyde or oxo group of donors, NAD or NADP as acceptor//sequence-specific DNA binding	--	--	KOG0657	Glyceraldehyde 3-phosphate dehydrogenase
Cluster-1719.0	0	0	0	0	0	0	1891	326526429	BAJ97231.1	725	1.2e-73	predicted protein [Hordeum vulgare subsp. vulgare]	XM_018537199.1	XM_018537199	141	9.17e-65	PREDICTED: Cyphomyrmex costatus dipeptidyl peptidase 9 (LOC108771826), mRNA	K01278	DPP4	dipeptidyl-peptidase 4	http://www.genome.jp/dbget-bin/www_bget?ko:K01278	Q86TI2	1115	2.7e-120	Dipeptidyl peptidase 9 OS=Homo sapiens OX=9606 GN=DPP9 PE=1 SV=3	PF05577//PF01738//PF02129//PF00326//PF02230//PF00930//PF07859	Serine carboxypeptidase S28//Dienelactone hydrolase family//X-Pro dipeptidyl-peptidase (S15 family)//Prolyl oligopeptidase family//Phospholipase/Carboxylesterase//Dipeptidyl peptidase IV (DPP IV) N-terminal region//alpha/beta hydrolase fold	GO:0006508	proteolysis	GO:0016787//GO:0008236	hydrolase activity//serine-type peptidase activity	--	--	KOG2281	Dipeptidyl aminopeptidases/acylaminoacyl-peptidases
Cluster-4895.0	1.44	0	0	0	0	1.65	534	--	--	--	--	--	CP030984.1	CP030984	71	2.02e-26	Arachis hypogaea cultivar Shitouqi chromosome A02	--	--	--	--	--	--	--	--	--	--	--	--	--	--	--	--	--	--
Cluster-1004.0	0	0	0	0	0	0	445	--	--	--	--	--	--	--	--	--	--	--	--	--	--	--	--	--	--	--	--	--	--	--	--	--	--	--	--
Cluster-76.0	5.01	0	14.21	0	0	0	497	1344011906	XP_023888534.1	374	1.5e-33	uncharacterized protein LOC112000615 [Quercus suber]	XM_032025627.1	XM_032025627	278	1.59e-141	Colletotrichum fructicola uncharacterized protein (CGMCC3_g15597), partial mRNA	K01843	kamA	lysine 2,3-aminomutase	http://www.genome.jp/dbget-bin/www_bget?ko:K01843	Q9XBQ8	171	2.1e-11	L-lysine 2,3-aminomutase OS=Clostridium subterminale OX=1550 GN=kamA PE=1 SV=1	--	--	--	--	--	--	--	--	--	--
Cluster-5238.0	0	0	0	0	2.06	0	454	--	--	--	--	--	--	--	--	--	--	--	--	--	--	--	--	--	--	--	--	--	--	--	--	--	--	--	--
Cluster-5657.0	0	0	0	0	1.03	0	1049	--	--	--	--	--	--	--	--	--	--	--	--	--	--	--	--	--	--	--	--	--	--	--	--	--	--	--	--
Cluster-1739.0	0	0	0	0	0	0	637	1373889381	XP_024368747.1	680	6.5e-69	prolyl endopeptidase-like isoform X1 [Physcomitrella patens]	--	--	--	--	--	K01322	PREP	prolyl oligopeptidase	http://www.genome.jp/dbget-bin/www_bget?ko:K01322	O70196	715	2.2e-74	Prolyl endopeptidase OS=Rattus norvegicus OX=10116 GN=Prep PE=1 SV=1	PF00326	Prolyl oligopeptidase family	GO:0006508	proteolysis	GO:0008236	serine-type peptidase activity	--	--	KOG2237	Predicted serine protease
Cluster-5440.967	56.93	69.85	67.1	88.07	82.98	104.28	2618	1431555727	XP_025693582.1	2243	1.5e-249	transcription factor MYC2 [Arachis hypogaea]	XM_025770440.2	XM_025770440	1546	0	PREDICTED: Arachis hypogaea transcription factor MYC2 (LOC112719756), mRNA	K13422	MYC2	transcription factor MYC2	http://www.genome.jp/dbget-bin/www_bget?ko:K13422	A0A3Q7HRZ6	1459	4.8e-160	Transcription factor MYC2 OS=Solanum lycopersicum OX=4081 GN=MYC2 PE=1 SV=1	PF15170//PF00010	Calcium/calmodulin-dependent protein kinase II inhibitor//Helix-loop-helix DNA-binding domain	GO:0045859	regulation of protein kinase activity	GO:0046983//GO:0004860	protein dimerization activity//protein kinase inhibitor activity	--	--	--	--
Cluster-2952.0	22.05	1.68	11.7	0	0	0	1418	223974719	ACN31547.1	182	8.1e-11	unknown [Zea mays]	XM_032023020.1	XM_032023020	291	2.82e-148	Colletotrichum fructicola uncharacterized protein (CGMCC3_g13284), partial mRNA	--	--	--	--	--	--	--	--	PF00326//PF00858//PF07859//PF03647	Prolyl oligopeptidase family//Amiloride-sensitive sodium channel//alpha/beta hydrolase fold//Transmembrane proteins 14C	GO:0006508//GO:0006814	proteolysis//sodium ion transport	GO:0008236//GO:0016787//GO:0005272	serine-type peptidase activity//hydrolase activity//sodium channel activity	GO:0016020	membrane	--	--
Cluster-3876.0	0	4.5	4.07	0	0	0	341	--	--	--	--	--	CP030989.1	CP030989	220	1.84e-109	Arachis hypogaea cultivar Shitouqi chromosome A07	--	--	--	--	--	--	--	--	--	--	--	--	--	--	--	--	--	--
Cluster-4881.0	0	0	0	0	0	0	430	1393702345	GBF93693.1	403	5.8e-37	malate dehydrogenase [Raphidocelis subcapitata]	CP001068.1	CP001068	421	0	Ralstonia pickettii 12J chromosome 1, complete sequence	--	--	--	--	P43837	473	1.7e-46	NADP-dependent malic enzyme OS=Haemophilus influenzae (strain ATCC 51907 / DSM 11121 / KW20 / Rd) OX=71421 GN=maeB PE=3 SV=1	PF00390	Malic enzyme, N-terminal domain	GO:0006090//GO:0006099//GO:0015976//GO:0006108	pyruvate metabolic process//tricarboxylic acid cycle//carbon utilization//malate metabolic process	GO:0004471	malate dehydrogenase (decarboxylating) (NAD+) activity	--	--	--	--
Cluster-4881.1	0	0	0	0	0	1.18	607	1393702345	GBF93693.1	584	8.4e-58	malate dehydrogenase [Raphidocelis subcapitata]	CP011514.1	CP011514	393	0	Mitsuaria sp. 7, complete genome	--	--	--	--	P43837	670	3.4e-69	NADP-dependent malic enzyme OS=Haemophilus influenzae (strain ATCC 51907 / DSM 11121 / KW20 / Rd) OX=71421 GN=maeB PE=3 SV=1	PF00390	Malic enzyme, N-terminal domain	GO:0006099//GO:0015976//GO:0006108//GO:0006090	tricarboxylic acid cycle//carbon utilization//malate metabolic process//pyruvate metabolic process	GO:0004471	malate dehydrogenase (decarboxylating) (NAD+) activity	--	--	--	--
Cluster-5804.1	0.7	0	0.47	26.45	5.66	9.55	1915	1021559673	XP_016171123.1	1927	5e-213	root phototropism protein 3 [Arachis ipaensis]	XM_016315637.2	XM_016315637	1086	0	PREDICTED: Arachis ipaensis root phototropism protein 3 (LOC107613568), mRNA	--	--	--	--	Q9LYW0	550	9e-55	BTB/POZ domain-containing protein At5g03250 OS=Arabidopsis thaliana OX=3702 GN=At5g03250 PE=2 SV=1	PF16331	TolA binding protein trimerisation	GO:0070206	protein trimerization	--	--	--	--	--	--
Cluster-5704.0	3.91	6.54	12.54	7.53	26.45	8.19	1154	1570239114	RYR18551.1	389	6.5e-35	hypothetical protein Ahy_B03g063185 [Arachis hypogaea]	XM_025834362.2	XM_025834362	296	3.79e-151	PREDICTED: Arachis hypogaea uncharacterized protein At4g28440 (LOC112791503), mRNA	--	--	--	--	O49453	213	6.5e-16	Uncharacterized protein At4g28440 OS=Arabidopsis thaliana OX=3702 GN=At4g28440 PE=1 SV=1	--	--	--	--	--	--	--	--	--	--
Cluster-5440.966	0	0.16	2.79	0.16	5.16	3.77	2623	1191752800	XP_020959038.1	3203	0	programmed cell death protein 4 [Arachis ipaensis]	XM_021103379.1	XM_021103379	1822	0	PREDICTED: Arachis ipaensis programmed cell death protein 4 (LOC107641577), mRNA	--	--	--	--	O80548	2054	4.9e-229	MA3 DOMAIN-CONTAINING TRANSLATION REGULATORY FACTOR 2 OS=Arabidopsis thaliana OX=3702 GN=MRF2 PE=1 SV=1	--	--	--	--	--	--	--	--	KOG0403	Neoplastic transformation suppressor Pdcd4/MA-3, contains MA3 domain
Cluster-4596.1	0	6.6	0	0	0	0	794	--	--	--	--	--	XM_011412532.1	XM_011412532	599	0	Metarhizium robertsii ARSEF 23 hypothetical protein mRNA	--	--	--	--	--	--	--	--	PF03131//PF00170//PF07716//PF09726//PF18876	bZIP Maf transcription factor//bZIP transcription factor//Basic region leucine zipper//Macoilin family//AF-4 proto-oncoprotein C-terminal region	GO:0006355//GO:0023041	regulation of DNA-templated transcription//neuronal signal transduction	GO:0003677//GO:0003700	DNA binding//DNA-binding transcription factor activity	GO:0005634//GO:0030867//GO:0005667	nucleus//rough endoplasmic reticulum membrane//transcription regulator complex	--	--
Cluster-4596.0	0	6.07	0	0	0	0	518	--	--	--	--	--	XM_011412532.1	XM_011412532	431	0	Metarhizium robertsii ARSEF 23 hypothetical protein mRNA	--	--	--	--	--	--	--	--	PF04082	Fungal specific transcription factor domain	GO:0006351	DNA-templated transcription	GO:0003677//GO:0008270	DNA binding//zinc ion binding	--	--	--	--
Cluster-5440.3477	7.06	4.32	17.48	30.01	38.91	15.49	1519	1021479260	XP_016182834.1	1731	2.1e-190	uncharacterized protein LOC107624875 [Arachis ipaensis]	XM_025776349.2	XM_025776349	731	0	PREDICTED: Arachis hypogaea uncharacterized LOC112726825 (LOC112726825), transcript variant X1, mRNA	--	--	--	--	--	--	--	--	PF00560	Leucine Rich Repeat	--	--	GO:0005515	protein binding	--	--	--	--
Cluster-5440.3476	38.89	15.13	135.4	26.04	109.98	106.85	1366	1193738172	XP_020990568.1	1592	2.5e-174	uncharacterized protein LOC107473318 [Arachis duranensis]	XM_025776349.2	XM_025776349	739	0	PREDICTED: Arachis hypogaea uncharacterized LOC112726825 (LOC112726825), transcript variant X1, mRNA	--	--	--	--	F4J339	133	1.4e-06	Probable disease resistance protein RPP1 OS=Arabidopsis thaliana OX=3702 GN=RPP1 PE=1 SV=1	PF13855//PF12537	Leucine rich repeat//The Golgi pH Regulator (GPHR) Family N-terminal	--	--	GO:0005515	protein binding	GO:0016020	membrane	--	--
Cluster-5440.3475	12.65	3.56	27.66	16.59	55.05	82.06	479	1021479256	XP_016182832.1	615	1.7e-61	uncharacterized protein LOC107624875 [Arachis ipaensis]	XM_025776349.2	XM_025776349	296	1.51e-151	PREDICTED: Arachis hypogaea uncharacterized LOC112726825 (LOC112726825), transcript variant X1, mRNA	--	--	--	--	--	--	--	--	PF00931	NB-ARC domain	--	--	GO:0043531	ADP binding	--	--	--	--
Cluster-5440.3474	0	0	0	0	0	0	357	--	--	--	--	--	--	--	--	--	--	--	--	--	--	--	--	--	--	--	--	--	--	--	--	--	--	--	--
Cluster-543.0	8.91	2.67	15.64	0	0	0	701	--	--	--	--	--	--	--	--	--	--	--	--	--	--	--	--	--	--	PF01754	A20-like zinc finger	--	--	GO:0003677//GO:0008270	DNA binding//zinc ion binding	--	--	--	--
Cluster-5440.3472	39.5	39.52	45.96	46.55	64.8	71.29	8533	1570216052	RYQ98628.1	4110	0	hypothetical protein Ahy_B07g086395 isoform A [Arachis hypogaea]	XM_025812957.2	XM_025812957	1801	0	PREDICTED: Arachis hypogaea ubiquitin carboxyl-terminal hydrolase 16 (LOC112767080), mRNA	K11855	USP36_42	ubiquitin carboxyl-terminal hydrolase 36/42	http://www.genome.jp/dbget-bin/www_bget?ko:K11855	Q9SB51	1175	1.3e-126	Ubiquitin carboxyl-terminal hydrolase 16 OS=Arabidopsis thaliana OX=3702 GN=UBP16 PE=1 SV=1	PF00076//PF00443//PF07731//PF06624	RNA recognition motif. (a.k.a. RRM, RBD, or RNP domain)//Ubiquitin carboxyl-terminal hydrolase//Multicopper oxidase//Ribosome associated membrane protein RAMP4	GO:0006508//GO:0016579	proteolysis//protein deubiquitination	GO:0005507//GO:0003723//GO:0016491//GO:0004843	copper ion binding//RNA binding//oxidoreductase activity//cysteine-type deubiquitinase activity	GO:0005783	endoplasmic reticulum	KOG1865	Ubiquitin carboxyl-terminal hydrolase
Cluster-5440.3471	98.38	121.39	94.08	101.21	78.82	71.35	4402	1432011213	XP_025667685.1	4122	0	ubiquitin carboxyl-terminal hydrolase 17 isoform X2 [Arachis hypogaea]	XM_025811900.2	XM_025811900	2593	0	PREDICTED: Arachis hypogaea ubiquitin carboxyl-terminal hydrolase 17 (LOC112766046), transcript variant X2, mRNA	K11855	USP36_42	ubiquitin carboxyl-terminal hydrolase 36/42	http://www.genome.jp/dbget-bin/www_bget?ko:K11855	Q9SB51	1296	6.5e-141	Ubiquitin carboxyl-terminal hydrolase 16 OS=Arabidopsis thaliana OX=3702 GN=UBP16 PE=1 SV=1	PF00443//PF15499	Ubiquitin carboxyl-terminal hydrolase//Ubiquitin-specific peptidase-like, SUMO isopeptidase	GO:0016579//GO:0006508	protein deubiquitination//proteolysis	GO:0004843//GO:0032183//GO:0016929	cysteine-type deubiquitinase activity//SUMO binding//deSUMOylase activity	--	--	--	--
Cluster-5440.3470	5.25	0	4.46	5.45	5.33	21.01	332	--	--	--	--	--	--	--	--	--	--	--	--	--	--	--	--	--	--	--	--	--	--	--	--	--	--	--	--
Cluster-2669.0	0	0	0	0	0	30.13	365	1150124314	XP_020209671.1	302	2.5e-25	uncharacterized protein LOC109794637, partial [Cajanus cajan]	CP014168.1	CP014168	213	1.55e-105	Sphingomonas panacis strain DCY99, complete genome	--	--	--	--	Q7MV19	256	2.1e-21	Fe(2+) transport protein A/Fe(2+) transporter FeoB fusion protein OS=Porphyromonas gingivalis (strain ATCC BAA-308 / W83) OX=242619 GN=feoB1 PE=3 SV=1	PF01926//PF02421//PF04548//PF11403//PF00009	50S ribosome-binding GTPase//Ferrous iron transport protein B//AIG1 family//Yeast metallothionein//Elongation factor Tu GTP binding domain	GO:0071585//GO:0010273	detoxification of cadmium ion//detoxification of copper ion	GO:0046870//GO:0005507//GO:0005525//GO:0003924	cadmium ion binding//copper ion binding//GTP binding//GTPase activity	--	--	--	--
Cluster-2049.0	0	0	0	0	0	0	361	--	--	--	--	--	--	--	--	--	--	--	--	--	--	O75899	193	4.2e-14	Gamma-aminobutyric acid type B receptor subunit 2 OS=Homo sapiens OX=9606 GN=GABBR2 PE=1 SV=1	PF00003	7 transmembrane sweet-taste receptor of 3 GCPR	GO:0007186	G protein-coupled receptor signaling pathway	GO:0004930	G protein-coupled receptor activity	--	--	KOG1055	GABA-B ion channel receptor subunit GABABR1 and related subunits, G-protein coupled receptor superfamily
Cluster-2025.0	0	0	0	0	0	0	602	1331339836	PNH02165.1	253	2e-19	Lysine-specific demethylase lid [Tetrabaena socialis]	XM_026441727.1	XM_026441727	159	2.76e-75	PREDICTED: Apis mellifera protein Jumonji (LOC409252), transcript variant X2, mRNA	--	--	--	--	Q5F363	458	1.3e-44	Protein Jumonji OS=Gallus gallus OX=9031 GN=JARID2 PE=2 SV=1	PF01388	ARID/BRIGHT DNA binding domain	--	--	GO:0003677	DNA binding	--	--	KOG1246	DNA-binding protein jumonji/RBP2/SMCY, contains JmjC domain
Cluster-5399.0	0	0.84	1.64	0	0	3.49	729	--	--	--	--	--	--	--	--	--	--	--	--	--	--	--	--	--	--	PF01442	Apolipoprotein A1/A4/E domain	GO:0042157//GO:0006869	lipoprotein metabolic process//lipid transport	GO:0008289	lipid binding	GO:0005576	extracellular region	--	--
Cluster-5440.961	5.38	3.07	11.57	2.97	8.16	8.58	2405	1431703570	XP_025642161.1	1149	1e-122	eIF-2-alpha kinase GCN2 isoform X1 [Arachis hypogaea]	XM_016096648.2	XM_016096648	673	0	PREDICTED: Arachis duranensis eIF-2-alpha kinase GCN2 (LOC107476766), transcript variant X4, mRNA	K16196	EIF2AK4	eukaryotic translation initiation factor 2-alpha kinase 4	http://www.genome.jp/dbget-bin/www_bget?ko:K16196	Q9LX30	562	4.6e-56	eIF-2-alpha kinase GCN2 OS=Arabidopsis thaliana OX=3702 GN=GCN2 PE=2 SV=2	PF03366//PF05773	YEATS family//RWD domain	GO:0006355	regulation of DNA-templated transcription	GO:0005515	protein binding	--	--	KOG1035	eIF-2alpha kinase GCN2
Cluster-6312.0	51.53	9.17	100.98	0	0.15	0	3049	1344065758	XP_023916527.1	888	2.4e-92	rab guanine nucleotide exchange factor sec2-like [Quercus suber]	XM_032032914.1	XM_032032914	2040	0	Colletotrichum fructicola uncharacterized protein (CGMCC3_g5728), partial mRNA	--	--	--	--	O13930	271	3.2e-22	Rab guanine nucleotide exchange factor sec2 OS=Schizosaccharomyces pombe (strain 972 / ATCC 24843) OX=284812 GN=sec2 PE=1 SV=1	PF04513//PF09036//PF02727//PF08702//PF01179//PF06144//PF02728//PF09763	Baculovirus polyhedron envelope protein, PEP, C terminus//Bcr-Abl oncoprotein oligomerisation domain//Copper amine oxidase, N2 domain//Fibrinogen alpha/beta chain family//Copper amine oxidase, enzyme domain//DNA polymerase III, delta subunit//Copper amine oxidase, N3 domain//Exocyst complex component Sec3	GO:0006887//GO:0030168//GO:0007165//GO:0009308//GO:0051258//GO:0009069//GO:0016310//GO:0006260//GO:0006468	exocytosis//platelet activation//signal transduction//amine metabolic process//protein polymerization//serine family amino acid metabolic process//phosphorylation//DNA replication//protein phosphorylation	GO:0008131//GO:0048038//GO:0005102//GO:0005198//GO:0004674//GO:0003677//GO:0003887//GO:0005096//GO:0005507	primary amine oxidase activity//quinone binding//signaling receptor binding//structural molecule activity//protein serine/threonine kinase activity//DNA binding//DNA-directed DNA polymerase activity//GTPase activator activity//copper ion binding	GO:0019028//GO:0000145//GO:0019031//GO:0005577//GO:0009360//GO:0042575	viral capsid//exocyst//viral envelope//fibrinogen complex//DNA polymerase III complex//DNA polymerase complex	--	--
Cluster-5440.486	0	0	0	0	0	0	2617	1426008702	GBG87455.1	1305	9e-141	hypothetical protein CBR_g45513 [Chara braunii]	XM_397380.5	XM_397380	321	1.11e-164	PREDICTED: Apis mellifera eukaryotic peptide chain release factor GTP-binding subunit ERF3A (LOC413943), mRNA	K03267	ERF3	peptide chain release factor subunit 3	http://www.genome.jp/dbget-bin/www_bget?ko:K03267	Q8R050	1685	3e-186	Eukaryotic peptide chain release factor GTP-binding subunit ERF3A OS=Mus musculus OX=10090 GN=Gspt1 PE=1 SV=2	PF01926//PF00009//PF03144	50S ribosome-binding GTPase//Elongation factor Tu GTP binding domain//Elongation factor Tu domain 2	--	--	GO:0005525//GO:0003924	GTP binding//GTPase activity	--	--	KOG0459	Polypeptide release factor 3
Cluster-567.0	5.85	1.07	7.47	0	0	0	1711	--	--	--	--	--	XM_032035994.1	XM_032035994	700	0	Colletotrichum fructicola uncharacterized protein (CGMCC3_g8465), partial mRNA	--	--	--	--	W7N466	144	9.6e-08	Transcription factor FBD3 OS=Gibberella moniliformis (strain M3125 / FGSC 7600) OX=334819 GN=FDB3 PE=2 SV=1	PF00172//PF01513//PF00781	Fungal Zn(2)-Cys(6) binuclear cluster domain//ATP-NAD kinase N-terminal domain//Diacylglycerol kinase catalytic domain	GO:0006355//GO:0046497//GO:0006769//GO:0006741	regulation of DNA-templated transcription//nicotinate nucleotide metabolic process//nicotinamide metabolic process//NADP biosynthetic process	GO:0003951//GO:0000981//GO:0008270//GO:0016301	NAD+ kinase activity//DNA-binding transcription factor activity, RNA polymerase II-specific//zinc ion binding//kinase activity	--	--	--	--
Cluster-5440.487	0	0	0	0	0	0	842	7594877	BAA94696.1	223	8.5e-16	calmodulin [Chara corallina]	EF070592.1	EF070592	303	3.51e-155	Maconellicoccus hirsutus clone WHMH3359 myosin 1 light chain-like protein mRNA, complete cds	--	--	--	--	J7HCX7	435	8.5e-42	Myosin light chain 1 OS=Procambarus clarkii OX=6728 GN=MLC1 PE=1 SV=1	PF13499//PF00036//PF13833//PF13405//PF13202	EF-hand domain pair//EF hand//EF-hand domain pair//EF-hand domain//EF hand	--	--	GO:0005509	calcium ion binding	--	--	KOG0030	Myosin essential light chain, EF-Hand protein superfamily
Cluster-1072.0	0	0	0	0	0	0	1802	412987719	CCO20554.1	446	2.5e-41	PREDICTED: similar to Zinc finger protein 271 (Zinc finger protein 7) (HZF7) (Zinc finger protein ZNFphex133) (Epstein-Barr virus-induced zinc finger protein) (ZNF-EB) (CT-ZFP48) (Zinc finger protein [Bathycoccus prasinos]	--	--	--	--	--	K09191	GTF3A	general transcription factor IIIA	http://www.genome.jp/dbget-bin/www_bget?ko:K09191	Q4V348	533	7.9e-53	Zinc finger protein 658B OS=Homo sapiens OX=9606 GN=ZNF658B PE=2 SV=1	PF07975	TFIIH C1-like domain	GO:0006281	DNA repair	GO:0008270	zinc ion binding	--	--	--	--
Cluster-5584.0	0	0	3.43	0	3.79	0	360	--	--	--	--	--	--	--	--	--	--	--	--	--	--	--	--	--	--	PF03286//PF09026//PF05460//PF07267//PF06524//PF04931//PF03987//PF11705	Pox virus Ag35 surface protein//Centromere protein B dimerisation domain//Origin recognition complex subunit 6 (ORC6)//Nucleopolyhedrovirus capsid protein P87//NOA36 protein//DNA polymerase phi//Autophagocytosis associated protein, active-site domain//DNA-directed RNA polymerase III subunit Rpc31	GO:0006355//GO:0006260//GO:0006383	regulation of DNA-templated transcription//DNA replication//transcription by RNA polymerase III	GO:0008134//GO:0008270//GO:0019787//GO:0003682//GO:0003677	transcription factor binding//zinc ion binding//ubiquitin-like protein transferase activity//chromatin binding//DNA binding	GO:0005664//GO:0019031//GO:0005634//GO:0019028//GO:0005730//GO:0005667//GO:0000775//GO:0000785	nuclear origin of replication recognition complex//viral envelope//nucleus//viral capsid//nucleolus//transcription regulator complex//chromosome, centromeric region//chromatin	--	--
Cluster-4212.0	2.45	0	1.21	1.76	1.28	0	898	1062597252	AOM67108.1	383	2.5e-34	iron-sulfur cluster formation ABC transporter ATP-binding subunit (plastid) [Hildenbrandia rivularis]	CP037913.1	CP037913	243	8.49e-122	Sphingomonas sp. AAP5 chromosome, complete genome	K09013	sufC	iron-sulfur cluster assembly protein	http://www.genome.jp/dbget-bin/www_bget?ko:K09013	P77499	378	3.7e-35	Probable ATP-dependent transporter SufC OS=Escherichia coli (strain K12) OX=83333 GN=sufC PE=1 SV=1	PF13304//PF07527//PF00005//PF01458//PF03193//PF13476	AAA domain, putative AbiEii toxin, Type IV TA system//Hairy Orange//ABC transporter//SUF system FeS cluster assembly, SufBD//RsgA GTPase//AAA domain	GO:0016226//GO:0006355	iron-sulfur cluster assembly//regulation of DNA-templated transcription	GO:0005524//GO:0005525//GO:0003924//GO:0003677//GO:0016887	ATP binding//GTP binding//GTPase activity//DNA binding//ATP hydrolysis activity	--	--	--	--
Cluster-5440.485	0	0	0	0	0	0	6361	568043483	ETM40768.1	512	2e-48	TKL protein kinase [Phytophthora parasitica]	XM_014366603.2	XM_014366603	281	4.67e-142	PREDICTED: Trichogramma pretiosum ankyrin repeat and KH domain-containing protein mask-like (LOC106649283), mRNA	K21440	ANKRD50	ankyrin repeat domain-containing protein 50	http://www.genome.jp/dbget-bin/www_bget?ko:K21440	Q9VCA8	1774	3.5e-196	Ankyrin repeat and KH domain-containing protein mask OS=Drosophila melanogaster OX=7227 GN=mask PE=1 SV=2	PF00023//PF13857//PF00013//PF12796//PF13606//PF13637//PF04923	Ankyrin repeat//Ankyrin repeats (many copies)//KH domain//Ankyrin repeats (3 copies)//Ankyrin repeat//Ankyrin repeats (many copies)//Ninjurin	GO:0007155//GO:0042246	cell adhesion//tissue regeneration	GO:0003723//GO:0005515	RNA binding//protein binding	--	--	--	--
Cluster-4782.0	0	0	0	25.99	0	0	317	218194452	EEC76879.1	384	6.8e-35	hypothetical protein OsI_15083 [Oryza sativa Indica Group]	CP001013.1	CP001013	236	2.17e-118	Leptothrix cholodnii SP-6 chromosome, complete genome	K03644	lipA	lipoyl synthase	http://www.genome.jp/dbget-bin/www_bget?ko:K03644	A1TJ31	548	2.5e-55	Lipoyl synthase OS=Acidovorax citrulli (strain AAC00-1) OX=397945 GN=lipA PE=3 SV=1	PF04055	Radical SAM superfamily	--	--	GO:0003824//GO:0051536	catalytic activity//iron-sulfur cluster binding	--	--	KOG2672	Lipoate synthase
Cluster-2812.0	0	0	0	0	0	0	334	--	--	--	--	--	--	--	--	--	--	--	--	--	--	--	--	--	--	PF19335	Heavy metal binding domain	--	--	GO:0046872	metal ion binding	--	--	--	--
Cluster-2760.1	0	0	0	0	0	0	455	--	--	--	--	--	LR664372.1	LR664372	318	8.41e-164	Coregonus sp. 'balchen' genome assembly, chromosome: 29	--	--	--	--	--	--	--	--	PF00067	Cytochrome P450	--	--	GO:0004497//GO:0020037//GO:0016705//GO:0005506	monooxygenase activity//heme binding//oxidoreductase activity, acting on paired donors, with incorporation or reduction of molecular oxygen//iron ion binding	--	--	--	--
Cluster-2200.0	0	0	0	0	0	0	374	--	--	--	--	--	--	--	--	--	--	--	--	--	--	--	--	--	--	PF06009//PF00573//PF04790//PF09726//PF09787	Laminin Domain II//Ribosomal protein L4/L1 family//Sarcoglycan complex subunit protein//Macoilin family//Golgin subfamily A member 5	GO:0023041//GO:0006412//GO:0007155//GO:0042254//GO:0007030	neuronal signal transduction//translation//cell adhesion//ribosome biogenesis//Golgi organization	GO:0003735	structural constituent of ribosome	GO:0030867//GO:0016012//GO:0005840	rough endoplasmic reticulum membrane//sarcoglycan complex//ribosome	--	--
Cluster-5440.3785	351.99	395.19	334.94	401.61	452.31	422.11	1913	1431654594	XP_025620989.1	1912	2.7e-211	protein MAEA homolog [Arachis hypogaea]	XM_025765204.2	XM_025765204	1028	0	PREDICTED: Arachis hypogaea protein MAEA homolog (LOC112712341), mRNA	K18624	MAEA	macrophage erythroblast attacher	http://www.genome.jp/dbget-bin/www_bget?ko:K18624	Q9M2V9	1487	2e-163	Protein MAEA homolog OS=Arabidopsis thaliana OX=3702 GN=MAEA PE=1 SV=1	--	--	--	--	--	--	--	--	KOG0396	Uncharacterized conserved protein
Cluster-5440.3784	65.36	95.56	59.23	58.14	51.71	72.31	3562	1570305609	RYR78203.1	789	8.4e-81	hypothetical protein Ahy_A01g002934 [Arachis hypogaea]	XM_025845460.2	XM_025845460	444	0	PREDICTED: Arachis hypogaea deSI-like protein At4g17486 (LOC112802283), transcript variant X5, mRNA	K22763	DESI2	deubiquitinase DESI2	http://www.genome.jp/dbget-bin/www_bget?ko:K22763	Q93VG8	602	1.6e-60	DeSI-like protein At4g17486 OS=Arabidopsis thaliana OX=3702 GN=At4g17486 PE=2 SV=1	PF05903//PF02121//PF03689	PPPDE putative peptidase domain//Phosphatidylinositol transfer protein//Nepovirus coat protein, N-terminal domain	GO:0015914	phospholipid transport	GO:0008233//GO:0005548	peptidase activity//phospholipid transporter activity	GO:0019028	viral capsid	KOG0324	Uncharacterized conserved protein
Cluster-5440.3787	1.12	6.38	5.26	5.77	10.81	7.84	4021	1431687519	XP_025634450.1	1524	5.6e-166	uncharacterized CRM domain-containing protein At3g25440, chloroplastic isoform X1 [Arachis hypogaea]	XM_029290425.1	XM_029290425	840	0	PREDICTED: Arachis hypogaea uncharacterized CRM domain-containing protein At3g25440, chloroplastic (LOC112755691), mRNA	K01148	PARN	poly(A)-specific ribonuclease	http://www.genome.jp/dbget-bin/www_bget?ko:K01148	Q67XL4	962	3.2e-102	Uncharacterized CRM domain-containing protein At3g25440, chloroplastic OS=Arabidopsis thaliana OX=3702 GN=At3g25440 PE=2 SV=1	PF09360//PF01322//PF02487//PF00010//PF00162//PF01985	Iron-binding zinc finger CDGSH type//Cytochrome C'//CLN3 protein//Helix-loop-helix DNA-binding domain//Phosphoglycerate kinase//CRS1 / YhbY (CRM) domain	GO:0016310//GO:0006096//GO:0006118//GO:0006094//GO:0015976	phosphorylation//glycolytic process//obsolete electron transport//gluconeogenesis//carbon utilization	GO:0046983//GO:0003723//GO:0020037//GO:0004618//GO:0051537//GO:0009055//GO:0005506	protein dimerization activity//RNA binding//heme binding//phosphoglycerate kinase activity//2 iron, 2 sulfur cluster binding//electron transfer activity//iron ion binding	GO:0016020//GO:0043231	membrane//intracellular membrane-bounded organelle	--	--
Cluster-5440.3786	47.96	28.23	52.46	68.82	63.05	69.31	4181	1570251158	RYR29188.1	643	8.4e-64	hypothetical protein Ahy_B01g053523 [Arachis hypogaea]	XM_025771801.2	XM_025771801	412	0	PREDICTED: Arachis hypogaea ATP-dependent Clp protease proteolytic subunit-related protein 4, chloroplastic (LOC112720749), mRNA	K01358	clpP	ATP-dependent Clp protease, protease subunit	http://www.genome.jp/dbget-bin/www_bget?ko:K01358	Q8LB10	559	1.8e-55	ATP-dependent Clp protease proteolytic subunit-related protein 4, chloroplastic OS=Arabidopsis thaliana OX=3702 GN=CLPR4 PE=1 SV=1	PF06237	Protein of unknown function (DUF1011)	GO:0032218	riboflavin transport	GO:0032217	riboflavin transmembrane transporter activity	--	--	KOG0840	ATP-dependent Clp protease, proteolytic subunit
Cluster-3640.0	0	0	0	0	0	0	324	255589617	XP_002535025.1	162	3.9e-09	uncharacterized protein LOC8261086 [Ricinus communis]	CP001068.1	CP001068	303	1.26e-155	Ralstonia pickettii 12J chromosome 1, complete sequence	--	--	--	--	--	--	--	--	PF00267//PF13609//PF03734	Gram-negative porin//Gram-negative porin//L,D-transpeptidase catalytic domain	GO:0006810//GO:0034220	transport//monoatomic ion transmembrane transport	GO:0015288//GO:0016740	porin activity//transferase activity	GO:0016020//GO:0009279	membrane//cell outer membrane	--	--
Cluster-5440.3780	65.19	165.54	34.84	398.73	256.63	84.63	1159	1431712098	XP_025645659.1	639	6.7e-64	uncharacterized protein LOC112741057 [Arachis hypogaea]	XM_025836274.2	XM_025836274	294	4.92e-150	PREDICTED: Arachis hypogaea metallothiol transferase FosB (LOC112794153), mRNA	--	--	--	--	Q9XI31	454	7.4e-44	Glyoxylase I 4 OS=Arabidopsis thaliana OX=3702 GN=GLYI4 PE=2 SV=1	--	--	--	--	--	--	--	--	--	--
Cluster-5440.3783	26.24	42.19	29.94	34.58	42.63	46.3	930	1193762802	XP_020996856.1	1496	2.3e-163	uncharacterized protein At1g04910 isoform X2 [Arachis duranensis]	XM_021141197.1	XM_021141197	849	0	PREDICTED: Arachis duranensis uncharacterized protein At1g04910 (LOC107486363), transcript variant X2, mRNA	K23280	RRT	rhamnogalacturonan I rhamnosyltransferase	http://www.genome.jp/dbget-bin/www_bget?ko:K23280	Q4V398	1272	8.3e-139	Rhamnogalacturonan I rhamnosyltransferase 1 OS=Arabidopsis thaliana OX=3702 GN=RRT1 PE=1 SV=1	--	--	--	--	--	--	--	--	--	--
Cluster-5440.331	75.18	42.4	386.13	0	0	0	3875	1343975222	XP_023871810.1	1355	2.1e-146	protein kinase wis1-like [Quercus suber]	XM_032021464.1	XM_032021464	1932	0	Colletotrichum fructicola uncharacterized protein (CGMCC3_g11898), partial mRNA	K11227	PBS2	mitogen-activated protein kinase kinase	http://www.genome.jp/dbget-bin/www_bget?ko:K11227	P33886	797	4.2e-83	Protein kinase wis1 OS=Schizosaccharomyces pombe (strain 972 / ATCC 24843) OX=284812 GN=wis1 PE=1 SV=1	PF14990//PF00069//PF07714	Domain of unknown function (DUF4516)//Protein kinase domain//Protein tyrosine and serine/threonine kinase	GO:0006468//GO:0034551	protein phosphorylation//mitochondrial respiratory chain complex III assembly	GO:0005524//GO:0004672	ATP binding//protein kinase activity	--	--	KOG0581	Mitogen-activated protein kinase kinase (MAP2K)
Cluster-5440.3514	0	0	0	0	8.04	0	511	1570279036	RYR54180.1	137	4.8e-06	hypothetical protein Ahy_A06g029442 [Arachis hypogaea]	--	--	--	--	--	--	--	--	--	--	--	--	--	--	--	--	--	--	--	--	--	--	--
Cluster-5440.4179	8.18	12.28	16.27	14.71	23.98	19.88	4482	1012212229	XP_015933473.1	1448	4.1e-157	uncharacterized protein LOC107459738 [Arachis duranensis]	CP030989.1	CP030989	639	0	Arachis hypogaea cultivar Shitouqi chromosome A07	--	--	--	--	--	--	--	--	PF14929//PF13181	TAF RNA Polymerase I subunit A//Tetratricopeptide repeat	GO:0006360	transcription by RNA polymerase I	GO:0005515	protein binding	GO:0000120	RNA polymerase I transcription regulator complex	--	--
Cluster-5440.4178	0	0	0	0	3.27	0	633	--	--	--	--	--	--	--	--	--	--	--	--	--	--	--	--	--	--	--	--	--	--	--	--	--	--	--	--
Cluster-5440.3789	34.01	60.7	60.56	90.34	165.12	149.79	1038	--	--	--	--	--	--	--	--	--	--	--	--	--	--	--	--	--	--	--	--	--	--	--	--	--	--	--	--
Cluster-5440.3788	0	0	0	0	0	0	384	--	--	--	--	--	--	--	--	--	--	--	--	--	--	--	--	--	--	--	--	--	--	--	--	--	--	--	--
Cluster-2681.0	0	2.85	0	10.42	0	0	394	--	--	--	--	--	--	--	--	--	--	--	--	--	--	--	--	--	--	--	--	--	--	--	--	--	--	--	--
Cluster-5440.333	6.63	3.77	1.15	1.39	0	2.72	1601	1021525029	XP_016205902.1	2002	8.3e-222	AAA-ATPase At3g50940-like isoform X1 [Arachis ipaensis]	XM_025802184.2	XM_025802184	1119	0	PREDICTED: Arachis hypogaea AAA-ATPase At3g50940-like (LOC112754520), mRNA	K08900	BCS1	mitochondrial chaperone BCS1	http://www.genome.jp/dbget-bin/www_bget?ko:K08900	Q8VZG2	1080	2.6e-116	Protein HYPER-SENSITIVITY-RELATED 4 OS=Arabidopsis thaliana OX=3702 GN=HSR4 PE=2 SV=1	PF07728//PF00004//PF00910//PF00013//PF13086//PF05496	AAA domain (dynein-related subfamily)//ATPase family associated with various cellular activities (AAA)//RNA helicase//KH domain//AAA domain//Holliday junction DNA helicase RuvB P-loop domain	GO:0006281//GO:0006310	DNA repair//DNA recombination	GO:0005524//GO:0009378//GO:0003723//GO:0016887//GO:0004386//GO:0003724	ATP binding//four-way junction helicase activity//RNA binding//ATP hydrolysis activity//helicase activity//RNA helicase activity	GO:0009379//GO:0005657	Holliday junction helicase complex//replication fork	--	--
Cluster-2220.0	0	0	0	0	0	0	468	1492289621	RLN51087.1	265	6.4e-21	hypothetical protein BBJ28_00000741 [Nothophytophthora sp. Chile5]	--	--	--	--	--	K20298	VPS52	hypothetical protein	http://www.genome.jp/dbget-bin/www_bget?ko:K20298	Q5TJF0	480	2.9e-47	Vacuolar protein sorting-associated protein 52 homolog OS=Canis lupus familiaris OX=9615 GN=VPS52 PE=3 SV=1	--	--	--	--	--	--	--	--	KOG1961	Vacuolar sorting protein VPS52/suppressor of actin Sac2
Cluster-2055.0	0	0	0	0	0	0	2207	1426016129	GBG80712.1	166	9e-09	hypothetical protein CBR_g31168 [Chara braunii]	--	--	--	--	--	--	--	--	--	P11862	366	2.2e-33	Growth arrest-specific protein 2 OS=Mus musculus OX=10090 GN=Gas2 PE=1 SV=1	PF02187//PF00307	Growth-Arrest-Specific Protein 2 Domain//Calponin homology (CH) domain	--	--	GO:0008017//GO:0005515	microtubule binding//protein binding	GO:0045298	tubulin complex	KOG0516	Dystonin, GAS (Growth-arrest-specific protein), and related proteins
Cluster-5440.335	22.29	52.98	21.24	19.31	9.12	18.47	526	--	--	--	--	--	XM_025783096.2	XM_025783096	63	5.56e-22	PREDICTED: Arachis hypogaea polyubiquitin (LOC112733954), mRNA	--	--	--	--	--	--	--	--	--	--	--	--	--	--	--	--	--	--
Cluster-5440.507	0	0	0	0	0	0	1531	--	--	--	--	--	--	--	--	--	--	--	--	--	--	Q5NVC3	181	4.4e-12	Integral membrane protein 2C OS=Pongo abelii OX=9601 GN=ITM2C PE=2 SV=1	--	--	--	--	--	--	--	--	KOG4681	Uncharacterized conserved protein
Cluster-5440.506	0	0	0	0	0	0	3416	551679542	XP_005842523.1	671	3.9e-67	hypothetical protein GUITHDRAFT_99319 [Guillardia theta CCMP2712]	XM_029515479.1	XM_029515479	44	1.4e-10	PREDICTED: Echeneis naucrates solute carrier family 1 member 3 (slc1a3), mRNA	--	--	--	--	O57321	1003	4.8e-107	Excitatory amino acid transporter 1 OS=Ambystoma tigrinum OX=8305 GN=SLC1A3 PE=1 SV=1	PF00375	Sodium:dicarboxylate symporter family	GO:0006810	transport	GO:0015293	symporter activity	--	--	KOG3787	Glutamate/aspartate and neutral amino acid transporters
Cluster-1507.0	0	0	0	0	0	0	952	1377605461	GBG27007.1	357	2.8e-31	Potassium/sodium hyperpolarization-activated cyclic nucleotide-gated channel 4 [Hondaea fermentalgiana]	XM_022328231.1	XM_022328231	228	1.97e-113	PREDICTED: Nilaparvata lugens potassium/sodium hyperpolarization-activated cyclic nucleotide-gated channel 2 (LOC111043318), mRNA	--	--	--	--	Q9UL51	883	1.1e-93	Potassium/sodium hyperpolarization-activated cyclic nucleotide-gated channel 2 OS=Homo sapiens OX=9606 GN=HCN2 PE=1 SV=3	PF00520	Ion transport protein	GO:0055085//GO:0006811	transmembrane transport//monoatomic ion transport	GO:0005216	monoatomic ion channel activity	GO:0016020	membrane	KOG0501	K+-channel KCNQ
Cluster-5440.504	0	0	0	0	0	0	306	--	--	--	--	--	--	--	--	--	--	--	--	--	--	--	--	--	--	--	--	--	--	--	--	--	--	--	--
Cluster-5440.503	0	0	0	0	0	0	784	356577831	XP_003557025.1	601	1.2e-59	39S ribosomal protein L13, mitochondrial [Glycine max]	--	--	--	--	--	K02871	RP-L13	large subunit ribosomal protein L13	http://www.genome.jp/dbget-bin/www_bget?ko:K02871	Q9VJ38	597	1.3e-60	39S ribosomal protein L13, mitochondrial OS=Drosophila melanogaster OX=7227 GN=mRpL13 PE=2 SV=2	PF00572	Ribosomal protein L13	GO:0042254//GO:0006412	ribosome biogenesis//translation	GO:0003735	structural constituent of ribosome	GO:0005840	ribosome	KOG3203	Mitochondrial/chloroplast ribosomal protein L13
Cluster-5440.488	0	0	0	0	0	0	2011	1344043686	XP_023901802.1	1145	2.5e-122	vacuolar protein sorting-associated protein 4-like [Quercus suber]	XM_015513559.1	XM_015513559	337	1.08e-173	PREDICTED: Diuraphis noxia vacuolar protein sorting-associated protein 4B (LOC107165365), mRNA	K12196	VPS4	vacuolar protein-sorting-associated protein 4	http://www.genome.jp/dbget-bin/www_bget?ko:K12196	D0FH76	1748	1.1e-193	Vacuolar protein sorting-associated protein 4 OS=Bombyx mori OX=7091 GN=VPS4 PE=1 SV=1	PF01926//PF14532//PF00004//PF00158//PF00493//PF06068//PF00910//PF01078//PF02562//PF07728//PF01695//PF07724//PF05496	50S ribosome-binding GTPase//Sigma-54 interaction domain//ATPase family associated with various cellular activities (AAA)//Sigma-54 interaction domain//MCM P-loop domain//TIP49 P-loop domain//RNA helicase//Magnesium chelatase, subunit ChlI//PhoH-like protein//AAA domain (dynein-related subfamily)//IstB-like ATP binding protein//AAA domain (Cdc48 subfamily)//Holliday junction DNA helicase RuvB P-l…	GO:0006355//GO:0006281//GO:0032508//GO:0006310	regulation of DNA-templated transcription//DNA repair//DNA duplex unwinding//DNA recombination	GO:0003677//GO:0009378//GO:0005524//GO:0003723//GO:0005525//GO:0016887//GO:0003724//GO:0008134	DNA binding//four-way junction helicase activity//ATP binding//RNA binding//GTP binding//ATP hydrolysis activity//RNA helicase activity//transcription factor binding	GO:0005667//GO:0009379//GO:0005657	transcription regulator complex//Holliday junction helicase complex//replication fork	KOG0739	AAA+-type ATPase
Cluster-5440.501	4.6	4.75	7.47	7.2	18.6	11.94	3845	1431687639	XP_025634508.1	4166	0	DExH-box ATP-dependent RNA helicase DExH8 [Arachis hypogaea]	XM_025778723.2	XM_025778723	2198	0	PREDICTED: Arachis hypogaea DExH-box ATP-dependent RNA helicase DExH8 (LOC112728542), mRNA	--	--	--	--	O22243	2629	1.5e-295	DExH-box ATP-dependent RNA helicase DExH8 OS=Arabidopsis thaliana OX=3702 GN=At2g47680 PE=2 SV=2	PF10354//PF00270//PF13476//PF01443//PF00005//PF00642//PF03193//PF02562	rRNA (uridine-N3-)-methyltransferase BTM5-like//DEAD/DEAH box helicase//AAA domain//Viral (Superfamily 1) RNA helicase//ABC transporter//Zinc finger C-x8-C-x5-C-x3-H type (and similar)//RsgA GTPase//PhoH-like protein	GO:0070475	rRNA base methylation	GO:0046872//GO:0003676//GO:0003924//GO:0005525//GO:0005524//GO:0070042	metal ion binding//nucleic acid binding//GTPase activity//GTP binding//ATP binding//rRNA (uridine-N3-)-methyltransferase activity	--	--	KOG0920	ATP-dependent RNA helicase A
Cluster-5440.500	0	0	0	0	0	0	2871	1426007600	GBG88485.1	211	7.1e-14	hypothetical protein CBR_g47955 [Chara braunii]	XM_014388172.2	XM_014388172	435	0	PREDICTED: Cimex lectularius hillarin (LOC106663363), mRNA	--	--	--	--	Q0E908	3063	0	Hillarin OS=Drosophila melanogaster OX=7227 GN=Hil PE=1 SV=1	PF04906	Tweety	--	--	--	--	--	--	--	--
Cluster-2136.0	0	0	0	0	0	0	2665	1214704244	OWZ16130.1	243	1.3e-17	Mucolipin [Phytophthora megakarya]	--	--	--	--	--	--	--	--	--	Q8IZK6	889	6.1e-94	Mucolipin-2 OS=Homo sapiens OX=9606 GN=MCOLN2 PE=1 SV=2	PF00520	Ion transport protein	GO:0055085//GO:0006811	transmembrane transport//monoatomic ion transport	GO:0005216	monoatomic ion channel activity	GO:0016020	membrane	KOG3733	Mucolipidin and related proteins (TRML subfamily of transient receptor potential proteins)
Cluster-4159.0	0	0	0	0	3.2	0	381	--	--	--	--	--	--	--	--	--	--	--	--	--	--	--	--	--	--	--	--	--	--	--	--	--	--	--	--
Cluster-5440.509	0	0	0	0	0	0	605	1360877611	PSC75628.1	143	1.1e-06	U4 small nuclear ribonucleo 27 kDa [Micractinium conductrix]	--	--	--	--	--	K18179	COA6	cytochrome c oxidase assembly factor 6	http://www.genome.jp/dbget-bin/www_bget?ko:K18179	Q5JTJ3	228	6.2e-18	Cytochrome c oxidase assembly factor 6 homolog OS=Homo sapiens OX=9606 GN=COA6 PE=1 SV=1	PF02297	Cytochrome oxidase c subunit VIb	--	--	--	--	GO:0045277//GO:0005739	respiratory chain complex IV//mitochondrion	--	--
Cluster-5440.508	0	0	0	0	0	0	1348	326534102	BAJ89401.1	464	1.5e-43	predicted protein [Hordeum vulgare subsp. vulgare]	EF070500.1	EF070500	256	7.65e-129	Maconellicoccus hirsutus clone WHMH2612 ribosomal protein S24-like protein mRNA, complete cds	K13280	SEC11	signal peptidase I	http://www.genome.jp/dbget-bin/www_bget?ko:K13280	Q962Q6	419	9.8e-40	40S ribosomal protein S24 OS=Spodoptera frugiperda OX=7108 GN=RpS24 PE=2 SV=1	PF01282//PF10502	Ribosomal protein S24e//Signal peptidase, peptidase S26	GO:0042254//GO:0006465//GO:0006412	ribosome biogenesis//signal peptide processing//translation	GO:0003735//GO:0004252	structural constituent of ribosome//serine-type endopeptidase activity	GO:0005840	ribosome	KOG3342	Signal peptidase I
Cluster-21.0	29.39	3.86	25.68	0	0	0	462	--	--	--	--	--	XM_018308310.1	XM_018308310	220	2.57e-109	Colletotrichum higginsianum IMI 349063 hypothetical protein mRNA	--	--	--	--	--	--	--	--	--	--	--	--	--	--	--	--	--	--
Cluster-2435.0	0	0	0	0	0	0	649	--	--	--	--	--	--	--	--	--	--	--	--	--	--	--	--	--	--	PF02724//PF01544//PF01080	CDC45-like protein//CorA-like Mg2+ transporter protein//Presenilin	GO:0016485//GO:0006270//GO:0055085//GO:0030001	protein processing//DNA replication initiation//transmembrane transport//metal ion transport	GO:0046873//GO:0004190	metal ion transmembrane transporter activity//aspartic-type endopeptidase activity	GO:0016020	membrane	--	--
Cluster-3475.0	0	0.23	0	0.67	1.45	0	1947	1344039044	XP_023906882.1	2003	7.7e-222	putative glutamate synthase [NADPH] [Quercus suber]	XM_029881879.1	XM_029881879	188	7.05e-91	Sporisorium graminicola uncharacterized protein (EX895_001280), partial mRNA	K00264	GLT1	glutamate synthase (NADH)	http://www.genome.jp/dbget-bin/www_bget?ko:K00264	Q9C102	1782	1.3e-197	Glutamate synthase [NADH] OS=Schizosaccharomyces pombe (strain 972 / ATCC 24843) OX=284812 GN=glt1 PE=1 SV=1	PF01266//PF01210//PF01494//PF07992//PF02737//PF02826//PF00743//PF03211//PF03721//PF02254//PF03446//PF01593	FAD dependent oxidoreductase//NAD-dependent glycerol-3-phosphate dehydrogenase N-terminus//FAD binding domain//Pyridine nucleotide-disulphide oxidoreductase//3-hydroxyacyl-CoA dehydrogenase, NAD binding domain//D-isomer specific 2-hydroxyacid dehydrogenase, NAD binding domain//Flavin-binding monooxygenase-like//Pectate lyase//UDP-glucose/GDP-mannose dehydrogenase family, NAD binding domain//TrkA-…	GO:0046168//GO:0006631//GO:0006813	glycerol-3-phosphate catabolic process//fatty acid metabolic process//potassium ion transport	GO:0030570//GO:0050660//GO:0050661//GO:0004499//GO:0070403//GO:0051287//GO:0016616//GO:0016491//GO:0071949	pectate lyase activity//flavin adenine dinucleotide binding//NADP binding//N,N-dimethylaniline monooxygenase activity//NAD+ binding//NAD binding//oxidoreductase activity, acting on the CH-OH group of donors, NAD or NADP as acceptor//oxidoreductase activity//FAD binding	GO:0005576	extracellular region	KOG0399	Glutamate synthase
Cluster-1430.0	0	0	0	0	0	0	1038	428171341	EKX40259.1	552	7.4e-54	large subunit ribosomal protein L10Ae, cytoplasmic [Guillardia theta CCMP2712]	AY961562.1	AY961562	208	2.82e-102	Lysiphlebus testaceipes ribosomal protein L10a isoform A (RpL10a) mRNA, complete cds	K02865	RP-L10Ae	large subunit ribosomal protein L10Ae	http://www.genome.jp/dbget-bin/www_bget?ko:K02865	Q9VTP4	653	5.5e-67	60S ribosomal protein L10a-2 OS=Drosophila melanogaster OX=7227 GN=RpL10Ab PE=1 SV=2	--	--	--	--	--	--	--	--	KOG1570	60S ribosomal protein L10A
Cluster-942.0	9.75	7.67	31.04	0	0	0	463	1344035886	XP_023905231.1	542	4.7e-53	3-hydroxyanthranilate 3,4-dioxygenase-like [Quercus suber]	XM_028641458.1	XM_028641458	224	1.54e-111	Verticillium nonalfalfae 3-hydroxyanthranilic acid dioxygenase (BNA1), partial mRNA	K00452	HAAO	3-hydroxyanthranilate 3,4-dioxygenase	http://www.genome.jp/dbget-bin/www_bget?ko:K00452	Q7SDX3	611	1.8e-62	3-hydroxyanthranilate 3,4-dioxygenase OS=Neurospora crassa (strain ATCC 24698 / 74-OR23-1A / CBS 708.71 / DSM 1257 / FGSC 987) OX=367110 GN=bna1 PE=3 SV=1	PF06052//PF02311	3-hydroxyanthranilic acid dioxygenase//AraC-like ligand binding domain	GO:0006355//GO:0006568	regulation of DNA-templated transcription//tryptophan metabolic process	GO:0005506//GO:0000334	iron ion binding//3-hydroxyanthranilate 3,4-dioxygenase activity	--	--	KOG3995	3-hydroxyanthranilate oxygenase HAAO
Cluster-383.0	0	17.31	0	0	0	0	803	--	--	--	--	--	XM_028649486.1	XM_028649486	615	0	Alternaria arborescens hypothetical protein (AA0111_g3584), partial mRNA	--	--	--	--	Q4WCX9	310	2.5e-27	Uncharacterized protein AFUA_6G02800 OS=Neosartorya fumigata (strain ATCC MYA-4609 / Af293 / CBS 101355 / FGSC A1100) OX=330879 GN=AFUA_6G02800 PE=1 SV=1	PF00150	Cellulase (glycosyl hydrolase family 5)	GO:0071704//GO:0005975	organic substance metabolic process//carbohydrate metabolic process	GO:0004553	hydrolase activity, hydrolyzing O-glycosyl compounds	--	--	--	--
Cluster-4016.0	0	0	0	0	0	0	343	--	--	--	--	--	--	--	--	--	--	--	--	--	--	--	--	--	--	PF00141	Peroxidase	GO:0006804//GO:0006979	obsolete peroxidase reaction//response to oxidative stress	GO:0004601//GO:0020037	peroxidase activity//heme binding	--	--	--	--
Cluster-2228.0	0	0	0	0	0	0	1865	1040917332	XP_017220921.1	348	6e-30	PREDICTED: probable protein S-acyltransferase 16 [Daucus carota subsp. sativus]	XR_003295797.1	XR_003295797	43	2.72e-10	PREDICTED: Mastacembelus armatus zinc finger DHHC-type containing 16 (zdhhc16), transcript variant X3, misc_RNA	K20029	ZDHHC3_7_25	palmitoyltransferase ZDHHC3/7/25	http://www.genome.jp/dbget-bin/www_bget?ko:K20029	E7F6D7	741	6.2e-77	Palmitoyltransferase ZDHHC6 OS=Danio rerio OX=7955 GN=zdhhc6 PE=2 SV=1	PF01529//PF00202//PF00155//PF01212	DHHC palmitoyltransferase//Aminotransferase class-III//Aminotransferase class I and II//Beta-eliminating lyase	GO:0009058//GO:0006520//GO:0042967	biosynthetic process//amino acid metabolic process//obsolete acyl-carrier-protein biosynthetic process	GO:0030170//GO:0008483//GO:0016409//GO:0016829	pyridoxal phosphate binding//transaminase activity//palmitoyltransferase activity//lyase activity	--	--	KOG1314	DHHC-type Zn-finger protein
Cluster-5734.0	13.15	10.56	5.23	20.68	5.98	0.46	1146	--	--	--	--	--	--	--	--	--	--	--	--	--	--	--	--	--	--	PF00631	GGL domain	GO:0007186	G protein-coupled receptor signaling pathway	--	--	--	--	--	--
Cluster-1050.0	0	0	0	0	0	0	1345	224006323	XP_002292122.1	159	3.6e-08	trypsin-like serine protease, partial [Thalassiosira pseudonana CCMP1335]	--	--	--	--	--	--	--	--	--	Q9VER6	245	1.5e-19	Modular serine protease OS=Drosophila melanogaster OX=7227 GN=modSP PE=1 SV=2	PF00089//PF02793	Trypsin//Hormone receptor domain	GO:0006508//GO:0007186	proteolysis//G protein-coupled receptor signaling pathway	GO:0004252//GO:0004930	serine-type endopeptidase activity//G protein-coupled receptor activity	GO:0016020	membrane	--	--
Cluster-3469.0	0.72	0	0	0	0.76	0	1332	1314674090	AUF72237.1	1318	1.4e-142	aldehyde dehydrogenase 2F1 [Syntrichia caninervis]	XM_007266178.1	XM_007266178	494	0	Fomitiporia mediterranea MF3/22 NAD-dependent aldehyde dehydrogenase (FOMMEDRAFT_19857), mRNA	K00128	ALDH	aldehyde dehydrogenase (NAD+)	http://www.genome.jp/dbget-bin/www_bget?ko:K00128	O74187	1622	3.1e-179	Aldehyde dehydrogenase OS=Agaricus bisporus OX=5341 GN=aldA PE=3 SV=1	PF05893//PF00171	Acyl-CoA reductase (LuxC)//Aldehyde dehydrogenase family	GO:0008218//GO:0006118	bioluminescence//obsolete electron transport	GO:0016491//GO:0003995	oxidoreductase activity//acyl-CoA dehydrogenase activity	--	--	KOG2450	Aldehyde dehydrogenase
Cluster-5567.0	2.16	2.88	0	0	6	4.51	804	1431642764	XP_025615272.1	821	3.7e-85	dirigent protein 21 [Arachis hypogaea]	XM_025759487.1	XM_025759487	383	0	PREDICTED: Arachis hypogaea dirigent protein 21 (LOC112707644), mRNA	--	--	--	--	Q9SS03	367	6.3e-34	Dirigent protein 21 OS=Arabidopsis thaliana OX=3702 GN=DIR21 PE=3 SV=1	PF06809	Neural proliferation differentiation control-1 protein (NPDC1)	--	--	--	--	--	--	--	--
Cluster-5440.2788	2.47	0	0	2.22	0	0	420	--	--	--	--	--	--	--	--	--	--	--	--	--	--	--	--	--	--	--	--	--	--	--	--	--	--	--	--
Cluster-5440.2789	1	4.29	6.55	6.57	15.88	11.07	1798	1387816377	PWA81101.1	334	2.4e-28	auxin influx carrier protein [Artemisia annua]	CP030984.1	CP030984	178	2.35e-85	Arachis hypogaea cultivar Shitouqi chromosome A02	K13946	AUX1	auxin influx carrier (AUX1 LAX family)	http://www.genome.jp/dbget-bin/www_bget?ko:K13946	Q96247	315	1.5e-27	Auxin transporter protein 1 OS=Arabidopsis thaliana OX=3702 GN=AUX1 PE=1 SV=1	--	--	--	--	--	--	--	--	--	--
Cluster-1974.0	0	0	0	0	0	0	2385	1001014962	AML77827.1	904	2.6e-94	putative LOV domain-containing protein [Cannabis sativa]	LN901440.1	LN901440	226	6.51e-112	Blattella germanica mRNA for S6K short form (S6K gene)	K04688	RPS6KB	ribosomal protein S6 kinase beta	http://www.genome.jp/dbget-bin/www_bget?ko:K04688	Q6TJY3	1404	1.1e-153	Ribosomal protein S6 kinase beta-1 OS=Bos taurus OX=9913 GN=RPS6KB1 PE=2 SV=1	PF07992//PF01593//PF03414//PF00069//PF00433//PF07714	Pyridine nucleotide-disulphide oxidoreductase//Flavin containing amine oxidoreductase//Glycosyltransferase family 6//Protein kinase domain//Protein kinase C terminal domain//Protein tyrosine and serine/threonine kinase	GO:0009069//GO:0005975//GO:0016310//GO:0006468	serine family amino acid metabolic process//carbohydrate metabolic process//phosphorylation//protein phosphorylation	GO:0016491//GO:0016758//GO:0004672//GO:0005524//GO:0004674	oxidoreductase activity//hexosyltransferase activity//protein kinase activity//ATP binding//protein serine/threonine kinase activity	GO:0016020	membrane	KOG0598	Ribosomal protein S6 kinase and related proteins
Cluster-1974.1	0	0	0	0	0	0	388	--	--	--	--	--	--	--	--	--	--	--	--	--	--	--	--	--	--	--	--	--	--	--	--	--	--	--	--
Cluster-5440.2784	966.58	870.29	2903.4	2235.7	2707.63	3108.42	2547	1021469693	XP_016185937.1	1987	7.3e-220	serine decarboxylase 1-like isoform X1 [Arachis ipaensis]	XM_025824778.2	XM_025824778	1080	0	PREDICTED: Arachis hypogaea serine decarboxylase 1 (LOC112782418), transcript variant X2, mRNA	K25193	SDC	serine decarboxylase	http://www.genome.jp/dbget-bin/www_bget?ko:K25193	Q6ESZ9	1757	1.3e-194	Serine decarboxylase 1 OS=Oryza sativa subsp. japonica OX=39947 GN=SDC1 PE=3 SV=1	PF00282//PF05023	Pyridoxal-dependent decarboxylase conserved domain//Phytochelatin synthase	GO:0010038//GO:0046938//GO:0019752	response to metal ion//phytochelatin biosynthetic process//carboxylic acid metabolic process	GO:0046872//GO:0016830//GO:0016756//GO:0030170	metal ion binding//carbon-carbon lyase activity//glutathione gamma-glutamylcysteinyltransferase activity//pyridoxal phosphate binding	--	--	--	--
Cluster-5440.2785	8971.2	10917.7	4483.43	6818.55	424.07	755.31	2043	1570276356	RYR51500.1	1916	1e-211	hypothetical protein Ahy_A06g026521 isoform A [Arachis hypogaea]	XM_025804862.2	XM_025804862	932	0	PREDICTED: Arachis hypogaea gamma conglutin 1-like (LOC112756325), mRNA	--	--	--	--	P0DO21	1469	2.6e-161	Probable aspartic proteinase GIP2 OS=Nicotiana benthamiana OX=4100 GN=GIP2 PE=1 SV=1	--	--	--	--	--	--	--	--	--	--
Cluster-5440.2782	0	0	0	0	0	0	417	--	--	--	--	--	--	--	--	--	--	--	--	--	--	--	--	--	--	--	--	--	--	--	--	--	--	--	--
Cluster-5440.2783	6.93	22.34	7.1	5.52	46.19	31.19	5074	1431658359	XP_025622242.1	2753	0	pentatricopeptide repeat-containing protein At4g31070, mitochondrial-like [Arachis hypogaea]	XM_016323811.2	XM_016323811	1462	0	PREDICTED: Arachis ipaensis pentatricopeptide repeat-containing protein At4g31070, mitochondrial (LOC107621822), mRNA	--	--	--	--	O65543	1306	5.2e-142	Pentatricopeptide repeat-containing protein At4g31070, mitochondrial OS=Arabidopsis thaliana OX=3702 GN=PCMP-E7 PE=3 SV=2	PF04101//PF00201//PF00515	Glycosyltransferase family 28 C-terminal domain//UDP-glucoronosyl and UDP-glucosyl transferase//Tetratricopeptide repeat	--	--	GO:0005515//GO:0008194//GO:0016758	protein binding//UDP-glycosyltransferase activity//hexosyltransferase activity	--	--	--	--
Cluster-5011.0	0	0	0	0	0	0	329	--	--	--	--	--	--	--	--	--	--	--	--	--	--	--	--	--	--	PF00067	Cytochrome P450	--	--	GO:0005506//GO:0020037//GO:0016705//GO:0004497	iron ion binding//heme binding//oxidoreductase activity, acting on paired donors, with incorporation or reduction of molecular oxygen//monooxygenase activity	--	--	--	--
Cluster-4974.0	8.56	22.81	26.38	0	0	0	1301	--	--	--	--	--	--	--	--	--	--	--	--	--	--	--	--	--	--	--	--	--	--	--	--	--	--	--	--
Cluster-5387.0	0	0	0	0	0.69	1.39	848	1191725833	XP_020973905.1	978	2.4e-103	NAC domain-containing protein 7 [Arachis ipaensis]	XM_021118246.1	XM_021118246	459	0	PREDICTED: Arachis ipaensis NAC domain-containing protein 7 (LOC107629728), transcript variant X2, mRNA	--	--	--	--	Q9FWX2	661	5.3e-68	NAC domain-containing protein 7 OS=Arabidopsis thaliana OX=3702 GN=NAC007 PE=1 SV=2	PF02365	No apical meristem (NAM) protein	GO:0006355	regulation of DNA-templated transcription	GO:0003677	DNA binding	--	--	--	--
Cluster-5440.2435	145.77	211.77	232.34	215.81	293.02	287.38	3632	1021558086	XP_016170358.1	1165	2.1e-124	LOW QUALITY PROTEIN: cationic amino acid transporter 2, vacuolar-like [Arachis ipaensis]	XM_016314872.1	XM_016314872	705	0	PREDICTED: Arachis ipaensis cationic amino acid transporter 2, vacuolar-like (LOC107613039), mRNA	K13863	SLC7A1	solute carrier family 7 (cationic amino acid transporter), member 1	http://www.genome.jp/dbget-bin/www_bget?ko:K13863	Q9ASS7	731	1.8e-75	Cationic amino acid transporter 2, vacuolar OS=Arabidopsis thaliana OX=3702 GN=CAT2 PE=1 SV=1	PF03222//PF00324//PF13520	Tryptophan/tyrosine permease family//Amino acid permease//Amino acid permease	GO:0055085//GO:0003333	transmembrane transport//amino acid transmembrane transport	GO:0022857	transmembrane transporter activity	GO:0016020	membrane	KOG1286	Amino acid transporters
Cluster-4481.0	0	0	0	0	1.26	8.91	582	--	--	--	--	--	--	--	--	--	--	--	--	--	--	--	--	--	--	PF04130//PF00489	Gamma tubulin complex component C-terminal//Interleukin-6/G-CSF/MGF family	GO:0007165//GO:0040007//GO:0008283//GO:0072540//GO:0006955	signal transduction//growth//cell population proliferation//T-helper 17 cell lineage commitment//immune response	GO:0005138//GO:0043015	interleukin-6 receptor binding//gamma-tubulin binding	GO:0045298//GO:0005896//GO:0005615	tubulin complex//interleukin-6 receptor complex//extracellular space	--	--
Cluster-5440.2437	39.11	46.84	43.93	53.23	63.19	53.66	2882	1570293522	RYR67151.1	398	1.5e-35	hypothetical protein Ahy_A03g013419 isoform B [Arachis hypogaea]	XM_025833330.1	XM_025833330	210	6.18e-103	PREDICTED: Arachis hypogaea protein OS-9 homolog (LOC112790777), mRNA	K10088	OS9	protein OS-9	http://www.genome.jp/dbget-bin/www_bget?ko:K10088	Q8GWH3	284	9.5e-24	Protein OS-9 homolog OS=Arabidopsis thaliana OX=3702 GN=OS9 PE=1 SV=1	PF15360	APJ endogenous ligand	GO:0007165	signal transduction	GO:0031704//GO:0005179	apelin receptor binding//hormone activity	--	--	KOG3394	Protein OS-9
Cluster-5440.2430	91.05	136.09	125.25	159.63	225.82	237.23	2672	1021530004	XP_016161969.1	2062	1.5e-228	BTB/POZ and MATH domain-containing protein 4 [Arachis ipaensis]	XM_025802523.2	XM_025802523	1401	0	PREDICTED: Arachis hypogaea BTB/POZ and MATH domain-containing protein 4 (LOC112754766), transcript variant X1, mRNA	K10523	SPOP	speckle-type POZ protein	http://www.genome.jp/dbget-bin/www_bget?ko:K10523	Q9SRV1	1574	2.3e-173	BTB/POZ and MATH domain-containing protein 4 OS=Arabidopsis thaliana OX=3702 GN=BPM4 PE=1 SV=1	PF00917//PF00651//PF02554	MATH domain//BTB/POZ domain//Carbon starvation protein CstA	GO:0009267	cellular response to starvation	GO:0005515	protein binding	GO:0016020	membrane	KOG1987	Speckle-type POZ protein SPOP and related proteins with TRAF, MATH and BTB/POZ domains
Cluster-5440.2431	121.97	78.37	73.54	99.45	92.26	97.39	2205	1570238893	RYR18330.1	2429	3.5e-271	hypothetical protein Ahy_B03g062945 [Arachis hypogaea]	XM_016334868.2	XM_016334868	1402	0	PREDICTED: Arachis ipaensis 60S ribosomal export protein NMD3 (LOC107631425), transcript variant X2, mRNA	K07562	NMD3	60S ribosomal export protein NMD3	http://www.genome.jp/dbget-bin/www_bget?ko:K07562	Q6GNS3	1101	1.3e-118	60S ribosomal export protein NMD3 OS=Xenopus laevis OX=8355 GN=nmd3 PE=2 SV=1	--	--	--	--	--	--	--	--	KOG2613	NMD protein affecting ribosome stability and mRNA decay
Cluster-5440.2432	558.37	411.37	409.86	504.48	435.79	409.53	2802	1572904475	RZB93694.1	1064	8.5e-113	V-type proton ATPase subunit B 2 isoform D [Glycine soja]	XM_025765036.2	XM_025765036	719	0	PREDICTED: Arachis hypogaea V-type proton ATPase subunit B2 (LOC112712212), transcript variant X2, mRNA	K02147	ATPeV1B	V-type H+-transporting ATPase subunit B	http://www.genome.jp/dbget-bin/www_bget?ko:K02147	Q9SZN1	979	2.4e-104	V-type proton ATPase subunit B2 OS=Arabidopsis thaliana OX=3702 GN=VHA-B2 PE=1 SV=1	PF00006	ATP synthase alpha/beta family, nucleotide-binding domain	--	--	GO:0005524	ATP binding	--	--	KOG1351	Vacuolar H+-ATPase V1 sector, subunit B
Cluster-5440.2433	9.82	1.92	9.76	7.65	16.52	9.31	1091	1040901355	XP_017258358.1	1853	1.1e-204	PREDICTED: V-type proton ATPase subunit B2 [Daucus carota subsp. sativus]	XM_017402869.1	XM_017402869	863	0	PREDICTED: Daucus carota subsp. sativus V-type proton ATPase subunit B2 (LOC108227625), mRNA	K02147	ATPeV1B	V-type H+-transporting ATPase subunit B	http://www.genome.jp/dbget-bin/www_bget?ko:K02147	Q43432	1829	2.5e-203	V-type proton ATPase subunit B 1 OS=Gossypium hirsutum OX=3635 PE=2 SV=1	PF02874//PF00006	ATP synthase alpha/beta family, beta-barrel domain//ATP synthase alpha/beta family, nucleotide-binding domain	GO:1902600//GO:0046034	proton transmembrane transport//ATP metabolic process	GO:0005524	ATP binding	--	--	KOG1351	Vacuolar H+-ATPase V1 sector, subunit B
Cluster-5440.2438	0.62	4.02	0	0.89	1.95	1.62	1516	1570193517	RYQ79618.1	652	2.7e-65	hypothetical protein Ahy_Scaffold2g107543 [Arachis hypogaea]	XM_025791347.2	XM_025791347	394	0	PREDICTED: Arachis hypogaea protein SULFUR DEFICIENCY-INDUCED 1 (LOC112742103), mRNA	--	--	--	--	Q8GXU5	380	3.7e-35	Protein SULFUR DEFICIENCY-INDUCED 1 OS=Arabidopsis thaliana OX=3702 GN=SDI1 PE=2 SV=1	PF04689//PF00515//PF13176//PF13181	DNA binding protein S1FA//Tetratricopeptide repeat//Tetratricopeptide repeat//Tetratricopeptide repeat	GO:0006355	regulation of DNA-templated transcription	GO:0005515//GO:0003677	protein binding//DNA binding	GO:0005634	nucleus	--	--
Cluster-5440.2439	22.64	24.25	28.96	36.33	53.78	43.7	3247	1570232871	RYR13687.1	1856	1.4e-204	hypothetical protein Ahy_B04g070545 isoform B [Arachis hypogaea]	XM_025791110.2	XM_025791110	1306	0	PREDICTED: Arachis hypogaea glucosidase 2 subunit beta (LOC112741925), transcript variant X2, mRNA	K08288	PRKCSH	protein kinase C substrate 80K-H	http://www.genome.jp/dbget-bin/www_bget?ko:K08288	Q5NBP9	1062	6.5e-114	Glucosidase 2 subunit beta OS=Oryza sativa subsp. japonica OX=39947 GN=Os01g0276800 PE=2 SV=1	PF03286//PF12011//PF05531//PF04728//PF00363//PF14523	Pox virus Ag35 surface protein//RNA helicase NPH-II//Nucleopolyhedrovirus P10 protein//Lipoprotein leucine-zipper//Casein//Syntaxin-like protein	--	--	GO:0017111	ribonucleoside triphosphate phosphatase activity	GO:0016020//GO:0019867//GO:0005576//GO:0039679//GO:0019031	membrane//outer membrane//extracellular region//viral occlusion body//viral envelope	KOG2397	Protein kinase C substrate, 80 KD protein, heavy chain
Cluster-606.0	29.77	2.57	17.39	0	0	0	565	695074717	XP_009384574.1	306	1.3e-25	PREDICTED: putative alpha-L-fucosidase 1 [Musa acuminata subsp. malaccensis]	XM_032027179.1	XM_032027179	377	0	Colletotrichum fructicola uncharacterized protein (CGMCC3_g16975), partial mRNA	K01206	FUCA	alpha-L-fucosidase	http://www.genome.jp/dbget-bin/www_bget?ko:K01206	Q7XUR3	290	3.7e-25	Putative alpha-L-fucosidase 1 OS=Oryza sativa subsp. japonica OX=39947 GN=Os04g0560400 PE=3 SV=2	PF07690//PF06609//PF00083	Major Facilitator Superfamily//Fungal trichothecene efflux pump (TRI12)//Sugar (and other) transporter	GO:0055085	transmembrane transport	GO:0022857	transmembrane transporter activity	--	--	--	--
Cluster-35.0	6.35	0	23.39	0	0	0	1418	--	--	--	--	--	--	--	--	--	--	--	--	--	--	--	--	--	--	PF06386	Gas vesicle synthesis protein GvpL/GvpF	GO:0031412	gas vesicle organization	--	--	GO:0031411	gas vesicle	--	--
Cluster-4125.0	0	0	0	0	0	0	318	1393695559	GBG00284.1	161	4.9e-09	cytochrome C oxidase subunit II [Raphidocelis subcapitata]	--	--	--	--	--	--	--	--	--	--	--	--	--	PF00883//PF01585	Cytosol aminopeptidase family, catalytic domain//G-patch domain	GO:0006508	proteolysis	GO:0003676//GO:0070006	nucleic acid binding//metalloaminopeptidase activity	--	--	--	--
Cluster-1058.0	0	0	0	0	0	0	3603	1216252690	XP_021610172.1	1848	1.3e-203	alanine--tRNA ligase-like [Manihot esculenta]	XM_017941820.1	XM_017941820	223	4.6e-110	PREDICTED: Habropoda laboriosa alanine--tRNA ligase, cytoplasmic (LOC108578472), mRNA	K01872	AARS	alanyl-tRNA synthetase	http://www.genome.jp/dbget-bin/www_bget?ko:K01872	P21894	2376	3.1e-266	Alanine--tRNA ligase, cytoplasmic OS=Bombyx mori OX=7091 PE=1 SV=1	PF02272//PF04104//PF13476//PF04616//PF01411//PF07973//PF04504	DHHA1 domain//Eukaryotic and archaeal DNA primase, large subunit//AAA domain//Glycosyl hydrolases family 43//tRNA synthetases class II (A)//Threonyl and Alanyl tRNA synthetase second additional domain//Protein of unknown function, DUF573	GO:0043039//GO:0006531//GO:0006418//GO:0006269//GO:0006355//GO:0006419//GO:0005975//GO:0006522	tRNA aminoacylation//aspartate metabolic process//tRNA aminoacylation for protein translation//DNA replication, synthesis of RNA primer//regulation of DNA-templated transcription//alanyl-tRNA aminoacylation//carbohydrate metabolic process//alanine metabolic process	GO:0004813//GO:0000166//GO:0004553//GO:0004812//GO:0003676//GO:0005524	alanine-tRNA ligase activity//nucleotide binding//hydrolase activity, hydrolyzing O-glycosyl compounds//aminoacyl-tRNA ligase activity//nucleic acid binding//ATP binding	--	--	KOG0188	Alanyl-tRNA synthetase
Cluster-3461.0	0	0	0	0	0	0	662	--	--	--	--	--	--	--	--	--	--	--	--	--	--	--	--	--	--	--	--	--	--	--	--	--	--	--	--
Cluster-5440.4330	4.09	2.41	0.34	0.17	0.72	0.36	2515	1570250092	RYR28122.1	2151	6.9e-239	hypothetical protein Ahy_B01g052229 isoform A [Arachis hypogaea]	XM_016324862.2	XM_016324862	1168	0	PREDICTED: Arachis ipaensis probable pectate lyase 1 (LOC107622791), mRNA	K01728	pel	pectate lyase	http://www.genome.jp/dbget-bin/www_bget?ko:K01728	Q940Q1	1827	9.9e-203	Probable pectate lyase 1 OS=Arabidopsis thaliana OX=3702 GN=At1g04680 PE=2 SV=2	PF00998	Viral RNA dependent RNA polymerase	GO:0006144//GO:0039694	purine nucleobase metabolic process//viral RNA genome replication	GO:0003968//GO:0003723	RNA-dependent RNA polymerase activity//RNA binding	GO:0031379	RNA-directed RNA polymerase complex	--	--
Cluster-302.0	30.52	28.37	3.95	0	0	0	647	--	--	--	--	--	XM_032034758.1	XM_032034758	240	2.8e-120	Colletotrichum fructicola uncharacterized protein (CGMCC3_g7361), partial mRNA	--	--	--	--	--	--	--	--	PF09769//PF00004	Apolipoprotein O//ATPase family associated with various cellular activities (AAA)	GO:0042407	cristae formation	GO:0016887//GO:0005524	ATP hydrolysis activity//ATP binding	GO:0061617	MICOS complex	--	--
Cluster-1125.0	0	0	0	0	0	0	683	--	--	--	--	--	--	--	--	--	--	--	--	--	--	Q8K2Q5	147	1.7e-08	Coiled-coil-helix-coiled-coil-helix domain-containing protein 7 OS=Mus musculus OX=10090 GN=Chchd7 PE=1 SV=1	PF13013//PF01764//PF02929	F-box-like domain//Lipase (class 3)//Beta galactosidase small chain	GO:0006027//GO:0006629//GO:0006687//GO:0046486//GO:0006012//GO:0005975	glycosaminoglycan catabolic process//lipid metabolic process//glycosphingolipid metabolic process//glycerolipid metabolic process//galactose metabolic process//carbohydrate metabolic process	GO:0004565//GO:0005515	beta-galactosidase activity//protein binding	GO:0009341	beta-galactosidase complex	--	--
Cluster-3230.0	0	5.21	0	0	1.79	12.71	485	--	--	--	--	--	CP037913.1	CP037913	296	1.53e-151	Sphingomonas sp. AAP5 chromosome, complete genome	--	--	--	--	--	--	--	--	PF06005//PF01566	Cell division protein ZapB//Natural resistance-associated macrophage protein	GO:0090529//GO:0043093//GO:0030001	cell septum assembly//FtsZ-dependent cytokinesis//metal ion transport	GO:0046873	metal ion transmembrane transporter activity	GO:0005737//GO:0016020	cytoplasm//membrane	--	--
Cluster-634.0	8.85	2.77	6.57	0	0	0	965	1344023785	XP_023894818.1	817	1.3e-84	bypass of stop codon protein 6-like, partial [Quercus suber]	XM_032035245.1	XM_032035245	848	0	Colletotrichum fructicola uncharacterized protein (CGMCC3_g78), partial mRNA	--	--	--	--	Q08280	298	7.5e-26	Bypass of stop codon protein 6 OS=Saccharomyces cerevisiae (strain ATCC 204508 / S288c) OX=559292 GN=BSC6 PE=1 SV=1	PF07690//PF00172	Major Facilitator Superfamily//Fungal Zn(2)-Cys(6) binuclear cluster domain	GO:0006355//GO:0055085	regulation of DNA-templated transcription//transmembrane transport	GO:0008270//GO:0022857//GO:0000981	zinc ion binding//transmembrane transporter activity//DNA-binding transcription factor activity, RNA polymerase II-specific	--	--	--	--
Cluster-5564.0	14.52	0	29.7	29.19	0	0	308	548323	AAA74883.1	226	1.4e-16	cinnamyl-alcohol dehydrogenase [Stylosanthes humilis]	L36456.1	L36456	115	3.85e-51	Stylosanthes humilis cinnamyl alcohol dehydrogenase (CAD3) mRNA, complete cds	--	--	--	--	Q43138	226	5.3e-18	Probable mannitol dehydrogenase 3 OS=Stylosanthes humilis OX=35628 GN=CAD3 PE=2 SV=1	--	--	--	--	--	--	--	--	--	--
Cluster-1558.0	0	0	0	0	0	0	388	--	--	--	--	--	--	--	--	--	--	--	--	--	--	--	--	--	--	PF13637//PF00023//PF13857//PF12937//PF13606//PF12796	Ankyrin repeats (many copies)//Ankyrin repeat//Ankyrin repeats (many copies)//F-box-like//Ankyrin repeat//Ankyrin repeats (3 copies)	--	--	GO:0005515	protein binding	--	--	--	--
Cluster-506.1	1.88	0.94	6.41	0	0	0	678	--	--	--	--	--	XM_032023136.1	XM_032023136	642	0	Colletotrichum fructicola uncharacterized protein (CGMCC3_g13384), partial mRNA	--	--	--	--	--	--	--	--	--	--	--	--	--	--	--	--	--	--
Cluster-5136.0	0	0	0	0	4.12	0	755	--	--	--	--	--	CP030984.1	CP030984	194	1.23e-94	Arachis hypogaea cultivar Shitouqi chromosome A02	--	--	--	--	--	--	--	--	PF00297	Ribosomal protein L3	GO:0042254//GO:0006412	ribosome biogenesis//translation	GO:0003735	structural constituent of ribosome	GO:0005840	ribosome	--	--
Cluster-67.0	5.17	0	37.85	0	0	0	413	--	--	--	--	--	XM_032021862.1	XM_032021862	258	1.71e-130	Colletotrichum fructicola uncharacterized protein (CGMCC3_g12251), partial mRNA	--	--	--	--	--	--	--	--	PF09415//PF06459//PF12467	CENP-S associating Centromere protein X//Ryanodine Receptor TM 4-6//Cucumber mosaic virus 1a protein family	GO:0006874//GO:0006816//GO:0006281//GO:0051382	intracellular calcium ion homeostasis//calcium ion transport//DNA repair//kinetochore assembly	GO:0016817//GO:0008168//GO:0005219	hydrolase activity, acting on acid anhydrides//methyltransferase activity//ryanodine-sensitive calcium-release channel activity	GO:0005622	intracellular anatomical structure	--	--
Cluster-1815.0	0	0	0	0	0	0	2117	729438930	XP_010520911.1	613	1.3e-60	PREDICTED: non-canonical poly(A) RNA polymerase PAPD5 [Tarenaya hassleriana]	--	--	--	--	--	K03514	PAPD5_7	non-canonical poly(A) RNA polymerase PAPD5/7	http://www.genome.jp/dbget-bin/www_bget?ko:K03514	Q68ED3	977	3e-104	Terminal nucleotidyltransferase 4B OS=Mus musculus OX=10090 GN=Tent4b PE=1 SV=2	PF13857//PF00023//PF13637//PF19088//PF13606//PF12796//PF01909//PF17204	Ankyrin repeats (many copies)//Ankyrin repeat//Ankyrin repeats (many copies)//TUTase nucleotidyltransferase domain//Ankyrin repeat//Ankyrin repeats (3 copies)//Nucleotidyltransferase domain//Sid-5 family	GO:0050658//GO:0035194	RNA transport//RNA-mediated post-transcriptional gene silencing	GO:0005515//GO:0016779	protein binding//nucleotidyltransferase activity	GO:0005770	late endosome	KOG1906	DNA polymerase sigma
Cluster-2047.0	0	0	0	0	0	0	821	530737400	EQC35642.1	166	3.4e-09	hypothetical protein SDRG_06926 [Saprolegnia diclina VS20]	--	--	--	--	--	K20308	TRAPPC11	trafficking protein particle complex subunit 11	http://www.genome.jp/dbget-bin/www_bget?ko:K20308	A6QLC7	539	7.3e-54	Trafficking protein particle complex subunit 11 OS=Bos taurus OX=9913 GN=TRAPPC11 PE=2 SV=1	PF13676//PF10868	TIR domain//Cysteine-rich antifungal protein 2, defensin-like	GO:0050832//GO:0007165	defense response to fungus//signal transduction	--	--	GO:0005576	extracellular region	--	--
Cluster-5397.0	4.12	14.33	0.32	0	0	0	1481	1344044032	XP_023901987.1	1004	4.1e-106	protein ASPARTIC PROTEASE IN GUARD CELL 1 [Quercus suber]	XM_002885215.2	XM_002885215	37	4.65e-07	PREDICTED: Arabidopsis lyrata subsp. lyrata protein ASPARTIC PROTEASE IN GUARD CELL 1 (LOC9321327), mRNA	K22683	APF2	aspartyl protease family protein	http://www.genome.jp/dbget-bin/www_bget?ko:K22683	Q9LS40	897	4e-95	Protein ASPARTIC PROTEASE IN GUARD CELL 1 OS=Arabidopsis thaliana OX=3702 GN=ASPG1 PE=1 SV=1	PF04420	CHD5-like protein	GO:0071816	tail-anchored membrane protein insertion into ER membrane	--	--	--	--	--	--
Cluster-2124.0	0	0	0	0	0	0	2164	--	--	--	--	--	--	--	--	--	--	--	--	--	--	--	--	--	--	PF07690//PF00083//PF06609	Major Facilitator Superfamily//Sugar (and other) transporter//Fungal trichothecene efflux pump (TRI12)	GO:0055085	transmembrane transport	GO:0022857	transmembrane transporter activity	--	--	--	--
Cluster-3149.0	0	0	0	0	0	0	550	--	--	--	--	--	XM_019040192.1	XM_019040192	523	0	PREDICTED: Bemisia tabaci DNA N6-methyl adenine demethylase (LOC109029641), mRNA	--	--	--	--	--	--	--	--	--	--	--	--	--	--	--	--	--	--
Cluster-6211.0	0	0	0	3.5	3.87	0	467	--	--	--	--	--	--	--	--	--	--	--	--	--	--	--	--	--	--	PF09243//PF08241	Mitochondrial small ribosomal subunit Rsm22//Methyltransferase domain	GO:0006412	translation	GO:0008168	methyltransferase activity	--	--	--	--
Cluster-6147.0	2.93	0	2.79	0	0	0	530	--	--	--	--	--	--	--	--	--	--	--	--	--	--	--	--	--	--	PF08642	Histone deacetylation protein Rxt3	GO:0016575	histone deacetylation	--	--	--	--	--	--
Cluster-334.0	0	18.82	0	0	0	0	467	--	--	--	--	--	--	--	--	--	--	K04705	STAM	signal transducing adaptor molecule	http://www.genome.jp/dbget-bin/www_bget?ko:K04705	A4RF61	196	2.4e-14	Class E vacuolar protein-sorting machinery protein HSE1 OS=Magnaporthe oryzae (strain 70-15 / ATCC MYA-4617 / FGSC 8958) OX=242507 GN=HSE1 PE=3 SV=2	PF07542	ATP12 chaperone protein	GO:0043461	proton-transporting ATP synthase complex assembly	--	--	--	--	--	--
Cluster-1517.0	0	0	0	0	0	0	2532	926789713	XP_013903330.1	465	2.2e-43	CAS1 domain-containing protein 1 Flags:Precursor [Monoraphidium neglectum]	XM_013284831.1	XM_013284831	44	1.03e-10	PREDICTED: Papilio polytes uncharacterized LOC106104701 (LOC106104701), partial mRNA	K03377	CASD1	N-acetylneuraminate 9-O-acetyltransferase	http://www.genome.jp/dbget-bin/www_bget?ko:K03377	Q96PB1	1474	8.5e-162	N-acetylneuraminate 9-O-acetyltransferase OS=Homo sapiens OX=9606 GN=CASD1 PE=1 SV=1	--	--	--	--	--	--	--	--	KOG1699	O-acetyltransferase
Cluster-1131.0	0	0	0	0	0	0	3806	1072237783	OEU22510.1	338	1.8e-28	S-adenosyl-L-methionine-dependent methyltransferase [Fragilariopsis cylindrus CCMP1102]	--	--	--	--	--	--	--	--	--	Q5ZMR3	761	6.1e-79	Protein-L-isoaspartate O-methyltransferase domain-containing protein 1 OS=Gallus gallus OX=9031 GN=PCMTD1 PE=2 SV=1	PF08704//PF08123	tRNA methyltransferase complex GCD14 subunit//Histone methylation protein DOT1	GO:0009451//GO:0006479//GO:0008033//GO:0006554//GO:0030488	RNA modification//protein methylation//tRNA processing//lysine catabolic process//tRNA methylation	GO:0016429//GO:0018024	tRNA (adenine-N1-)-methyltransferase activity//histone lysine N-methyltransferase activity	GO:0031515	tRNA (m1A) methyltransferase complex	KOG1661	Protein-L-isoaspartate(D-aspartate) O-methyltransferase
Cluster-2742.0	1.03	0	1.99	0	0	0	643	--	--	--	--	--	--	--	--	--	--	--	--	--	--	--	--	--	--	--	--	--	--	--	--	--	--	--	--
Cluster-3582.0	0	0	0	0	0	0	335	--	--	--	--	--	CP001068.1	CP001068	329	4.62e-170	Ralstonia pickettii 12J chromosome 1, complete sequence	--	--	--	--	--	--	--	--	--	--	--	--	--	--	--	--	--	--
Cluster-3512.0	0	0	0	7.9	0	0	342	--	--	--	--	--	XR_003812440.1	XR_003812440	175	1.92e-84	PREDICTED: Arachis hypogaea adenosine deaminase-like protein (LOC112723271), transcript variant X4, misc_RNA	--	--	--	--	--	--	--	--	PF10613//PF04816	Ligated ion channel L-glutamate- and glycine-binding site//tRNA (adenine(22)-N(1))-methyltransferase	GO:0007268//GO:0009451//GO:0006811//GO:0007165//GO:0008033	chemical synaptic transmission//RNA modification//monoatomic ion transport//signal transduction//tRNA processing	GO:0004970//GO:0016429	ionotropic glutamate receptor activity//tRNA (adenine-N1-)-methyltransferase activity	GO:0016020	membrane	--	--
Cluster-3221.0	0	0	0	0	0	0	580	1492333265	RLN83970.1	580	2.3e-57	hypothetical protein BBO99_00001688 [Phytophthora kernoviae]	XM_019052767.1	XM_019052767	580	0	PREDICTED: Bemisia tabaci mitochondrial-processing peptidase subunit beta (LOC109037905), transcript variant X1, mRNA >ref|XM_019052772.1| PREDICTED: Bemisia tabaci mitochondrial-processing peptidase subunit beta (LOC109037905), transcript variant X2, mRNA	K17732	PMPCB	mitochondrial-processing peptidase subunit beta	http://www.genome.jp/dbget-bin/www_bget?ko:K17732	Q5REK3	661	3.7e-68	Mitochondrial-processing peptidase subunit beta OS=Pongo abelii OX=9601 GN=PMPCB PE=2 SV=1	PF08367	Peptidase M16C associated	GO:0006508	proteolysis	--	--	--	--	KOG0960	Mitochondrial processing peptidase, beta subunit, and related enzymes (insulinase superfamily)
Cluster-5440.3740	5.81	1.67	10.27	15.55	12.84	47.96	1655	1021547873	XP_016165430.1	1803	1e-198	protein DJ-1 homolog D [Arachis ipaensis]	XM_016076212.2	XM_016076212	929	0	PREDICTED: Arachis duranensis protein DJ-1 homolog D-like (LOC107458019), mRNA	K18881	DJ1D	D-lactate dehydratase	http://www.genome.jp/dbget-bin/www_bget?ko:K18881	Q9M8R4	1308	9.9e-143	Protein DJ-1 homolog D OS=Arabidopsis thaliana OX=3702 GN=DJ1D PE=1 SV=1	PF07685//PF01174	CobB/CobQ-like glutamine amidotransferase domain//SNO glutamine amidotransferase family	GO:0042819//GO:0006541//GO:0042823	vitamin B6 biosynthetic process//glutamine metabolic process//pyridoxal phosphate biosynthetic process	GO:0003824//GO:0004359	catalytic activity//glutaminase activity	--	--	--	--
Cluster-2441.0	0	0	0	0	0	0	718	--	--	--	--	--	--	--	--	--	--	--	--	--	--	O93602	130	1.7e-06	Cyclic AMP-dependent transcription factor ATF-2 OS=Gallus gallus OX=9031 GN=ATF2 PE=2 SV=1	--	--	--	--	--	--	--	--	--	--
Cluster-2441.1	0	0	0	0	0	0	902	1344029024	XP_023897579.1	177	2e-10	transcription factor atf1-like [Quercus suber]	--	--	--	--	--	K09051	SKO1	ATF/CREB family transcription factor	http://www.genome.jp/dbget-bin/www_bget?ko:K09051	O93602	203	7.3e-15	Cyclic AMP-dependent transcription factor ATF-2 OS=Gallus gallus OX=9031 GN=ATF2 PE=2 SV=1	PF03131//PF00170//PF08961//PF02183//PF07716//PF07989	bZIP Maf transcription factor//bZIP transcription factor//Nuclear receptor-binding factor 2, autophagy regulator//Homeobox associated leucine zipper//Basic region leucine zipper//Centrosomin N-terminal motif 1	GO:0006355//GO:0006914	regulation of DNA-templated transcription//autophagy	GO:0003677//GO:0043565//GO:0003700	DNA binding//sequence-specific DNA binding//DNA-binding transcription factor activity	GO:0005815//GO:0005667	microtubule organizing center//transcription regulator complex	--	--
Cluster-2441.2	0	0	0	0	0	0	537	--	--	--	--	--	--	--	--	--	--	--	--	--	--	--	--	--	--	--	--	--	--	--	--	--	--	--	--
Cluster-313.0	6.55	15.78	5.52	0	0	0	1149	1343998004	XP_023881164.1	400	3.5e-36	lactose permease-like [Quercus suber]	XM_031134355.1	XM_031134355	408	0	Phialemoniopsis curvata uncharacterized protein (E0L32_011607), partial mRNA	--	--	--	--	P07921	582	1e-58	Lactose permease OS=Kluyveromyces lactis (strain ATCC 8585 / CBS 2359 / DSM 70799 / NBRC 1267 / NRRL Y-1140 / WM37) OX=284590 GN=LAC12 PE=3 SV=1	PF00083//PF07690	Sugar (and other) transporter//Major Facilitator Superfamily	GO:0055085	transmembrane transport	GO:0022857	transmembrane transporter activity	--	--	KOG0254	Predicted transporter (major facilitator superfamily)
Cluster-3536.0	0	0	0	0	0	0	449	1009166163	XP_015901441.1	214	5e-15	uncharacterized protein LOC107434485 [Ziziphus jujuba]	CP010799.2	CP010799	336	8.17e-174	Ralstonia mannitolilytica strain SN82F48 chromosome 1, complete sequence	--	--	--	--	--	--	--	--	PF01873//PF00873	Domain found in IF2B/IF5//AcrB/AcrD/AcrF family	GO:0006446//GO:0006413//GO:0055085	regulation of translational initiation//translational initiation//transmembrane transport	GO:0022857//GO:0003743	transmembrane transporter activity//translation initiation factor activity	GO:0016020//GO:0005840	membrane//ribosome	--	--
Cluster-3761.0	1.08	0	0	0.52	0	0	981	239811673	ACS27159.1	355	4.9e-31	NADH dehydrogenase subunit 3 (mitochondrion) [Heterosigma akashiwo]	CP037913.1	CP037913	277	1.17e-140	Sphingomonas sp. AAP5 chromosome, complete genome	K03880	ND3	NADH-ubiquinone oxidoreductase chain 3	http://www.genome.jp/dbget-bin/www_bget?ko:K03880	Q4FM91	369	4.5e-34	NADH-quinone oxidoreductase subunit A OS=Pelagibacter ubique (strain HTCC1062) OX=335992 GN=nuoA PE=3 SV=1	PF00507//PF07684//PF00459	NADH-ubiquinone/plastoquinone oxidoreductase, chain 3//NOTCH protein//Inositol monophosphatase family	GO:0007275//GO:0006120//GO:0007219//GO:0006814//GO:0030154//GO:0006744//GO:0046855	multicellular organism development//mitochondrial electron transport, NADH to ubiquinone//Notch signaling pathway//sodium ion transport//cell differentiation//ubiquinone biosynthetic process//inositol phosphate dephosphorylation	GO:0008137	NADH dehydrogenase (ubiquinone) activity	--	--	KOG4662	NADH dehydrogenase subunit 3 and related proteins
Cluster-958.0	0	0	0	0	0	0	595	--	--	--	--	--	--	--	--	--	--	--	--	--	--	P20951	613	1.4e-62	RNA replication protein OS=Papaya mosaic potexvirus OX=12181 PE=3 SV=1	PF01443	Viral (Superfamily 1) RNA helicase	--	--	GO:0005524	ATP binding	--	--	--	--
Cluster-3620.0	0	0	0	0	0	0	376	--	--	--	--	--	--	--	--	--	--	--	--	--	--	--	--	--	--	PF04272	Phospholamban	GO:1901894	regulation of ATPase-coupled calcium transmembrane transporter activity	GO:0042030	ATPase inhibitor activity	GO:0016020	membrane	--	--
Cluster-757.0	13.68	3.8	14.9	0	0	0	776	--	--	--	--	--	XM_032025667.1	XM_032025667	643	0	Colletotrichum fructicola uncharacterized protein (CGMCC3_g15632), partial mRNA	--	--	--	--	--	--	--	--	PF01048	Phosphorylase superfamily	GO:0009116	nucleoside metabolic process	GO:0003824	catalytic activity	--	--	--	--
Cluster-5440.4982	8.23	31.44	16.29	34.99	68.38	50.61	1853	1431600086	XP_025697159.1	856	7.4e-89	dof zinc finger protein DOF3.6-like isoform X2 [Arachis hypogaea]	XM_016107531.2	XM_016107531	594	0	PREDICTED: Arachis duranensis dof zinc finger protein DOF2.4 (LOC107486952), transcript variant X2, mRNA	--	--	--	--	O80928	406	4.3e-38	Dof zinc finger protein DOF2.4 OS=Arabidopsis thaliana OX=3702 GN=DOF2.4 PE=2 SV=1	PF03811//PF02701//PF08496	InsA N-terminal domain//Dof domain, zinc finger//Peptidase family S49 N-terminal	GO:0006313//GO:0006355	transposition, DNA-mediated//regulation of DNA-templated transcription	GO:0004252//GO:0003677	serine-type endopeptidase activity//DNA binding	GO:0005886	plasma membrane	--	--
Cluster-5440.4983	117.23	236.6	219.04	374.56	475.82	502.66	613	1431582121	XP_025688756.1	717	3.2e-73	adipocyte plasma membrane-associated protein isoform X5 [Arachis hypogaea]	XM_025832971.2	XM_025832971	409	0	PREDICTED: Arachis hypogaea adipocyte plasma membrane-associated protein (LOC112790526), transcript variant X5, mRNA	--	--	--	--	--	--	--	--	PF01436	NHL repeat	--	--	GO:0005515	protein binding	--	--	--	--
Cluster-2736.0	0	0	0	0	0	0	363	--	--	--	--	--	--	--	--	--	--	--	--	--	--	--	--	--	--	PF06005//PF12317//PF07926//PF03908//PF00435//PF04871//PF07941//PF00170//PF13851//PF06009//PF06160//PF16331//PF00509//PF06008//PF08702//PF06156//PF01496//PF10473//PF00924	Cell division protein ZapB//Intraflagellar transport complex B protein 46 C terminal//TPR/MLP1/MLP2-like protein//Sec20//Spectrin repeat//Uso1 / p115 like vesicle tethering protein, C terminal region//Potassium channel Kv1.4 tandem inactivation domain//bZIP transcription factor//Growth-arrest specific micro-tubule binding//Laminin Domain II//Septation ring formation regulator, EzrA//TolA binding …	GO:0006606//GO:0006119//GO:0090529//GO:0006260//GO:1902600//GO:0006813//GO:0043093//GO:0007165//GO:0070206//GO:0048870//GO:0007155//GO:0006810//GO:0051258//GO:0045995//GO:0000921//GO:0042073//GO:0006355//GO:0030168//GO:0006890//GO:0006886//GO:0016192//GO:0019064//GO:0055085//GO:0030155//GO:0030334	protein import into nucleus//oxidative phosphorylation//cell septum assembly//DNA replication//proton transmembrane transport//potassium ion transport//FtsZ-dependent cytokinesis//signal transduction//protein trimerization//cell motility//cell adhesion//transport//protein polymerization//regulation of embryonic development//septin ring assembly//intraciliary transport//regulation of DNA-templated…	GO:0005515//GO:0005249//GO:0005484//GO:0042803//GO:0030955//GO:0008134//GO:0046789//GO:0046961//GO:0070840//GO:0003700//GO:0005102	protein binding//voltage-gated potassium channel activity//SNAP receptor activity//protein homodimerization activity//potassium ion binding//transcription factor binding//host cell surface receptor binding//proton-transporting ATPase activity, rotational mechanism//dynein complex binding//DNA-binding transcription factor activity//signaling receptor binding	GO:0008076//GO:0005622//GO:0016020//GO:0005577//GO:0005940//GO:0005667//GO:0033179//GO:0031514//GO:0005737//GO:0009986//GO:0019031	voltage-gated potassium channel complex//intracellular anatomical structure//membrane//fibrinogen complex//septin ring//transcription regulator complex//proton-transporting V-type ATPase, V0 domain//motile cilium//cytoplasm//cell surface//viral envelope	--	--
Cluster-3248.0	0	0	0	0	0	0	451	--	--	--	--	--	XM_019058068.1	XM_019058068	398	0	PREDICTED: Bemisia tabaci translation initiation factor IF-2-like (LOC109041659), mRNA	--	--	--	--	--	--	--	--	PF01770	Reduced folate carrier	GO:0051180	vitamin transport	GO:0090482	vitamin transmembrane transporter activity	--	--	--	--
Cluster-1541.0	0	0	0	0	0	0	1336	348684224	EGZ24039.1	403	1.8e-36	hypothetical protein PHYSODRAFT_296248 [Phytophthora sojae]	--	--	--	--	--	K08066	NFYC	nuclear transcription factor Y, gamma	http://www.genome.jp/dbget-bin/www_bget?ko:K08066	Q5RA23	584	7.2e-59	Nuclear transcription factor Y subunit gamma OS=Pongo abelii OX=9601 GN=NFYC PE=2 SV=1	PF00125//PF09415	Core histone H2A/H2B/H3/H4//CENP-S associating Centromere protein X	GO:0006281//GO:0051382	DNA repair//kinetochore assembly	GO:0003677	DNA binding	--	--	KOG1657	CCAAT-binding factor, subunit C (HAP5)
Cluster-5440.4336	0.55	4.41	2.18	3.16	1.15	2.88	969	--	--	--	--	--	CP039349.1	CP039349	75	2.26e-28	Vigna unguiculata cultivar Xiabao 2 chromosome Vu04	--	--	--	--	--	--	--	--	--	--	--	--	--	--	--	--	--	--
Cluster-1652.0	0	0	0	0	0	0	734	--	--	--	--	--	--	--	--	--	--	--	--	--	--	--	--	--	--	PF07690	Major Facilitator Superfamily	GO:0055085	transmembrane transport	GO:0022857	transmembrane transporter activity	--	--	--	--
Cluster-3068.0	9.95	0	31.22	0	4.37	0	538	--	--	--	--	--	--	--	--	--	--	--	--	--	--	--	--	--	--	PF01442//PF02178//PF00430	Apolipoprotein A1/A4/E domain//AT hook motif//ATP synthase B/B' CF(0)	GO:0042157//GO:0006869//GO:0015986	lipoprotein metabolic process//lipid transport//proton motive force-driven ATP synthesis	GO:0003677//GO:0008289//GO:0015078	DNA binding//lipid binding//proton transmembrane transporter activity	GO:0045263//GO:0005576	proton-transporting ATP synthase complex, coupling factor F(o)//extracellular region	--	--
Cluster-2774.0	0	0	0	0	0	0	322	--	--	--	--	--	--	--	--	--	--	--	--	--	--	--	--	--	--	--	--	--	--	--	--	--	--	--	--
Cluster-5941.0	0	0	2.02	0	0	0	442	1021053766	KZN11544.1	488	8.3e-47	hypothetical protein DCAR_004200 [Daucus carota subsp. sativus]	XM_017380654.1	XM_017380654	240	1.87e-120	PREDICTED: Daucus carota subsp. sativus vacuolar protein sorting-associated protein 28 homolog 1-like (LOC108209643), transcript variant X2, mRNA	K12184	VPS28	ESCRT-I complex subunit VPS28	http://www.genome.jp/dbget-bin/www_bget?ko:K12184	O65421	444	4.1e-43	Vacuolar protein sorting-associated protein 28 homolog 1 OS=Arabidopsis thaliana OX=3702 GN=VPS28-1 PE=1 SV=1	PF03997	VPS28 protein	GO:0032509	endosome transport via multivesicular body sorting pathway	--	--	GO:0000813	ESCRT I complex	KOG3284	Vacuolar sorting protein VPS28
Cluster-5440.4987	0	1.13	0	0	1.17	0	607	1540496832	XP_027342447.1	142	1.5e-06	protein IQ-DOMAIN 1-like [Abrus precatorius]	XR_003186772.2	XR_003186772	64	1.8e-22	PREDICTED: Arachis hypogaea uncharacterized LOC112770861 (LOC112770861), ncRNA	--	--	--	--	--	--	--	--	--	--	--	--	--	--	--	--	--	--
Cluster-3568.0	0	0	0	0	0	0	550	--	--	--	--	--	CP001068.1	CP001068	529	0	Ralstonia pickettii 12J chromosome 1, complete sequence	--	--	--	--	--	--	--	--	PF00324//PF03279//PF13520	Amino acid permease//Bacterial lipid A biosynthesis acyltransferase//Amino acid permease	GO:0055085	transmembrane transport	GO:0016740//GO:0022857	transferase activity//transmembrane transporter activity	GO:0016020	membrane	--	--
Cluster-3815.0	0	0	1.68	0	0	0	482	--	--	--	--	--	CP030984.1	CP030984	75	1.08e-28	Arachis hypogaea cultivar Shitouqi chromosome A02	--	--	--	--	--	--	--	--	--	--	--	--	--	--	--	--	--	--
Cluster-3367.0	2.51	5.84	0	0	0	0	730	1559669019	RWW91096.1	342	1.2e-29	hypothetical protein BHE74_00000293 [Ensete ventricosum]	CP001068.1	CP001068	712	0	Ralstonia pickettii 12J chromosome 1, complete sequence	--	--	--	--	Q06198	337	1.7e-30	RNA polymerase sigma-H factor OS=Pseudomonas aeruginosa (strain ATCC 15692 / DSM 22644 / CIP 104116 / JCM 14847 / LMG 12228 / 1C / PRS 101 / PAO1) OX=208964 GN=algU PE=1 SV=1	--	--	--	--	--	--	--	--	--	--
Cluster-2455.0	0	14.25	0	0	0	0	336	1210523868	GAX17192.1	268	2e-21	N-acetyl-gamma-glutamyl-phosphate reductase [Fistulifera solaris]	CP010799.2	CP010799	294	1.32e-150	Ralstonia mannitolilytica strain SN82F48 chromosome 1, complete sequence	K00145	argC	N-acetyl-gamma-glutamyl-phosphate reductase	http://www.genome.jp/dbget-bin/www_bget?ko:K00145	Q8Y339	527	7.3e-53	N-acetyl-gamma-glutamyl-phosphate reductase OS=Ralstonia solanacearum (strain GMI1000) OX=267608 GN=argC PE=3 SV=1	--	--	--	--	--	--	--	--	--	--
Cluster-5440.4985	90.33	130.83	167.96	109.31	400.91	309.59	444	--	--	--	--	--	--	--	--	--	--	--	--	--	--	--	--	--	--	--	--	--	--	--	--	--	--	--	--
Cluster-5440.885	6.02	7.51	3.14	6.54	0.25	0	1862	1431659936	XP_025622935.1	351	2.7e-30	protein EARLY FLOWERING 4 [Arachis hypogaea]	XM_025827555.2	XM_025827555	421	0	PREDICTED: Arachis hypogaea protein EARLY FLOWERING 4-like (LOC112784373), mRNA	--	--	--	--	O04211	268	4.4e-22	Protein EARLY FLOWERING 4 OS=Arabidopsis thaliana OX=3702 GN=ELF4 PE=1 SV=1	PF09177//PF08702	Syntaxin 6, N-terminal//Fibrinogen alpha/beta chain family	GO:0051258//GO:0007165//GO:0048193//GO:0030168	protein polymerization//signal transduction//Golgi vesicle transport//platelet activation	GO:0005102	signaling receptor binding	GO:0016020//GO:0005577	membrane//fibrinogen complex	--	--
Cluster-1153.0	0	0	0	0	0	0	339	--	--	--	--	--	--	--	--	--	--	--	--	--	--	--	--	--	--	--	--	--	--	--	--	--	--	--	--
Cluster-3508.0	0	0	0	4.75	1.3	0	571	326516490	BAJ92400.1	619	6.9e-62	predicted protein [Hordeum vulgare subsp. vulgare]	XM_024488708.1	XM_024488708	193	3.29e-94	Postia placenta MAD-698-R-SB12 hypothetical protein (POSPLADRAFT_1179894), mRNA	K02132	ATPeF1A	F-type H+-transporting ATPase subunit alpha	http://www.genome.jp/dbget-bin/www_bget?ko:K02132	P37211	552	1.6e-55	ATP synthase subunit alpha, mitochondrial OS=Neurospora crassa (strain ATCC 24698 / 74-OR23-1A / CBS 708.71 / DSM 1257 / FGSC 987) OX=367110 GN=atp-1 PE=3 SV=1	PF02874//PF07690//PF00854//PF06609//PF00083	ATP synthase alpha/beta family, beta-barrel domain//Major Facilitator Superfamily//POT family//Fungal trichothecene efflux pump (TRI12)//Sugar (and other) transporter	GO:0055085//GO:1902600//GO:0046034	transmembrane transport//proton transmembrane transport//ATP metabolic process	GO:0022857	transmembrane transporter activity	GO:0016020	membrane	KOG1353	F0F1-type ATP synthase, alpha subunit
Cluster-5505.0	4.59	9.19	6.46	1.25	11.64	6.17	856	--	--	--	--	--	--	--	--	--	--	--	--	--	--	--	--	--	--	PF09142//PF14496//PF01979	tRNA Pseudouridine synthase II, C terminal//C-terminal novel E3 ligase, LRR-interacting//Amidohydrolase family	GO:0001522//GO:0016567//GO:0009451	pseudouridine synthesis//protein ubiquitination//RNA modification	GO:0003723//GO:0016787//GO:0009982//GO:0004842	RNA binding//hydrolase activity//pseudouridine synthase activity//ubiquitin-protein transferase activity	--	--	--	--
Cluster-3775.0	0	4.68	0	1.46	1.61	0	511	--	--	--	--	--	--	--	--	--	--	--	--	--	--	--	--	--	--	--	--	--	--	--	--	--	--	--	--
Cluster-6196.0	0.25	1.52	1.01	1.47	1.59	3.44	1792	1570287355	RYR61667.1	1885	3.4e-208	hypothetical protein Ahy_A04g018871 [Arachis hypogaea]	XM_016105712.2	XM_016105712	770	0	PREDICTED: Arachis duranensis G-type lectin S-receptor-like serine/threonine-protein kinase SD2-5 (LOC107485198), transcript variant X2, mRNA	--	--	--	--	Q8RWZ5	236	2.2e-18	G-type lectin S-receptor-like serine/threonine-protein kinase SD2-5 OS=Arabidopsis thaliana OX=3702 GN=SD25 PE=1 SV=1	PF00954	S-locus glycoprotein domain	GO:0048544	recognition of pollen	--	--	--	--	--	--
Cluster-5440.4339	10.25	20.77	10.46	7.39	25.83	9.23	4415	1012096982	XP_015956288.1	1082	1.1e-114	internal alternative NAD(P)H-ubiquinone oxidoreductase A1, mitochondrial [Arachis duranensis]	XM_025782363.2	XM_025782363	488	0	PREDICTED: Arachis hypogaea internal alternative NAD(P)H-ubiquinone oxidoreductase A1, mitochondrial (LOC112733418), transcript variant X2, mRNA	K03885	ndh	NADH:quinone reductase (non-electrogenic)	http://www.genome.jp/dbget-bin/www_bget?ko:K03885	Q8GWA1	624	5.4e-63	Internal alternative NAD(P)H-ubiquinone oxidoreductase A1, mitochondrial OS=Arabidopsis thaliana OX=3702 GN=NDA1 PE=2 SV=1	PF07992	Pyridine nucleotide-disulphide oxidoreductase	--	--	GO:0016491	oxidoreductase activity	--	--	--	--
Cluster-426.0	2.44	62.01	0	0	0	0	422	--	--	--	--	--	XM_031156565.1	XM_031156565	243	3.82e-122	Fusarium coffeatum uncharacterized protein (FIESC28_02416), partial mRNA	--	--	--	--	--	--	--	--	--	--	--	--	--	--	--	--	--	--
Cluster-5440.4338	7.86	1.69	4.03	18.6	1.11	1.43	3921	1191721871	XP_020972769.1	1379	3.6e-149	uncharacterized protein LOC110269333 [Arachis ipaensis]	CP030989.1	CP030989	223	5.01e-110	Arachis hypogaea cultivar Shitouqi chromosome A07	--	--	--	--	P14381	358	3.4e-32	Transposon TX1 uncharacterized 149 kDa protein OS=Xenopus laevis OX=8355 PE=4 SV=1	PF14529//PF03372//PF14027//PF01232	Endonuclease-reverse transcriptase//Endonuclease/Exonuclease/phosphatase family//Questin oxidase-like//Mannitol dehydrogenase Rossmann domain	--	--	GO:0016491//GO:0003824	oxidoreductase activity//catalytic activity	--	--	--	--
Cluster-3885.0	0	0	0	0	0	1.22	931	1137271002	OMP13756.1	725	5.8e-74	hypothetical protein COLO4_01012 [Corchorus olitorius]	CP001068.1	CP001068	931	0	Ralstonia pickettii 12J chromosome 1, complete sequence	--	--	--	--	--	--	--	--	PF00272	Cecropin family	GO:0019731	antibacterial humoral response	--	--	GO:0005576	extracellular region	--	--
Cluster-5591.0	0	3.58	0	0	0	0	478	--	--	--	--	--	--	--	--	--	--	--	--	--	--	--	--	--	--	PF05676	NADH-ubiquinone oxidoreductase B18 subunit (NDUFB7)	--	--	--	--	GO:0005739	mitochondrion	--	--
Cluster-5251.0	0	0	0	0	0	0	334	1559669191	RWW91268.1	226	1.5e-16	hypothetical protein BHE74_00000160 [Ensete ventricosum]	CP013729.1	CP013729	166	1.88e-79	Roseateles depolymerans strain KCTC 42856, complete genome	--	--	--	--	P27603	224	9.8e-18	Bifunctional chorismate mutase/prephenate dehydratase OS=Pseudomonas stutzeri OX=316 GN=pheA PE=1 SV=2	PF00462//PF07912//PF01817//PF08534//PF00578	Glutaredoxin//ERp29, N-terminal domain//Chorismate mutase type II//Redoxin//AhpC/TSA family	GO:0009306//GO:0046417	protein secretion//chorismate metabolic process	GO:0097573//GO:0016491//GO:0016209	glutathione oxidoreductase activity//oxidoreductase activity//antioxidant activity	GO:0005788	endoplasmic reticulum lumen	--	--
Cluster-3260.0	0	0	0	0	0	0	2430	902550499	AKR76260.1	1405	2.1e-152	beta-1 tubulin [Dendrobium catenatum]	XM_019050004.1	XM_019050004	2430	0	PREDICTED: Bemisia tabaci tubulin beta chain-like (LOC109036080), mRNA	K07375	TUBB	tubulin beta	http://www.genome.jp/dbget-bin/www_bget?ko:K07375	P83130	1429	1.4e-156	Tubulin beta-2 chain OS=Drosophila erecta OX=7220 GN=betaTub85D PE=3 SV=1	PF00091	Tubulin/FtsZ family, GTPase domain	--	--	GO:0005525	GTP binding	--	--	KOG1375	Beta tubulin
Cluster-243.0	0	9.24	2.96	0	0	0	514	--	--	--	--	--	--	--	--	--	--	--	--	--	--	--	--	--	--	PF07716//PF03964//PF00170	Basic region leucine zipper//Chorion family 2//bZIP transcription factor	GO:0006355//GO:0007275	regulation of DNA-templated transcription//multicellular organism development	GO:0003700	DNA-binding transcription factor activity	GO:0042600//GO:0005667	egg chorion//transcription regulator complex	--	--
Cluster-5440.1669	296.71	313.07	273.7	237.29	156.2	126.87	3340	1570243775	RYR23212.1	1144	5.4e-122	hypothetical protein Ahy_B03g068469 isoform A [Arachis hypogaea]	XM_025786068.2	XM_025786068	577	0	PREDICTED: Arachis hypogaea mitogen-activated protein kinase 3 (LOC112736562), transcript variant X2, mRNA	K20536	MPK3	mitogen-activated protein kinase 3	http://www.genome.jp/dbget-bin/www_bget?ko:K20536	Q39023	1018	8.5e-109	Mitogen-activated protein kinase 3 OS=Arabidopsis thaliana OX=3702 GN=MPK3 PE=1 SV=2	PF07714//PF00069	Protein tyrosine and serine/threonine kinase//Protein kinase domain	GO:0006468	protein phosphorylation	GO:0004672//GO:0005524	protein kinase activity//ATP binding	--	--	--	--
Cluster-3096.0	6.71	0	0	0	0	0	377	--	--	--	--	--	CP001068.1	CP001068	377	0	Ralstonia pickettii 12J chromosome 1, complete sequence	--	--	--	--	B2U987	205	1.8e-15	Elongation factor P OS=Ralstonia pickettii (strain 12J) OX=402626 GN=efp PE=3 SV=1	PF09285	Elongation factor P, C-terminal	GO:0043043	peptide biosynthetic process	--	--	GO:0005737	cytoplasm	--	--
Cluster-5440.151	45.03	6.6	74.28	0	0	0	4367	1344034329	XP_023900364.1	2325	8e-259	dual specificity protein kinase YAK1-like [Quercus suber]	XM_032026315.1	XM_032026315	2371	0	Colletotrichum fructicola Dual specificity protein kinase (CGMCC3_g16208), partial mRNA	K18670	YAK1	dual specificity protein kinase YAK1	http://www.genome.jp/dbget-bin/www_bget?ko:K18670	P14680	1354	1.2e-147	Dual specificity protein kinase YAK1 OS=Saccharomyces cerevisiae (strain ATCC 204508 / S288c) OX=559292 GN=YAK1 PE=1 SV=1	PF07714//PF00069	Protein tyrosine and serine/threonine kinase//Protein kinase domain	GO:0006468	protein phosphorylation	GO:0004672//GO:0005524	protein kinase activity//ATP binding	--	--	KOG0667	Dual-specificity tyrosine-phosphorylation regulated kinase
Cluster-5440.4331	8.34	10.16	3.61	0	2.04	3.24	1671	1432047550	XP_025682479.1	427	3.7e-39	uncharacterized protein LOC112783660 [Arachis hypogaea]	CP030990.1	CP030990	714	0	Arachis hypogaea cultivar Shitouqi chromosome A08	--	--	--	--	--	--	--	--	PF03124	EXS family	--	--	--	--	--	--	--	--
Cluster-5440.3450	0	14.42	0	12.34	14.33	0	304	--	--	--	--	--	--	--	--	--	--	--	--	--	--	--	--	--	--	PF03178	CPSF A subunit region	--	--	GO:0003676	nucleic acid binding	GO:0005634	nucleus	--	--
Cluster-3377.0	0	0	0	3.47	0	0	469	--	--	--	--	--	--	--	--	--	--	--	--	--	--	--	--	--	--	PF02535	ZIP Zinc transporter	GO:0030001//GO:0055085	metal ion transport//transmembrane transport	GO:0046873	metal ion transmembrane transporter activity	GO:0016020	membrane	--	--
Cluster-6265.0	0	0	0	0	0	0	453	--	--	--	--	--	CP030990.1	CP030990	275	6.7e-140	Arachis hypogaea cultivar Shitouqi chromosome A08	--	--	--	--	--	--	--	--	PF02976//PF05625	DNA mismatch repair enzyme MutH//PAXNEB protein	GO:0002098	tRNA wobble uridine modification	GO:0003677//GO:0004519	DNA binding//endonuclease activity	GO:0033588	elongator holoenzyme complex	--	--
Cluster-5440.4333	0	0	0	0	4.78	0	426	--	--	--	--	--	--	--	--	--	--	--	--	--	--	--	--	--	--	--	--	--	--	--	--	--	--	--	--
Cluster-608.0	12.18	3.45	11.88	0	0	0	1498	1344067981	XP_023917700.1	437	2.3e-40	uncharacterized protein LOC112029242 [Quercus suber]	XM_032023550.1	XM_032023550	524	0	Colletotrichum fructicola uncharacterized protein (CGMCC3_g13751), partial mRNA	K00616	E2.2.1.2	transaldolase	http://www.genome.jp/dbget-bin/www_bget?ko:K00616	B2J2D9	178	9.6e-12	Transaldolase OS=Nostoc punctiforme (strain ATCC 29133 / PCC 73102) OX=63737 GN=tal PE=3 SV=1	PF00923//PF03374	Transaldolase/Fructose-6-phosphate aldolase//Phage antirepressor protein KilAC domain	GO:0005975	carbohydrate metabolic process	GO:0003677	DNA binding	--	--	KOG2772	Transaldolase
Cluster-608.1	4.04	1.8	8.49	0	0	0	1125	--	--	--	--	--	XM_032023549.1	XM_032023549	333	9.98e-172	Colletotrichum fructicola uncharacterized protein (CGMCC3_g13750), partial mRNA	--	--	--	--	--	--	--	--	PF00010//PF06005	Helix-loop-helix DNA-binding domain//Cell division protein ZapB	GO:0043093//GO:0090529	FtsZ-dependent cytokinesis//cell septum assembly	GO:0046983	protein dimerization activity	GO:0005737	cytoplasm	--	--
Cluster-5681.0	0	0	0	0	0	0	838	--	--	--	--	--	--	--	--	--	--	--	--	--	--	--	--	--	--	PF04724	Glycosyltransferase family 17	GO:0006487	protein N-linked glycosylation	GO:0003830	beta-1,4-mannosylglycoprotein 4-beta-N-acetylglucosaminyltransferase activity	GO:0016020	membrane	--	--
Cluster-5440.4332	7.93	18.75	13.94	19.96	33.39	41.82	5604	1432021922	XP_025671928.1	978	1.6e-102	SPX and EXS domain-containing protein 1 isoform X1 [Arachis hypogaea]	CP030990.1	CP030990	713	0	Arachis hypogaea cultivar Shitouqi chromosome A08	--	--	--	--	Q9LJ45	395	2.5e-36	Cyclin-U1-1 OS=Arabidopsis thaliana OX=3702 GN=CYCU1-1 PE=1 SV=1	PF08613//PF06883//PF06105//PF03124	Cyclin//RNA polymerase I, Rpa2 specific domain//Aph-1 protein//EXS family	GO:0043085//GO:0000079//GO:0006351//GO:0016485//GO:0006144//GO:0006206	positive regulation of catalytic activity//regulation of cyclin-dependent protein serine/threonine kinase activity//DNA-templated transcription//protein processing//purine nucleobase metabolic process//pyrimidine nucleobase metabolic process	GO:0019901//GO:0003899	protein kinase binding//DNA-directed 5'-3' RNA polymerase activity	GO:0005634//GO:0005730	nucleus//nucleolus	--	--
Cluster-3701.0	0	1.14	2.25	1.09	1.19	0	947	1559668533	RWW90610.1	450	4.5e-42	hypothetical protein BHE74_00039774 [Ensete ventricosum]	CP047895.1	CP047895	169	1.23e-80	Sphingomonas sp. C33 chromosome, complete genome	K03522	fixB	electron transfer flavoprotein alpha subunit	http://www.genome.jp/dbget-bin/www_bget?ko:K03522	Q2GBB8	547	9.9e-55	Na(+)/H(+) antiporter NhaA 1 OS=Novosphingobium aromaticivorans (strain ATCC 700278 / DSM 12444 / CCUG 56034 / CIP 105152 / NBRC 16084 / F199) OX=279238 GN=nhaA1 PE=3 SV=1	PF05036//PF01520//PF06965//PF01193	SPOR domain//N-acetylmuramoyl-L-alanine amidase//Na+/H+ antiporter 1//RNA polymerase Rpb3/Rpb11 dimerisation domain	GO:0006144//GO:0006885//GO:0006206//GO:0006807//GO:0006814//GO:0006351//GO:0009253//GO:0009252	purine nucleobase metabolic process//regulation of pH//pyrimidine nucleobase metabolic process//nitrogen compound metabolic process//sodium ion transport//DNA-templated transcription//peptidoglycan catabolic process//peptidoglycan biosynthetic process	GO:0008745//GO:0042834//GO:0003899	N-acetylmuramoyl-L-alanine amidase activity//peptidoglycan binding//DNA-directed 5'-3' RNA polymerase activity	GO:0009274//GO:0005730	peptidoglycan-based cell wall//nucleolus	KOG3954	Electron transfer flavoprotein, alpha subunit
Cluster-5440.4335	0	0	0	0	78.96	0	447	355498298	AES79501.1	227	1.5e-16	DUF247 domain protein [Medicago truncatula]	--	--	--	--	--	--	--	--	--	--	--	--	--	--	--	--	--	--	--	--	--	--	--
Cluster-6033.0	8.54	20.67	6.95	12.44	6.66	2.35	2155	1540558778	XP_027334753.1	1565	5.3e-171	GTP cyclohydrolase 1-like [Abrus precatorius]	CP030984.1	CP030984	895	0	Arachis hypogaea cultivar Shitouqi chromosome A02	K01495	GCH1	GTP cyclohydrolase IA	http://www.genome.jp/dbget-bin/www_bget?ko:K01495	Q8VYU3	1255	1.8e-136	GTP cyclohydrolase 1 OS=Solanum lycopersicum OX=4081 GN=GCH1 PE=1 SV=1	--	--	--	--	--	--	--	--	KOG2698	GTP cyclohydrolase I
Cluster-938.0	4.84	0	37.36	0	0	0	339	1371515921	PSS12062.1	284	2.9e-23	Peptidyl-prolyl cis-trans isomerase [Actinidia chinensis var. chinensis]	XM_001802880.1	XM_001802880	132	1.52e-60	Parastagonospora nodorum SN15 hypothetical protein (SNOG_12712), mRNA	K01802	E5.2.1.8	peptidylprolyl isomerase	http://www.genome.jp/dbget-bin/www_bget?ko:K01802	Q42406	269	6.1e-23	Peptidyl-prolyl cis-trans isomerase CYP18-4 OS=Arabidopsis thaliana OX=3702 GN=CYP18-4 PE=1 SV=1	PF00160//PF08290	Cyclophilin type peptidyl-prolyl cis-trans isomerase/CLD//Hepatitis core protein, putative zinc finger	GO:0000413	protein peptidyl-prolyl isomerization	GO:0003755//GO:0005198	peptidyl-prolyl cis-trans isomerase activity//structural molecule activity	--	--	KOG0865	Cyclophilin type peptidyl-prolyl cis-trans isomerase
Cluster-5440.4334	0	0	0	4.73	0	0	572	--	--	--	--	--	CP030989.1	CP030989	42	2.87e-10	Arachis hypogaea cultivar Shitouqi chromosome A07	--	--	--	--	--	--	--	--	--	--	--	--	--	--	--	--	--	--
Cluster-5963.0	0	0	0	1.96	0	0	443	223523632	EEF27130.1	402	7.8e-37	Phthalate transporter, putative [Ricinus communis]	CP001068.1	CP001068	434	0	Ralstonia pickettii 12J chromosome 1, complete sequence	--	--	--	--	P70786	403	2.3e-38	Putative tartrate transporter OS=Agrobacterium vitis OX=373 GN=ttuB PE=2 SV=1	PF07690//PF17256//PF05887//PF01142	Major Facilitator Superfamily//Anaphase-promoting complex, subunit 16//Procyclic acidic repetitive protein (PARP)//tRNA pseudouridine synthase D (TruD)	GO:0001522//GO:0016567//GO:0009451//GO:0055085	pseudouridine synthesis//protein ubiquitination//RNA modification//transmembrane transport	GO:0003723//GO:0022857//GO:0009982	RNA binding//transmembrane transporter activity//pseudouridine synthase activity	GO:0005680//GO:0016020	anaphase-promoting complex//membrane	--	--
Cluster-5440.1660	17.13	47.75	14.79	151.33	213.07	64.28	514	--	--	--	--	--	EU982824.1	EU982824	54	5.46e-17	Stylosanthes seabrana microsatellite SJ-5 sequence	--	--	--	--	--	--	--	--	--	--	--	--	--	--	--	--	--	--
Cluster-5440.4337	0	0	0	0	0	0.99	675	--	--	--	--	--	--	--	--	--	--	--	--	--	--	--	--	--	--	--	--	--	--	--	--	--	--	--	--
Cluster-3872.0	0	5.83	0	0	0	6.1	596	--	--	--	--	--	--	--	--	--	--	--	--	--	--	--	--	--	--	--	--	--	--	--	--	--	--	--	--
Cluster-4064.0	0	0	0	0	3.47	0	612	--	--	--	--	--	--	--	--	--	--	--	--	--	--	--	--	--	--	--	--	--	--	--	--	--	--	--	--
Cluster-5440.3456	128.71	205.77	116.02	147.03	54.97	73.29	3551	1431735915	XP_025656522.1	4553	0	LRR receptor-like serine/threonine-protein kinase HSL2 [Arachis hypogaea]	XM_025800737.2	XM_025800737	2628	0	PREDICTED: Arachis hypogaea LRR receptor-like serine/threonine-protein kinase HSL2 (LOC112751565), mRNA	--	--	--	--	Q9SGP2	1504	4e-165	Receptor-like protein kinase HSL1 OS=Arabidopsis thaliana OX=3702 GN=HSL1 PE=1 SV=1	PF00560//PF07714//PF13516//PF00069//PF13855	Leucine Rich Repeat//Protein tyrosine and serine/threonine kinase//Leucine Rich repeat//Protein kinase domain//Leucine rich repeat	GO:0006468	protein phosphorylation	GO:0004672//GO:0005524//GO:0005515	protein kinase activity//ATP binding//protein binding	--	--	--	--
Cluster-3851.0	6.55	18	37.97	0	0	0	315	--	--	--	--	--	--	--	--	--	--	--	--	--	--	--	--	--	--	PF01679	Proteolipid membrane potential modulator	--	--	--	--	--	--	--	--
Cluster-1605.0	0	0	0	0	0	0	899	1408180543	RAL40691.1	264	1.6e-20	hypothetical protein DM860_006761 [Cuscuta australis]	--	--	--	--	--	--	--	--	--	Q90ZK6	833	6.4e-88	Activin receptor type-1 OS=Gallus gallus OX=9031 GN=ACVR1 PE=2 SV=1	PF12796//PF13857//PF00023//PF00069//PF07714	Ankyrin repeats (3 copies)//Ankyrin repeats (many copies)//Ankyrin repeat//Protein kinase domain//Protein tyrosine and serine/threonine kinase	GO:0006468	protein phosphorylation	GO:0004672//GO:0005515//GO:0005524	protein kinase activity//protein binding//ATP binding	--	--	--	--
Cluster-5440.1664	58.52	81.55	150.67	132.19	381.18	290.41	3711	1431657790	XP_025621969.1	1202	1.1e-128	glyoxysomal processing protease, glyoxysomal [Arachis hypogaea]	XM_016087466.2	XM_016087466	614	0	PREDICTED: Arachis duranensis glyoxysomal processing protease, glyoxysomal (LOC107468209), mRNA	K23012	TYSND1	peroxisomal leader peptide-processing protease	http://www.genome.jp/dbget-bin/www_bget?ko:K23012	Q8VZD4	442	5.8e-42	Glyoxysomal processing protease, glyoxysomal OS=Arabidopsis thaliana OX=3702 GN=DEG15 PE=1 SV=2	PF02907//PF00089	Hepatitis C virus NS3 protease//Trypsin	GO:0019087//GO:0006508	transformation of host cell by virus//proteolysis	GO:0004252//GO:0008236	serine-type endopeptidase activity//serine-type peptidase activity	--	--	--	--
Cluster-1586.0	0	0	0	0	0	0	822	226462833	EEH60111.1	239	1.2e-17	predicted protein [Micromonas pusilla CCMP1545]	--	--	--	--	--	--	--	--	--	Q6GPJ8	386	4e-36	Centrosomal protein of 97 kDa OS=Xenopus laevis OX=8355 GN=cep97 PE=2 SV=1	PF13516//PF00560//PF13855	Leucine Rich repeat//Leucine Rich Repeat//Leucine rich repeat	--	--	GO:0005515	protein binding	--	--	KOG0531	Protein phosphatase 1, regulatory subunit, and related proteins
Cluster-5440.1493	1.71	0	3.34	1.62	3.56	3.57	719	--	--	--	--	--	--	--	--	--	--	--	--	--	--	--	--	--	--	PF04816	tRNA (adenine(22)-N(1))-methyltransferase	GO:0008033//GO:0009451	tRNA processing//RNA modification	GO:0016429	tRNA (adenine-N1-)-methyltransferase activity	--	--	--	--
Cluster-5440.1492	2.84	2.76	10.31	14.64	0	11.59	399	--	--	--	--	--	--	--	--	--	--	--	--	--	--	--	--	--	--	--	--	--	--	--	--	--	--	--	--
Cluster-3831.0	0	0	0	0	0	0	318	--	--	--	--	--	--	--	--	--	--	--	--	--	--	--	--	--	--	--	--	--	--	--	--	--	--	--	--
Cluster-218.0	3.47	1.59	13.58	0	0	0	1486	1343973671	XP_023870959.1	571	6.6e-56	uncharacterized protein LOC111983529 [Quercus suber]	XM_032037203.1	XM_032037203	1238	0	Colletotrichum fructicola uncharacterized protein (CGMCC3_g9535), partial mRNA	--	--	--	--	P9WHR2	187	8.6e-13	Serine protease Hip1 OS=Mycobacterium tuberculosis (strain CDC 1551 / Oshkosh) OX=83331 GN=hip1 PE=1 SV=1	PF01078//PF02562//PF07728//PF07726//PF13086//PF00005//PF01443//PF00004//PF00158//PF06068//PF01057//PF02367//PF00910//PF01695//PF07724//PF05496//PF03266//PF01637//PF00931	Magnesium chelatase, subunit ChlI//PhoH-like protein//AAA domain (dynein-related subfamily)//ATPase family associated with various cellular activities (AAA)//AAA domain//ABC transporter//Viral (Superfamily 1) RNA helicase//ATPase family associated with various cellular activities (AAA)//Sigma-54 interaction domain//TIP49 P-loop domain//Parvovirus non-structural protein NS1//Threonylcarbamoyl aden…	GO:0006355//GO:0002949//GO:0019079//GO:0006310//GO:0006281	regulation of DNA-templated transcription//tRNA threonylcarbamoyladenosine modification//viral genome replication//DNA recombination//DNA repair	GO:0016887//GO:0043531//GO:0008134//GO:0004386//GO:0009378//GO:0005524//GO:0003723//GO:0003724//GO:0017111	ATP hydrolysis activity//ADP binding//transcription factor binding//helicase activity//four-way junction helicase activity//ATP binding//RNA binding//RNA helicase activity//ribonucleoside triphosphate phosphatase activity	GO:0005667//GO:0009379//GO:0005657	transcription regulator complex//Holliday junction helicase complex//replication fork	--	--
Cluster-5440.1497	15.5	21.12	35.62	34.51	64.09	58.54	6615	1012242867	XP_015941361.1	1482	6.8e-161	uncharacterized protein LOC107466866 [Arachis duranensis]	--	--	--	--	--	--	--	--	--	P0C2F6	384	5.5e-35	Putative ribonuclease H protein At1g65750 OS=Arabidopsis thaliana OX=3702 GN=At1g65750 PE=3 SV=1	PF00075//PF00447//PF06899//PF13456	RNase H//HSF-type DNA-binding//WzyE protein, O-antigen assembly polymerase//Reverse transcriptase-like	GO:0009246//GO:0051252//GO:0006355	enterobacterial common antigen biosynthetic process//regulation of RNA metabolic process//regulation of DNA-templated transcription	GO:0043565//GO:0003700//GO:0004523//GO:0003676	sequence-specific DNA binding//DNA-binding transcription factor activity//RNA-DNA hybrid ribonuclease activity//nucleic acid binding	GO:0005667	transcription regulator complex	--	--
Cluster-5440.1496	37.04	28.84	32.59	39.35	19.68	32.01	695	--	--	--	--	--	CP030984.1	CP030984	309	1.33e-158	Arachis hypogaea cultivar Shitouqi chromosome A02	--	--	--	--	--	--	--	--	--	--	--	--	--	--	--	--	--	--
Cluster-5440.1495	194.54	199.4	315.81	364.23	527.39	756.39	2668	1012173850	XP_015966425.1	1455	3.7e-158	gamma-glutamyltranspeptidase 3 isoform X1 [Arachis duranensis]	XM_016110940.2	XM_016110940	788	0	PREDICTED: Arachis duranensis gamma-glutamyltranspeptidase 3 (LOC107490166), transcript variant X2, mRNA	K18592	GGT1_5	gamma-glutamyltranspeptidase / glutathione hydrolase / leukotriene-C4 hydrolase	http://www.genome.jp/dbget-bin/www_bget?ko:K18592	Q9M0G0	1030	2.7e-110	Glutathione hydrolase 3 OS=Arabidopsis thaliana OX=3702 GN=GGT3 PE=2 SV=1	--	--	--	--	--	--	--	--	KOG2410	Gamma-glutamyltransferase
Cluster-5440.1494	1.22	0.72	3.7	0.89	7.65	7.6	4033	1102704268	OIW03279.1	341	8.4e-29	hypothetical protein TanjilG_09926 [Lupinus angustifolius]	XR_003178816.2	XR_003178816	77	7.47e-29	PREDICTED: Arachis hypogaea uncharacterized LOC112754896 (LOC112754896), ncRNA	--	--	--	--	--	--	--	--	PF00788//PF02841	Ras association (RalGDS/AF-6) domain//Guanylate-binding protein, C-terminal domain	GO:0007165	signal transduction	GO:0005525//GO:0003924	GTP binding//GTPase activity	--	--	--	--
Cluster-6445.0	0	0	0.53	0.52	1.7	2.26	982	--	--	--	--	--	--	--	--	--	--	--	--	--	--	--	--	--	--	PF11712	Endoplasmic reticulum-based factor for assembly of V-ATPase	GO:0070072	vacuolar proton-transporting V-type ATPase complex assembly	--	--	--	--	--	--
Cluster-2764.0	0	0	0	0	0	0	333	--	--	--	--	--	--	--	--	--	--	--	--	--	--	--	--	--	--	--	--	--	--	--	--	--	--	--	--
Cluster-5440.1498	44.08	35.32	24.95	38.35	16.72	16.32	6096	1191721871	XP_020972769.1	1915	3.9e-211	uncharacterized protein LOC110269333 [Arachis ipaensis]	XM_025804110.1	XM_025804110	617	0	PREDICTED: Arachis hypogaea probable folate-biopterin transporter 6 (LOC112755815), transcript variant X1, mRNA	--	--	--	--	Q9LEV7	844	2.3e-88	Probable folate-biopterin transporter 6 OS=Arabidopsis thaliana OX=3702 GN=At5g10820 PE=2 SV=1	PF07690//PF00472//PF02932	Major Facilitator Superfamily//RF-1 domain//Neurotransmitter-gated ion-channel transmembrane region	GO:0055085//GO:0006449//GO:0006415//GO:0006811	transmembrane transport//regulation of translational termination//translational termination//monoatomic ion transport	GO:0022857//GO:0003747	transmembrane transporter activity//translation release factor activity	GO:0018444//GO:0005840	translation release factor complex//ribosome	--	--
Cluster-6227.0	1.23	2.46	0.61	1.18	3.86	9	895	1012020748	XP_015949869.1	638	6.8e-64	2-oxoglutarate-dependent dioxygenase DAO [Arachis duranensis]	CP030984.1	CP030984	140	1.53e-64	Arachis hypogaea cultivar Shitouqi chromosome A02	K23947	DAO	2-oxoglutarate-dependent dioxygenase	http://www.genome.jp/dbget-bin/www_bget?ko:K23947	Q7XKU5	429	4.5e-41	2-oxoglutarate-dependent dioxygenase DAO OS=Oryza sativa subsp. japonica OX=39947 GN=DAO PE=1 SV=2	PF04319//PF05454//PF01103//PF00170	NifZ domain//Dystroglycan (Dystrophin-associated glycoprotein 1)//Omp85 superfamily domain//bZIP transcription factor	GO:0006355//GO:0009399	regulation of DNA-templated transcription//nitrogen fixation	GO:0003700	DNA-binding transcription factor activity	GO:0016010//GO:0019867//GO:0005667	dystrophin-associated glycoprotein complex//outer membrane//transcription regulator complex	--	--
Cluster-3175.0	0	0	0	0	0	0	1671	1249604736	GAY00611.1	829	9e-86	creatine kinase, mitochondrial precursor [Pythium insidiosum]	XM_019046383.1	XM_019046383	1654	0	PREDICTED: Bemisia tabaci arginine kinase (LOC109033664), transcript variant X2, mRNA	--	--	--	--	Q95PM9	1607	2.1e-177	Arginine kinase OS=Plodia interpunctella OX=58824 GN=ARGK PE=1 SV=1	PF02807//PF00217	ATP:guanido phosphotransferase, N-terminal domain//ATP:guanido phosphotransferase, C-terminal catalytic domain	--	--	GO:0016772//GO:0016301	transferase activity, transferring phosphorus-containing groups//kinase activity	--	--	KOG3581	Creatine kinases
Cluster-4538.0	0	0	4.1	0	0	2.27	439	--	--	--	--	--	--	--	--	--	--	--	--	--	--	--	--	--	--	PF02666	Phosphatidylserine decarboxylase	GO:0006566//GO:0006544//GO:0046486//GO:0006563//GO:0008654	threonine metabolic process//glycine metabolic process//glycerolipid metabolic process//L-serine metabolic process//phospholipid biosynthetic process	GO:0004609	phosphatidylserine decarboxylase activity	--	--	--	--
Cluster-6390.0	2.13	9.49	7.52	4.84	18.79	7.85	2425	1570252597	RYR30627.1	1341	5.6e-145	hypothetical protein Ahy_B01g055371 isoform A [Arachis hypogaea]	XM_029290338.1	XM_029290338	733	0	PREDICTED: Arachis hypogaea uncharacterized LOC112723293 (LOC112723293), transcript variant X2, mRNA	--	--	--	--	--	--	--	--	PF02048//PF19047//PF04180	Heat-stable enterotoxin ST//HOOK domain//Low temperature viability protein	GO:0042274//GO:0030705	ribosomal small subunit biogenesis//cytoskeleton-dependent intracellular transport	GO:0090729	toxin activity	GO:0005615	extracellular space	--	--
Cluster-5142.0	0.9	6.79	0.45	2.61	2.37	1.89	1121	1445385752	RDX78299.1	1030	3e-109	Caffeoyl-CoA O-methyltransferase, partial [Mucuna pruriens]	XM_025771450.1	XM_025771450	346	5.9e-179	PREDICTED: Arachis hypogaea caffeoyl-CoA O-methyltransferase 5 (LOC112720490), transcript variant X1, mRNA	K00588	E2.1.1.104	-	http://www.genome.jp/dbget-bin/www_bget?ko:K00588	A0A0S2UWA5	941	2.4e-100	Caffeoyl-CoA O-methyltransferase 3 OS=Petunia hybrida OX=4102 GN=CCOAOMT3 PE=1 SV=1	PF01596	O-methyltransferase	--	--	GO:0008171	O-methyltransferase activity	--	--	KOG1663	O-methyltransferase
Cluster-3398.0	0	0	0	0	0	0	389	1431597837	XP_025696018.1	392	9.9e-36	ankyrin repeat-containing protein ITN1 [Arachis hypogaea]	--	--	--	--	--	--	--	--	--	--	--	--	--	--	--	--	--	--	--	--	--	--	--
Cluster-620.0	0	0	10.21	0	0	0	479	--	--	--	--	--	XM_015932312.2	XM_015932312	458	0	PREDICTED: Tetranychus urticae probable basic-leucine zipper transcription factor H (LOC107364867), transcript variant X2, mRNA	--	--	--	--	--	--	--	--	PF05199//PF06156	GMC oxidoreductase//Initiation control protein YabA	GO:0006260	DNA replication	GO:0016614	oxidoreductase activity, acting on CH-OH group of donors	--	--	--	--
Cluster-5440.4788	0	0	0	0	0	0	1664	--	--	--	--	--	--	--	--	--	--	--	--	--	--	--	--	--	--	PF05008//PF00081	Vesicle transport v-SNARE protein N-terminus//Iron/manganese superoxide dismutases, alpha-hairpin domain	GO:0006886//GO:0006801	intracellular protein transport//superoxide metabolic process	GO:0004784//GO:0046872	superoxide dismutase activity//metal ion binding	GO:0016020	membrane	--	--
Cluster-5440.4789	0	0	0	3.32	0	1.23	594	--	--	--	--	--	--	--	--	--	--	--	--	--	--	--	--	--	--	--	--	--	--	--	--	--	--	--	--
Cluster-5973.0	2.02	1.16	2.33	1.83	1.83	2.12	2925	1431732372	XP_025654907.1	3319	0	receptor-like protein kinase FERONIA [Arachis hypogaea]	XM_025799122.2	XM_025799122	1419	0	PREDICTED: Arachis hypogaea receptor-like protein kinase FERONIA (LOC112750410), mRNA	--	--	--	--	Q9SCZ4	1762	4e-195	Receptor-like protein kinase FERONIA OS=Arabidopsis thaliana OX=3702 GN=FER PE=1 SV=1	PF16048//PF07714//PF03955//PF00076//PF02724//PF00069//PF05470//PF05786	Frog antimicrobial peptide//Protein tyrosine and serine/threonine kinase//Adenovirus hexon-associated protein (IX)//RNA recognition motif. (a.k.a. RRM, RBD, or RNP domain)//CDC45-like protein//Protein kinase domain//Eukaryotic translation initiation factor 3 subunit 8 N-terminus//Condensin complex subunit 2	GO:0006413//GO:0006446//GO:0006952//GO:0006270//GO:0007076//GO:0006468	translational initiation//regulation of translational initiation//defense response//DNA replication initiation//mitotic chromosome condensation//protein phosphorylation	GO:0031423//GO:0004672//GO:0003723//GO:0031369//GO:0005524//GO:0003743	hexon binding//protein kinase activity//RNA binding//translation initiation factor binding//ATP binding//translation initiation factor activity	GO:0000796//GO:0019028//GO:0005840//GO:0005852//GO:0005576	condensin complex//viral capsid//ribosome//eukaryotic translation initiation factor 3 complex//extracellular region	--	--
Cluster-5440.4784	0	0	0	0	0	0	447	--	--	--	--	--	XM_017932324.1	XM_017932324	99	4.55e-42	PREDICTED: Habropoda laboriosa mediator of RNA polymerase II transcription subunit 23 (LOC108570462), mRNA	--	--	--	--	Q5RIW8	638	1.3e-65	Mediator of RNA polymerase II transcription subunit 23 OS=Danio rerio OX=7955 GN=med23 PE=2 SV=2	--	--	--	--	--	--	--	--	--	--
Cluster-5440.4785	0	0	0	0	0	0	1624	--	--	--	--	--	--	--	--	--	--	--	--	--	--	--	--	--	--	--	--	--	--	--	--	--	--	--	--
Cluster-5440.4786	0	0	0	0	0	0	2472	1562573844	XP_027774574.1	163	2.3e-08	GATA zinc finger domain-containing protein 14-like, partial [Solanum pennellii]	--	--	--	--	--	--	--	--	--	Q54KX0	192	3.8e-13	GATA zinc finger domain-containing protein 14 OS=Dictyostelium discoideum OX=44689 GN=gtaN PE=4 SV=1	--	--	--	--	--	--	--	--	--	--
Cluster-210.0	0	23.8	0	0	0	0	371	1343986912	XP_023875356.1	161	5.7e-09	L-galactonate dehydratase-like [Quercus suber]	--	--	--	--	--	K18102	GAAB	L-galactonate dehydratase	http://www.genome.jp/dbget-bin/www_bget?ko:K18102	Q0QWS4	159	3.8e-10	L-galactonate dehydratase OS=Hypocrea jecorina OX=51453 GN=lgd1 PE=1 SV=1	--	--	--	--	--	--	--	--	--	--
Cluster-5440.4780	0	0	0	0	0	0	659	1035924993	OAY54581.1	549	1e-53	hypothetical protein MANES_03G086200 [Manihot esculenta]	EF070501.1	EF070501	330	2.66e-170	Maconellicoccus hirsutus clone WHMH2617 putative ribosomal protein L9 mRNA, complete cds	K02940	RP-L9e	large subunit ribosomal protein L9e	http://www.genome.jp/dbget-bin/www_bget?ko:K02940	P50882	722	3.5e-75	60S ribosomal protein L9 OS=Drosophila melanogaster OX=7227 GN=RpL9 PE=1 SV=2	PF00347//PF05481	Ribosomal protein L6//Mycobacterium 19 kDa lipoprotein antigen	GO:0006412//GO:0042254	translation//ribosome biogenesis	GO:0019843//GO:0003735	rRNA binding//structural constituent of ribosome	GO:0005840//GO:0016020	ribosome//membrane	KOG3255	60S ribosomal protein L9
Cluster-5440.4781	2.48	0	2.06	0	4.78	1.73	1198	1193761819	XP_020996642.1	159	3.2e-08	TMV resistance protein N [Arachis duranensis]	XM_025840488.2	XM_025840488	49	7.98e-14	PREDICTED: Arachis hypogaea TMV resistance protein N (LOC112797505), transcript variant X12, mRNA	--	--	--	--	--	--	--	--	--	--	--	--	--	--	--	--	--	--
Cluster-5440.4782	0	0	0	0	0	0	329	--	--	--	--	--	XM_025793724.1	XM_025793724	71	1.19e-26	PREDICTED: Arachis hypogaea TMV resistance protein N (LOC112744176), mRNA	--	--	--	--	--	--	--	--	--	--	--	--	--	--	--	--	--	--
Cluster-5440.4783	9.8	2.54	16.91	0.14	17.1	11.07	2852	1012118897	XP_015961838.1	989	4.3e-104	TMV resistance protein N-like [Arachis duranensis]	XM_029292321.1	XM_029292321	165	6.34e-78	PREDICTED: Arachis hypogaea TMV resistance protein N (LOC112743207), mRNA	--	--	--	--	Q40392	545	5.1e-54	TMV resistance protein N OS=Nicotiana glutinosa OX=35889 GN=N PE=1 SV=1	PF01637//PF00931//PF00005//PF13676//PF00004//PF01582	ATPase domain predominantly from Archaea//NB-ARC domain//ABC transporter//TIR domain//ATPase family associated with various cellular activities (AAA)//TIR domain	GO:0007165	signal transduction	GO:0005524//GO:0043531//GO:0016887	ATP binding//ADP binding//ATP hydrolysis activity	--	--	--	--
Cluster-4858.0	0.9	1.5	0.9	2.89	1.57	0	1555	1540558044	XP_027334363.1	1963	2.7e-217	uridine kinase-like protein 1, chloroplastic isoform X2 [Abrus precatorius]	XM_025773220.2	XM_025773220	1267	0	PREDICTED: Arachis hypogaea uridine kinase-like protein 1, chloroplastic (LOC112722234), transcript variant X1, mRNA	K00876	udk	uridine kinase	http://www.genome.jp/dbget-bin/www_bget?ko:K00876	Q9FKS0	1733	4.9e-192	Uridine/cytidine kinase UKL1, chloroplastic OS=Arabidopsis thaliana OX=3702 GN=UKL1 PE=1 SV=1	PF01121//PF02224//PF06414//PF00485	Dephospho-CoA kinase//Cytidylate kinase//Zeta toxin//Phosphoribulokinase / Uridine kinase family	GO:0015937//GO:0015940//GO:0006206//GO:0006139	coenzyme A biosynthetic process//pantothenate biosynthetic process//pyrimidine nucleobase metabolic process//nucleobase-containing compound metabolic process	GO:0004140//GO:0005524//GO:0004127//GO:0016301	dephospho-CoA kinase activity//ATP binding//cytidylate kinase activity//kinase activity	--	--	KOG4203	Armadillo/beta-Catenin/plakoglobin
Cluster-3482.0	0	0	0	0	0	0	443	--	--	--	--	--	--	--	--	--	--	--	--	--	--	--	--	--	--	--	--	--	--	--	--	--	--	--	--
Cluster-5440.675	68.25	71.88	71.87	17.7	31.3	24.36	2353	1431579136	XP_025687293.1	1226	1.2e-131	protein STRICTOSIDINE SYNTHASE-LIKE 3 [Arachis hypogaea]	XM_025787402.2	XM_025787402	631	0	PREDICTED: Arachis hypogaea protein STRICTOSIDINE SYNTHASE-LIKE 3 (LOC112737484), mRNA	--	--	--	--	Q8VWF6	970	2.2e-103	Protein STRICTOSIDINE SYNTHASE-LIKE 3 OS=Arabidopsis thaliana OX=3702 GN=SSL3 PE=2 SV=1	PF10584//PF01436//PF01731//PF03088	Proteasome subunit A N-terminal signature//NHL repeat//Arylesterase//Strictosidine synthase	GO:0042432//GO:0009058//GO:0006511//GO:0016114	indole biosynthetic process//biosynthetic process//ubiquitin-dependent protein catabolic process//terpenoid biosynthetic process	GO:0005515//GO:0016844//GO:0004064	protein binding//strictosidine synthase activity//arylesterase activity	GO:0019773	proteasome core complex, alpha-subunit complex	--	--
Cluster-1250.0	0	0	0	0	0	0	379	--	--	--	--	--	--	--	--	--	--	--	--	--	--	--	--	--	--	PF12191	Tumour necrosis factor receptor stn_TNFRSF12A_TNFR domain	GO:0043065	positive regulation of apoptotic process	GO:0005515	protein binding	GO:0005886	plasma membrane	--	--
Cluster-5144.0	0	0	0	0	0	0	433	--	--	--	--	--	CP030989.1	CP030989	73	1.25e-27	Arachis hypogaea cultivar Shitouqi chromosome A07	--	--	--	--	--	--	--	--	PF01331//PF04679//PF16519//PF04675//PF01068	mRNA capping enzyme, catalytic domain//ATP dependent DNA ligase C terminal region//Tetramerisation domain of TRPM//DNA ligase N terminus//ATP dependent DNA ligase domain	GO:0006281//GO:0006370//GO:0006310//GO:0051262//GO:0006260	DNA repair//7-methylguanosine mRNA capping//DNA recombination//protein tetramerization//DNA replication	GO:0003677//GO:0005524//GO:0004484//GO:0003910	DNA binding//ATP binding//mRNA guanylyltransferase activity//DNA ligase (ATP) activity	--	--	--	--
Cluster-2366.0	0	0	0	0	0	0	1278	971511703	GAQ86484.1	1636	1.8e-179	26S proteasome regulatory complex ATPase RPT4 [Klebsormidium nitens]	XM_027982796.1	XM_027982796	471	0	PREDICTED: Aphis gossypii 26S proteasome regulatory subunit 10B (LOC114120770), mRNA	K03064	PSMC6	26S proteasome regulatory subunit T4	http://www.genome.jp/dbget-bin/www_bget?ko:K03064	P62334	1791	7.5e-199	26S proteasome regulatory subunit 10B OS=Mus musculus OX=10090 GN=Psmc6 PE=1 SV=1	PF01637//PF01238//PF07724//PF05496//PF01695//PF00910//PF02311//PF06068//PF02367//PF00158//PF00004//PF07726//PF13086//PF07728//PF07926//PF01078	ATPase domain predominantly from Archaea//Phosphomannose isomerase type I C-terminal//AAA domain (Cdc48 subfamily)//Holliday junction DNA helicase RuvB P-loop domain//IstB-like ATP binding protein//RNA helicase//AraC-like ligand binding domain//TIP49 P-loop domain//Threonylcarbamoyl adenosine biosynthesis protein TsaE//Sigma-54 interaction domain//ATPase family associated with various cellular ac…	GO:0006310//GO:0006355//GO:0005975//GO:0002949//GO:0006013//GO:0006000//GO:0006281//GO:0006606	DNA recombination//regulation of DNA-templated transcription//carbohydrate metabolic process//tRNA threonylcarbamoyladenosine modification//mannose metabolic process//fructose metabolic process//DNA repair//protein import into nucleus	GO:0016887//GO:0008270//GO:0004386//GO:0008134//GO:0004476//GO:0003724//GO:0009378//GO:0005524//GO:0003723	ATP hydrolysis activity//zinc ion binding//helicase activity//transcription factor binding//mannose-6-phosphate isomerase activity//RNA helicase activity//four-way junction helicase activity//ATP binding//RNA binding	GO:0009379//GO:0005657//GO:0005667	Holliday junction helicase complex//replication fork//transcription regulator complex	KOG0651	26S proteasome regulatory complex, ATPase RPT4
Cluster-6477.0	0	0	0	7	0	0	522	--	--	--	--	--	--	--	--	--	--	--	--	--	--	--	--	--	--	--	--	--	--	--	--	--	--	--	--
Cluster-3032.0	0	8.06	0	0	2.07	0	453	--	--	--	--	--	--	--	--	--	--	--	--	--	--	--	--	--	--	--	--	--	--	--	--	--	--	--	--
Cluster-5501.0	4.44	0.74	3.32	3.21	3.11	0.78	1307	1431633681	XP_025610933.1	761	5.4e-78	protein LIGHT-DEPENDENT SHORT HYPOCOTYLS 10 [Arachis hypogaea]	XM_025755148.2	XM_025755148	678	0	PREDICTED: Arachis hypogaea protein LIGHT-DEPENDENT SHORT HYPOCOTYLS 10 (LOC112703610), mRNA	--	--	--	--	Q9ZVA0	608	1.2e-61	Protein LIGHT-DEPENDENT SHORT HYPOCOTYLS 7 OS=Arabidopsis thaliana OX=3702 GN=LSH7 PE=1 SV=1	PF07690//PF00083//PF00111	Major Facilitator Superfamily//Sugar (and other) transporter//2Fe-2S iron-sulfur cluster binding domain	GO:0055085	transmembrane transport	GO:0022857//GO:0051536	transmembrane transporter activity//iron-sulfur cluster binding	--	--	--	--
Cluster-3066.0	0	0	0	0	0	7.3	484	1023967047	KZV15355.1	350	9.1e-31	coproporphyrinogen-III oxidase 1, chloroplastic [Dorcoceras hygrometricum]	CP042239.1	CP042239	141	2.22e-65	Sphingomonas sp. XS-10 chromosome, complete genome	K00228	CPOX	coproporphyrinogen III oxidase	http://www.genome.jp/dbget-bin/www_bget?ko:K00228	B0T8D1	442	7.6e-43	Oxygen-dependent coproporphyrinogen-III oxidase OS=Caulobacter sp. (strain K31) OX=366602 GN=hemF PE=3 SV=1	PF01218	Coproporphyrinogen III oxidase	GO:0015994//GO:0006779	chlorophyll metabolic process//porphyrin-containing compound biosynthetic process	GO:0004109	coproporphyrinogen oxidase activity	--	--	KOG1518	Coproporphyrinogen III oxidase CPO/HEM13
Cluster-5440.2534	255.72	154.64	635.9	270.79	313.52	337.82	359	--	--	--	--	--	--	--	--	--	--	--	--	--	--	--	--	--	--	--	--	--	--	--	--	--	--	--	--
Cluster-5789.0	0	0	0	0	0	0	318	--	--	--	--	--	--	--	--	--	--	--	--	--	--	--	--	--	--	PF01237//PF08634	Oxysterol-binding protein//Mitochondrial protein Pet127	GO:0000959	mitochondrial RNA metabolic process	GO:0008289	lipid binding	GO:0005739	mitochondrion	--	--
Cluster-5440.2537	9.83	18.03	62.89	117.03	273.08	208.25	1596	1193801542	XP_020987200.1	440	1.1e-40	uncharacterized protein LOC110275442 [Arachis duranensis]	XM_025765361.2	XM_025765361	340	1.84e-175	PREDICTED: Arachis hypogaea uncharacterized LOC112712467 (LOC112712467), mRNA	--	--	--	--	--	--	--	--	--	--	--	--	--	--	--	--	--	--
Cluster-3369.0	2.63	0	0.86	0	0	0	708	1012218317	XP_015935067.1	435	1.9e-40	uncharacterized protein LOC107461117 [Arachis duranensis]	--	--	--	--	--	--	--	--	--	--	--	--	--	PF00793//PF13456	DAHP synthetase I family//Reverse transcriptase-like	GO:0051252//GO:0009058	regulation of RNA metabolic process//biosynthetic process	GO:0004523//GO:0003676	RNA-DNA hybrid ribonuclease activity//nucleic acid binding	--	--	--	--
Cluster-5263.0	0	0	0	0	1.79	0	715	--	--	--	--	--	CP030990.1	CP030990	158	1.19e-74	Arachis hypogaea cultivar Shitouqi chromosome A08	--	--	--	--	--	--	--	--	PF00307	Calponin homology (CH) domain	--	--	GO:0005515	protein binding	--	--	--	--
Cluster-5440.1338	0	0	0	0	0	0	541	--	--	--	--	--	CP030990.1	CP030990	134	1.95e-61	Arachis hypogaea cultivar Shitouqi chromosome A08	--	--	--	--	--	--	--	--	PF06874	Firmicute fructose-1,6-bisphosphatase	GO:0006013//GO:0006094//GO:0006098//GO:0006096//GO:0006000//GO:0015976	mannose metabolic process//gluconeogenesis//pentose-phosphate shunt//glycolytic process//fructose metabolic process//carbon utilization	GO:0042132	fructose 1,6-bisphosphate 1-phosphatase activity	--	--	--	--
Cluster-4850.0	29.47	37.97	73.33	54.53	67.67	49.93	380	1191714467	XP_020970786.1	562	1.9e-55	putative disease resistance protein At3g14460 isoform X2 [Arachis ipaensis]	XM_025775812.2	XM_025775812	227	2.67e-113	PREDICTED: Arachis hypogaea putative disease resistance RPP13-like protein 1 (LOC112726428), mRNA	--	--	--	--	Q7XA40	267	1.2e-22	Putative disease resistance protein RGA3 OS=Solanum bulbocastanum OX=147425 GN=RGA3 PE=2 SV=2	PF00931	NB-ARC domain	--	--	GO:0043531	ADP binding	--	--	--	--
Cluster-3918.0	0	0	0	0	0	0	553	--	--	--	--	--	--	--	--	--	--	--	--	--	--	--	--	--	--	--	--	--	--	--	--	--	--	--	--
Cluster-5595.0	0	0	0	0	0.74	0	813	1570257780	RYR35222.1	749	8.3e-77	hypothetical protein Ahy_A10g050363 [Arachis hypogaea]	--	--	--	--	--	--	--	--	--	--	--	--	--	--	--	--	--	--	--	--	--	--	--
Cluster-1928.0	0	0	0	0	0	0	2146	1377605027	GBG27547.1	148	1.1e-06	Neural cell adhesion molecule 1 [Hondaea fermentalgiana]	--	--	--	--	--	--	--	--	--	Q06561	345	5.9e-31	Basement membrane proteoglycan OS=Caenorhabditis elegans OX=6239 GN=unc-52 PE=1 SV=2	PF00057	Low-density lipoprotein receptor domain class A	--	--	GO:0005515	protein binding	--	--	KOG3509	Basement membrane-specific heparan sulfate proteoglycan (HSPG) core protein
Cluster-6042.0	0	0	0	0.47	1.02	0	1063	--	--	--	--	--	--	--	--	--	--	--	--	--	--	--	--	--	--	PF16656//PF08648	Purple acid Phosphatase, N-terminal domain//U4/U6.U5 small nuclear ribonucleoproteins	GO:0008380//GO:0006771//GO:0019497	RNA splicing//riboflavin metabolic process//hexachlorocyclohexane metabolic process	GO:0003993//GO:0046872	acid phosphatase activity//metal ion binding	--	--	--	--
Cluster-2392.0	0	0	0	0	0	0	409	--	--	--	--	--	--	--	--	--	--	--	--	--	--	--	--	--	--	PF00083//PF07690	Sugar (and other) transporter//Major Facilitator Superfamily	GO:0055085	transmembrane transport	GO:0022857	transmembrane transporter activity	--	--	--	--
Cluster-3008.0	0	0	0	0	0	0	370	--	--	--	--	--	--	--	--	--	--	--	--	--	--	--	--	--	--	--	--	--	--	--	--	--	--	--	--
Cluster-5440.1337	11.26	23.18	20.29	22.08	36.71	41.92	1768	1021506074	XP_016196456.1	286	8.8e-23	uncharacterized protein LOC107637567 [Arachis ipaensis]	XM_016340970.2	XM_016340970	286	2.13e-145	PREDICTED: Arachis ipaensis uncharacterized LOC107637567 (LOC107637567), mRNA	--	--	--	--	--	--	--	--	PF01920	Prefoldin subunit	GO:0006457	protein folding	GO:0051082	unfolded protein binding	GO:0016272	prefoldin complex	--	--
Cluster-4674.0	0	0	0	6.83	0	0	358	--	--	--	--	--	CP030990.1	CP030990	163	9.44e-78	Arachis hypogaea cultivar Shitouqi chromosome A08	--	--	--	--	--	--	--	--	PF10645	Carbohydrate binding	--	--	GO:0030246	carbohydrate binding	--	--	--	--
Cluster-5440.2532	126.62	90.27	340.32	214.8	144.9	149.04	716	--	--	--	--	--	--	--	--	--	--	--	--	--	--	--	--	--	--	--	--	--	--	--	--	--	--	--	--
Cluster-439.0	0	23.29	0	0	0	0	512	--	--	--	--	--	--	--	--	--	--	--	--	--	--	--	--	--	--	PF02183//PF00657	Homeobox associated leucine zipper//GDSL-like Lipase/Acylhydrolase	GO:0006355	regulation of DNA-templated transcription	GO:0043565//GO:0016788	sequence-specific DNA binding//hydrolase activity, acting on ester bonds	--	--	--	--
Cluster-4302.0	6.61	0.49	5.9	0	0	0	1836	1344088973	XP_023928639.1	531	3.6e-51	uncharacterized protein LOC112039972 [Quercus suber]	XM_032024143.1	XM_032024143	1038	0	Colletotrichum fructicola uncharacterized protein (CGMCC3_g14278), partial mRNA	--	--	--	--	--	--	--	--	--	--	--	--	--	--	--	--	--	--
Cluster-481.0	22.08	0	2.51	0	0	0	403	551613448	XP_005787703.1	248	5.1e-19	hypothetical protein EMIHUDRAFT_71123, partial [Emiliania huxleyi CCMP1516]	XM_032031110.1	XM_032031110	393	0	Colletotrichum fructicola Dihydropyrimidinase (CGMCC3_g4118), partial mRNA	K01466	allB	allantoinase	http://www.genome.jp/dbget-bin/www_bget?ko:K01466	Q8VTT5	240	1.7e-19	D-hydantoinase OS=Ralstonia pickettii OX=329 GN=hyuA PE=1 SV=1	PF03361	Herpes virus intermediate/early protein 2/3	GO:0006355	regulation of DNA-templated transcription	--	--	--	--	--	--
Cluster-4094.0	83.19	15.06	123.81	0	0	0.39	1294	1344029303	XP_023897732.1	553	7e-54	t-SNARE VTI1-like [Quercus suber]	XM_032021769.1	XM_032021769	642	0	Colletotrichum fructicola uncharacterized protein (CGMCC3_g12169), partial mRNA	K08493	VTI1	vesicle transport through interaction with t-SNAREs 1	http://www.genome.jp/dbget-bin/www_bget?ko:K08493	P78768	328	3.3e-29	Vesicle transport v-SNARE protein vti1 OS=Schizosaccharomyces pombe (strain 972 / ATCC 24843) OX=284812 GN=vti1 PE=2 SV=2	PF08097//PF03908//PF05008//PF01283//PF16782//PF00523//PF00435	Conotoxin T-superfamily//Sec20//Vesicle transport v-SNARE protein N-terminus//Ribosomal protein S26e//Nucleotide exchange factor SIL1//Fusion glycoprotein F0//Spectrin repeat	GO:0006886//GO:0006890//GO:0019064//GO:0006810//GO:0006412//GO:0042254	intracellular protein transport//retrograde vesicle-mediated transport, Golgi to endoplasmic reticulum//fusion of virus membrane with host plasma membrane//transport//translation//ribosome biogenesis	GO:0003735//GO:0000774//GO:0005515//GO:0005484	structural constituent of ribosome//adenyl-nucleotide exchange factor activity//protein binding//SNAP receptor activity	GO:0005783//GO:0016020//GO:0005576//GO:0005840//GO:0005622	endoplasmic reticulum//membrane//extracellular region//ribosome//intracellular anatomical structure	KOG1666	V-SNARE
Cluster-2960.0	0	0	0	0	0	0	541	222640396	EEE68528.1	166	2.2e-09	hypothetical protein OsJ_26970 [Oryza sativa Japonica Group]	CP019797.1	CP019797	35	2.11e-06	Stenotrophomonas acidaminiphila strain SUNEO chromosome, complete genome	--	--	--	--	Q9HYT3	165	1.1e-10	Uncharacterized signaling protein PA3311 OS=Pseudomonas aeruginosa (strain ATCC 15692 / DSM 22644 / CIP 104116 / JCM 14847 / LMG 12228 / 1C / PRS 101 / PAO1) OX=208964 GN=PA3311 PE=3 SV=1	PF13492//PF13185//PF01590	GAF domain//GAF domain//GAF domain	--	--	GO:0005515	protein binding	--	--	--	--
Cluster-4606.0	0	0	0	0	0	18.16	485	--	--	--	--	--	CP002657.1	CP002657	485	0	Alicycliphilus denitrificans K601, complete genome	--	--	--	--	--	--	--	--	PF06009//PF07851//PF05384//PF02050//PF01442//PF07464	Laminin Domain II//TMPIT-like protein//Sensor protein DegS//Flagellar FliJ protein//Apolipoprotein A1/A4/E domain//Apolipophorin-III precursor (apoLp-III)	GO:0007165//GO:0042157//GO:0006869//GO:0007155//GO:0071973	signal transduction//lipoprotein metabolic process//lipid transport//cell adhesion//bacterial-type flagellum-dependent cell motility	GO:0008289//GO:0016301	lipid binding//kinase activity	GO:0009288//GO:0005576	bacterial-type flagellum//extracellular region	--	--
Cluster-6344.0	0	0.24	0	0.12	1.9	1.14	3463	1021561544	XP_016171988.1	4101	0	serine/threonine-protein kinase-like protein ACR4 [Arachis ipaensis]	XM_025817673.2	XM_025817673	2584	0	PREDICTED: Arachis hypogaea serine/threonine-protein kinase-like protein ACR4 (LOC112772696), mRNA	--	--	--	--	Q9LX29	2760	8.9e-311	Serine/threonine-protein kinase-like protein ACR4 OS=Arabidopsis thaliana OX=3702 GN=ACR4 PE=1 SV=1	PF07714//PF00020//PF00069	Protein tyrosine and serine/threonine kinase//TNFR/NGFR cysteine-rich region//Protein kinase domain	GO:0006468	protein phosphorylation	GO:0004672//GO:0005524//GO:0005515	protein kinase activity//ATP binding//protein binding	--	--	--	--
Cluster-5440.1333	129.69	161.81	160.66	161.86	251.44	255.05	2877	1570303110	RYR75704.1	1340	8.7e-145	hypothetical protein Ahy_A01g000276 isoform D [Arachis hypogaea]	XM_025773747.2	XM_025773747	666	0	PREDICTED: Arachis hypogaea inorganic pyrophosphatase TTM1 (LOC112722643), transcript variant X1, mRNA	K00876	udk	uridine kinase	http://www.genome.jp/dbget-bin/www_bget?ko:K00876	Q9C9B9	1042	1.2e-111	Inorganic pyrophosphatase TTM1 OS=Arabidopsis thaliana OX=3702 GN=TTM1 PE=1 SV=1	PF04636//PF00931//PF06825//PF16519//PF04728//PF02367//PF01544//PF01078//PF00063//PF09547//PF00485	PA26 p53-induced protein (sestrin)//NB-ARC domain//Heat shock factor binding protein 1//Tetramerisation domain of TRPM//Lipoprotein leucine-zipper//Threonylcarbamoyl adenosine biosynthesis protein TsaE//CorA-like Mg2+ transporter protein//Magnesium chelatase, subunit ChlI//Myosin head (motor domain)//Stage IV sporulation protein A, ATPase domain//Phosphoribulokinase / Uridine kinase family	GO:0055085//GO:0030001//GO:1901031//GO:0002949//GO:0051262//GO:0043934	transmembrane transport//metal ion transport//regulation of response to reactive oxygen species//tRNA threonylcarbamoyladenosine modification//protein tetramerization//sporulation	GO:0016887//GO:0043531//GO:0003714//GO:0016301//GO:0003774//GO:0046873//GO:0005524	ATP hydrolysis activity//ADP binding//transcription corepressor activity//kinase activity//cytoskeletal motor activity//metal ion transmembrane transporter activity//ATP binding	GO:0016459//GO:0005634//GO:0019867//GO:0016020//GO:0005667	myosin complex//nucleus//outer membrane//membrane//transcription regulator complex	KOG4203	Armadillo/beta-Catenin/plakoglobin
Cluster-74.0	19.44	0	2.78	0	0	0	1513	1344000772	XP_023882641.1	882	5.9e-92	MFS transporter prlL-like [Quercus suber]	XM_032025067.1	XM_032025067	1180	0	Colletotrichum fructicola uncharacterized protein (CGMCC3_g15101), partial mRNA	--	--	--	--	A0A089FNE5	520	2.1e-51	MFS transporter prlL OS=Fungal sp. (strain NRRL 50135) OX=1547289 GN=prlL PE=3 SV=1	PF10034//PF02516//PF07690	Q-cell neuroblast polarisation//Oligosaccharyl transferase STT3 subunit//Major Facilitator Superfamily	GO:0006486//GO:0055085	protein glycosylation//transmembrane transport	GO:0022857//GO:0004576	transmembrane transporter activity//oligosaccharyl transferase activity	GO:0016020//GO:0008250	membrane//oligosaccharyltransferase complex	--	--
Cluster-14.0	17.08	0	0	0	0	0	720	1344030418	XP_023898316.1	179	9.2e-11	FAD-linked oxidoreductase DDB_G0289697-like [Quercus suber]	--	--	--	--	--	--	--	--	--	B6HLP5	618	4.4e-63	FAD-linked oxidoreductase chyH OS=Penicillium rubens (strain ATCC 28089 / DSM 1075 / NRRL 1951 / Wisconsin 54-1255) OX=500485 GN=chyH PE=3 SV=1	PF01565	FAD binding domain	--	--	GO:0050660//GO:0016491	flavin adenine dinucleotide binding//oxidoreductase activity	--	--	--	--
Cluster-2970.0	18.68	15.88	23.5	0	0	0	1727	1343970975	XP_023929156.1	142	4.3e-06	uncharacterized protein LOC112040500 [Quercus suber]	--	--	--	--	--	--	--	--	--	L0MXJ3	184	2.2e-12	O-acetyltransferase PaAT-1 OS=Phomopsis amygdali OX=1214568 GN=PaAT-1 PE=1 SV=1	PF01757//PF02402	Acyltransferase family//Lysis protein	GO:0019835	cytolysis	GO:0016747	acyltransferase activity, transferring groups other than amino-acyl groups	GO:0019867	outer membrane	--	--
Cluster-2314.0	0	0	0	0	0	0	413	1572207204	VEU34560.1	190	2.8e-12	unnamed protein product [Pseudo-nitzschia multistriata]	--	--	--	--	--	--	--	--	--	P54145	182	9.1e-13	Putative ammonium transporter 1 OS=Caenorhabditis elegans OX=6239 GN=amt-1 PE=3 SV=1	PF00909//PF05199	Ammonium Transporter Family//GMC oxidoreductase	GO:0072488	ammonium transmembrane transport	GO:0016614//GO:0008519	oxidoreductase activity, acting on CH-OH group of donors//ammonium transmembrane transporter activity	GO:0016020	membrane	--	--
Cluster-6156.0	2.22	1.1	1.07	4.17	2.29	2.31	615	1012113865	XP_015960647.1	506	9.4e-49	uncharacterized protein LOC107484614 [Arachis duranensis]	--	--	--	--	--	--	--	--	--	--	--	--	--	PF00172//PF04434	Fungal Zn(2)-Cys(6) binuclear cluster domain//SWIM zinc finger	GO:0006355	regulation of DNA-templated transcription	GO:0008270//GO:0000981	zinc ion binding//DNA-binding transcription factor activity, RNA polymerase II-specific	--	--	--	--
Cluster-5440.804	0	0	0	0	0	2.73	408	1431570159	XP_025654642.1	154	4.1e-08	putative disease resistance RPP13-like protein 1 [Arachis hypogaea]	XM_025798745.2	XM_025798745	110	3.16e-48	PREDICTED: Arachis hypogaea putative disease resistance RPP13-like protein 1 (LOC112750145), transcript variant X5, mRNA	--	--	--	--	--	--	--	--	--	--	--	--	--	--	--	--	--	--
Cluster-1323.0	0	0	0	0	0	0	546	--	--	--	--	--	--	--	--	--	--	--	--	--	--	--	--	--	--	PF03404	Mo-co oxidoreductase dimerisation domain	--	--	GO:0016491//GO:0030151	oxidoreductase activity//molybdenum ion binding	--	--	--	--
Cluster-5440.3648	142.4	119.25	176.4	132.02	203.33	221.05	8825	1021477980	XP_016178925.1	9664	0	mediator of RNA polymerase II transcription subunit 12 [Arachis ipaensis]	XM_025780505.2	XM_025780505	5452	0	PREDICTED: Arachis hypogaea mediator of RNA polymerase II transcription subunit 12 (LOC112730414), transcript variant X1, mRNA	--	--	--	--	H3K2Y6	5514	0	Mediator of RNA polymerase II transcription subunit 12 OS=Arabidopsis thaliana OX=3702 GN=MED12 PE=1 SV=1	PF00871//PF06363//PF09497	Acetokinase family//Picornaviridae P3A protein//Transcription mediator complex subunit Med12	GO:0006357//GO:0016310	regulation of transcription by RNA polymerase II//phosphorylation	GO:0003712//GO:0016301//GO:0016774	transcription coregulator activity//kinase activity//phosphotransferase activity, carboxyl group as acceptor	GO:0016592//GO:0005667//GO:0044423	mediator complex//transcription regulator complex//virion component	--	--
Cluster-5247.0	0	0	0	0	0	0	419	--	--	--	--	--	--	--	--	--	--	--	--	--	--	--	--	--	--	PF06459	Ryanodine Receptor TM 4-6	GO:0006816//GO:0006874	calcium ion transport//intracellular calcium ion homeostasis	GO:0005219	ryanodine-sensitive calcium-release channel activity	GO:0005622	intracellular anatomical structure	--	--
Cluster-1272.0	0	0	0	0	0	0	823	--	--	--	--	--	--	--	--	--	--	--	--	--	--	--	--	--	--	PF00172//PF10723//PF07776	Fungal Zn(2)-Cys(6) binuclear cluster domain//Replication regulatory protein RepB//Zinc-finger associated domain (zf-AD)	GO:0006355//GO:0006276	regulation of DNA-templated transcription//plasmid maintenance	GO:0008270//GO:0000981	zinc ion binding//DNA-binding transcription factor activity, RNA polymerase II-specific	GO:0005634	nucleus	--	--
Cluster-5763.0	0	0	0	0.27	2.09	1.79	1621	1431643379	XP_025615597.1	1677	4.1e-184	cyclin-A2-1 isoform X1 [Arachis hypogaea]	XM_025759812.1	XM_025759812	593	0	PREDICTED: Arachis hypogaea cyclin-A2-1 (LOC112707826), transcript variant X1, mRNA	K06627	CCNA	cyclin-A	http://www.genome.jp/dbget-bin/www_bget?ko:K06627	Q147G5	984	3.6e-105	Cyclin-A2-2 OS=Arabidopsis thaliana OX=3702 GN=CYCA2-2 PE=2 SV=1	PF01131	DNA topoisomerase	GO:0006265	DNA topological change	GO:0003916//GO:0003677	DNA topoisomerase activity//DNA binding	--	--	--	--
Cluster-5440.3640	0.38	1.53	1.63	0	1.2	1.2	1276	--	--	--	--	--	--	--	--	--	--	--	--	--	--	--	--	--	--	--	--	--	--	--	--	--	--	--	--
Cluster-5440.3641	0	0.29	1	0.97	0	1.94	2972	--	--	--	--	--	CP030990.1	CP030990	270	2.82e-136	Arachis hypogaea cultivar Shitouqi chromosome A08	--	--	--	--	--	--	--	--	--	--	--	--	--	--	--	--	--	--
Cluster-5440.3642	5.43	3.28	5.45	5.53	14.43	11.29	1681	1570301576	RYR74662.1	1695	3.5e-186	hypothetical protein Ahy_A02g009386 isoform A [Arachis hypogaea]	XM_029291278.1	XM_029291278	542	0	PREDICTED: Arachis hypogaea uncharacterized LOC112721317 (LOC112721317), transcript variant X2, mRNA	--	--	--	--	O81825	148	3.2e-08	Probable disease resistance protein At4g27220 OS=Arabidopsis thaliana OX=3702 GN=At4g27220 PE=2 SV=1	PF12659	Telomere capping C-terminal wHTH	GO:0016233	telomere capping	--	--	GO:1990879	CST complex	--	--
Cluster-5440.3643	0	2.29	0.29	0.55	1.5	2.39	1615	1570195609	RYQ81412.1	247	2.7e-18	hypothetical protein Ahy_Scaffold1g107342 isoform C [Arachis hypogaea]	XM_025842199.2	XM_025842199	117	1.71e-51	PREDICTED: Arachis hypogaea putative disease resistance protein RGA4 (LOC112800113), transcript variant X1, mRNA >ref|XM_025795545.2| PREDICTED: Arachis hypogaea putative disease resistance protein RGA4 (LOC112747509), transcript variant X1, mRNA	--	--	--	--	--	--	--	--	--	--	--	--	--	--	--	--	--	--
Cluster-5440.3644	8.86	9.91	7.49	17.69	21.71	13.81	616	1191718618	XP_016183866.2	291	8e-24	LOW QUALITY PROTEIN: disease resistance protein RPP4-like [Arachis ipaensis]	XM_029290800.1	XM_029290800	160	7.88e-76	PREDICTED: Arachis hypogaea TMV resistance protein N (LOC112727917), transcript variant X3, mRNA	--	--	--	--	--	--	--	--	--	--	--	--	--	--	--	--	--	--
Cluster-5440.3645	4.65	7.67	4.42	1.44	6.34	1.6	515	--	--	--	--	--	CP030984.1	CP030984	71	1.94e-26	Arachis hypogaea cultivar Shitouqi chromosome A02	--	--	--	--	--	--	--	--	--	--	--	--	--	--	--	--	--	--
Cluster-5440.3646	33.25	30.64	29.93	33.63	36.21	26.69	6760	1432029461	XP_025674745.1	1452	2.1e-157	probable serine/threonine protein phosphatase 2A regulatory subunit B''delta [Arachis hypogaea]	XM_025763411.2	XM_025763411	740	0	PREDICTED: Arachis hypogaea probable serine/threonine protein phosphatase 2A regulatory subunit B''delta (LOC112710929), mRNA	K11583	PPP2R3	serine/threonine-protein phosphatase 2A regulatory subunit B''	http://www.genome.jp/dbget-bin/www_bget?ko:K11583	Q5QIT3	1326	3.3e-144	Serine/threonine protein phosphatase 2A regulatory subunit B''beta OS=Arabidopsis thaliana OX=3702 GN=B''BETA PE=1 SV=1	PF13833//PF00036//PF13202//PF13405//PF10591//PF04136//PF13499	EF-hand domain pair//EF hand//EF hand//EF-hand domain//Secreted protein acidic and rich in cysteine Ca binding region//Sec34-like family//EF-hand domain pair	GO:0006886	intracellular protein transport	GO:0005509	calcium ion binding	GO:0005801//GO:0016020	cis-Golgi network//membrane	KOG2562	Protein phosphatase 2 regulatory subunit
Cluster-5440.3647	7.05	8.34	4.63	6.41	3.72	1.13	2772	1193780260	XP_020981869.1	1641	1e-179	probable serine/threonine protein phosphatase 2A regulatory subunit B''delta [Arachis duranensis]	XM_021126210.1	XM_021126210	934	0	PREDICTED: Arachis duranensis probable serine/threonine protein phosphatase 2A regulatory subunit B''delta (LOC107491847), mRNA	K11583	PPP2R3	serine/threonine-protein phosphatase 2A regulatory subunit B''	http://www.genome.jp/dbget-bin/www_bget?ko:K11583	Q9SLI8	1226	5.3e-133	Probable serine/threonine protein phosphatase 2A regulatory subunit B''delta OS=Arabidopsis thaliana OX=3702 GN=B''DELTA PE=3 SV=1	PF13499//PF00036//PF13833//PF13405//PF13202	EF-hand domain pair//EF hand//EF-hand domain pair//EF-hand domain//EF hand	--	--	GO:0005509	calcium ion binding	--	--	KOG2562	Protein phosphatase 2 regulatory subunit
Cluster-2620.0	55.15	0	25.22	0	0.81	0	1272	1344053771	XP_023910201.1	612	1e-60	secondary metabolism regulator LAE1-like [Quercus suber]	XM_032027712.1	XM_032027712	662	0	Colletotrichum fructicola uncharacterized protein (CGMCC3_g17449), partial mRNA	--	--	--	--	Q0CZH2	695	9.2e-72	Methyltransferase pytC OS=Aspergillus terreus (strain NIH 2624 / FGSC A1156) OX=341663 GN=pytC PE=2 SV=2	PF05175//PF00891//PF08241//PF01728//PF02527//PF01209//PF02390	Methyltransferase small domain//O-methyltransferase domain//Methyltransferase domain//FtsJ-like methyltransferase//rRNA small subunit methyltransferase G//ubiE/COQ5 methyltransferase family//Putative methyltransferase	GO:0032259//GO:0000154//GO:0009451//GO:0006400//GO:0008033//GO:0006396//GO:0006364	methylation//rRNA modification//RNA modification//tRNA modification//tRNA processing//RNA processing//rRNA processing	GO:0008649//GO:0008168//GO:0008176//GO:0008171	rRNA methyltransferase activity//methyltransferase activity//tRNA (guanine-N7-)-methyltransferase activity//O-methyltransferase activity	GO:0005737	cytoplasm	--	--
Cluster-117.0	0	0	21.35	0	0	0	450	1559667870	RWW89947.1	305	1.4e-25	hypothetical protein BHE74_00001474 [Ensete ventricosum]	XM_032037391.1	XM_032037391	296	1.41e-151	Colletotrichum fructicola uncharacterized protein (CGMCC3_g9702), partial mRNA	--	--	--	--	P42963	358	3.9e-33	5-oxoprolinase subunit A OS=Bacillus subtilis (strain 168) OX=224308 GN=pxpA PE=1 SV=4	--	--	--	--	--	--	--	--	--	--
Cluster-5372.0	0	0	0	0	0	0	334	--	--	--	--	--	CP030990.1	CP030990	183	6.66e-89	Arachis hypogaea cultivar Shitouqi chromosome A08	--	--	--	--	--	--	--	--	--	--	--	--	--	--	--	--	--	--
Cluster-6199.0	2.22	0.96	0.32	3.38	1.67	0	1479	1431580806	XP_025688112.1	1493	8.1e-163	E3 ubiquitin-protein ligase CCNB1IP1 homolog isoform X4 [Arachis hypogaea]	XM_021138084.1	XM_021138084	903	0	PREDICTED: Arachis duranensis E3 ubiquitin-protein ligase CCNB1IP1 homolog (LOC107478506), transcript variant X8, mRNA	K10639	CCNB1IP1	E3 ubiquitin-protein ligase CCNP1IP1	http://www.genome.jp/dbget-bin/www_bget?ko:K10639	F4HRI2	1197	6.6e-130	E3 ubiquitin-protein ligase CCNB1IP1 homolog OS=Arabidopsis thaliana OX=3702 GN=HEI10 PE=2 SV=1	PF04871//PF11744//PF04420//PF03938//PF10158//PF02601//PF01442//PF01025//PF00097//PF06005//PF13086//PF09787//PF07851//PF03854//PF05929//PF06160	Uso1 / p115 like vesicle tethering protein, C terminal region//Aluminium activated malate transporter//CHD5-like protein//Outer membrane protein (OmpH-like)//Tumour suppressor protein//Exonuclease VII, large subunit//Apolipoprotein A1/A4/E domain//GrpE//Zinc finger, C3HC4 type (RING finger)//Cell division protein ZapB//AAA domain//Golgin subfamily A member 5//TMPIT-like protein//P-11 zinc finger/…	GO:0032418//GO:0071816//GO:0015743//GO:0007030//GO:0016192//GO:0006886//GO:0006457//GO:0043093//GO:0090529//GO:0019069//GO:0006869//GO:0000921//GO:0042157//GO:0006308	lysosome localization//tail-anchored membrane protein insertion into ER membrane//malate transport//Golgi organization//vesicle-mediated transport//intracellular protein transport//protein folding//FtsZ-dependent cytokinesis//cell septum assembly//viral capsid assembly//lipid transport//septin ring assembly//lipoprotein metabolic process//DNA catabolic process	GO:0004386//GO:0008270//GO:0042803//GO:0051087//GO:0000774//GO:0008855//GO:0046872//GO:0051082//GO:0008289//GO:0003723	helicase activity//zinc ion binding//protein homodimerization activity//chaperone binding//adenyl-nucleotide exchange factor activity//exodeoxyribonuclease VII activity//metal ion binding//unfolded protein binding//lipid binding//RNA binding	GO:0009318//GO:0005940//GO:0005737//GO:0005576	exodeoxyribonuclease VII complex//septin ring//cytoplasm//extracellular region	--	--
Cluster-6376.0	15.88	7.83	2.1	0	5.37	0.31	1550	1570276005	RYR51149.1	1512	5.3e-165	hypothetical protein Ahy_A06g026199 [Arachis hypogaea]	XM_025749150.2	XM_025749150	825	0	PREDICTED: Arachis hypogaea UPF0496 protein At1g20180 (LOC112696398), transcript variant X2, mRNA	--	--	--	--	Q6DYE5	642	1.6e-65	UPF0496 protein At1g20180 OS=Arabidopsis thaliana OX=3702 GN=At1g20180 PE=2 SV=2	PF06657//PF03836	Centrosome microtubule-binding domain of Cep57//RasGAP C-terminus	--	--	GO:0008017//GO:0005515	microtubule binding//protein binding	GO:0045298	tubulin complex	--	--
Cluster-5440.244	0	0	0	0	0	9.2	344	--	--	--	--	--	--	--	--	--	--	--	--	--	--	--	--	--	--	--	--	--	--	--	--	--	--	--	--
Cluster-5440.245	694.9	50.38	488.45	0	0	0	1602	1343991140	XP_023877564.1	1708	1e-187	mitochondrial-processing peptidase subunit beta-like [Quercus suber]	XM_032029837.1	XM_032029837	1395	0	Colletotrichum fructicola Mitochondrial-processing peptidase subunit beta (CGMCC3_g2991), partial mRNA	K17732	PMPCB	mitochondrial-processing peptidase subunit beta	http://www.genome.jp/dbget-bin/www_bget?ko:K17732	P11913	1939	6.5e-216	Mitochondrial-processing peptidase subunit beta OS=Neurospora crassa (strain ATCC 24698 / 74-OR23-1A / CBS 708.71 / DSM 1257 / FGSC 987) OX=367110 GN=pep PE=1 SV=1	PF05025	RbsD / FucU transport protein family	GO:0005996	monosaccharide metabolic process	GO:0048029//GO:0016853	monosaccharide binding//isomerase activity	--	--	KOG0960	Mitochondrial processing peptidase, beta subunit, and related enzymes (insulinase superfamily)
Cluster-5440.246	0	163.43	4.22	0	0	0	899	--	--	--	--	--	--	--	--	--	--	--	--	--	--	--	--	--	--	--	--	--	--	--	--	--	--	--	--
Cluster-5440.247	108.34	7.37	131.99	0	0	0	2575	1344053577	XP_023910095.1	2059	3.3e-228	protein phosphatase PP2A regulatory subunit B-like [Quercus suber]	XM_032027081.1	XM_032027081	1425	0	Colletotrichum fructicola Protein phosphatase PP2A regulatory subunit B (CGMCC3_g16887), partial mRNA	K04354	PPP2R2	serine/threonine-protein phosphatase 2A regulatory subunit B	http://www.genome.jp/dbget-bin/www_bget?ko:K04354	Q12702	1582	2.6e-174	Protein phosphatase PP2A regulatory subunit B OS=Schizosaccharomyces pombe (strain 972 / ATCC 24843) OX=284812 GN=pab1 PE=1 SV=2	PF02297//PF00400	Cytochrome oxidase c subunit VIb//WD domain, G-beta repeat	--	--	GO:0005515	protein binding	GO:0045277//GO:0005739	respiratory chain complex IV//mitochondrion	KOG1354	Serine/threonine protein phosphatase 2A, regulatory subunit
Cluster-5440.240	462.9	94.04	157.55	0	0.23	0	2063	1344077437	XP_023922632.1	927	4.8e-97	alpha-L-arabinofuranosidase A-like, partial [Quercus suber]	XM_032021694.1	XM_032021694	1722	0	Colletotrichum fructicola Alpha-L-arabinofuranosidase A (CGMCC3_g12101), partial mRNA	K01209	abfA	alpha-L-arabinofuranosidase	http://www.genome.jp/dbget-bin/www_bget?ko:K01209	U6A629	1470	2e-161	Alpha-L-arabinofuranosidase A OS=Penicillium canescens OX=5083 GN=abfA PE=1 SV=1	PF06964	Alpha-L-arabinofuranosidase C-terminal domain	GO:0005975//GO:0009117//GO:0046373	carbohydrate metabolic process//nucleotide metabolic process//L-arabinose metabolic process	GO:0046556	alpha-L-arabinofuranosidase activity	--	--	--	--
Cluster-5440.241	146.47	23.74	173.68	0	0	0	2318	1343993570	XP_023878841.1	871	1.7e-90	probable 6-phosphogluconolactonase [Quercus suber]	XM_032034261.1	XM_032034261	757	0	Colletotrichum fructicola uncharacterized protein (CGMCC3_g6922), partial mRNA	K01057	PGLS	6-phosphogluconolactonase	http://www.genome.jp/dbget-bin/www_bget?ko:K01057	O74455	591	1.9e-59	Probable 6-phosphogluconolactonase OS=Schizosaccharomyces pombe (strain 972 / ATCC 24843) OX=284812 GN=SPCC16C4.10 PE=3 SV=1	PF01182	Glucosamine-6-phosphate isomerases/6-phosphogluconolactonase	GO:0005975	carbohydrate metabolic process	--	--	--	--	KOG3147	6-phosphogluconolactonase - like protein
Cluster-5440.242	9.82	31.23	12.78	15.68	0.56	3.34	1715	1193770824	XP_015967045.2	1587	1.2e-173	uncharacterized protein At4g15970-like isoform X1 [Arachis duranensis]	XM_021124437.1	XM_021124437	694	0	PREDICTED: Arachis ipaensis uncharacterized protein At4g15970-like (LOC107641052), transcript variant X4, mRNA	--	--	--	--	P0C042	703	1.5e-72	Uncharacterized protein At4g15970 OS=Arabidopsis thaliana OX=3702 GN=At4g15970 PE=2 SV=1	PF07962//PF07491	Replication Fork Protection Component Swi3//Protein phosphatase inhibitor	GO:0048478//GO:0032515//GO:0006974	replication fork protection//negative regulation of phosphoprotein phosphatase activity//cellular response to DNA damage stimulus	GO:0004865	protein serine/threonine phosphatase inhibitor activity	GO:0005634	nucleus	--	--
[truncated: 11,192 more rows]
