# Supplementary material for: Transcriptomic and Physiological Analysis of the Effects of Exogenous Phloretin and Pterostilbene on Resistance Responses of Stylosanthes against Anthracnose
Source: Int J Mol Sci. 2024 Feb 26;25(5):2701. doi: 10.3390/ijms25052701 (PMC10931662; doi:10.3390/ijms25052701)
Supplement: Supplementary file 1 [file ijms-25-02701-s001.zip › Table S2 Information of differently expressed genes.xlsx]

## Sheet: Sheet1
Gene_id	Cg-1	Cg-2	Cg-3	Cg+PP-1	Cg+PP-2	Cg+PP-3	Log2FC (Cg+PP/Cg)	p value	Description
Cluster-5440.3210	9.11	14.21	7.9	29.24	62.89	47.16	2.15755	0.0220696	Protein SEH1
Cluster-5440.4096	87.43	161.79	137.12	221.46	305.07	367.33	1.21018	0.0236827	Plastidial pyruvate kinase 2
Cluster-5440.5143	45.07	82.21	64.49	94.96	167.61	129.29	1.03096	0.0473289	ADP-ribosylation factor
Cluster-5440.1305	21.89	35.23	50.84	70.93	119.5	84.49	1.34851	0.0291118	Nuclear transport factor 2
Cluster-5440.3278	51.56	82.89	93.93	120.76	261.12	268.87	1.51067	0.0474163	Uracil-DNA glycosylase, mitochondrial
Cluster-4305.1	0	0	0	1.29	2.11	1.41	4.003	0.00418172	Proline iminopeptidase
Cluster-5440.1538	77.87	109.25	135.79	177.37	346.88	341.3	1.42249	0.0356888	Peptidyl-prolyl cis-trans isomerase FKBP62
Cluster-5440.964	10.86	18.52	11.81	24.53	32.76	33.52	1.14056	0.0116423	Microtubule-destabilizing protein 60
Cluster-5848.0	2.48	2.49	5.36	11.97	24.36	24.74	2.56362	0.0170925	Glyceraldehyde-3-phosphate dehydrogenase A, chloroplastic (Fragment)
Cluster-5440.2128	24.94	123.75	89.8	155.43	357.68	293.95	1.75875	0.0461256	Probable protein phosphatase 2C 60
Cluster-5440.1117	8.31	15.43	11.44	18.78	27.3	28.77	1.08925	0.0239836	Beta-glucuronosyltransferase GlcAT14B
Cluster-5440.1470	4.77	12.52	11.05	18.52	32.18	40.29	1.68287	0.0369622	Peptidyl-prolyl cis-trans isomerase CYP19-3
Cluster-5440.4214	21.83	24.14	37.57	44.07	71.62	89.37	1.29551	0.0449923	Protein LURP-one-related 17
Cluster-5440.1909	4.05	5.53	8.45	10.44	17.3	16.5	1.29495	0.0257235	Protein CONSERVED IN THE GREEN LINEAGE AND DIATOMS 27, chloroplastic
Cluster-5440.2813	141.31	308.15	270.31	363.66	571.43	679.87	1.16589	0.0475849	F-box/LRR-repeat protein 4
Cluster-5440.1283	4.25	11.3	15.42	67.67	36.73	49.69	2.31483	0.0126499	Transcription initiation factor TFIID subunit 6
Cluster-5440.3998	83.08	9.09	28.14	418.19	219.59	623.91	3.39053	0.0328318	Disease resistance protein RPS2
Cluster-5440.3994	6.3	17.19	21.04	36.1	74.46	41.98	1.77634	0.0473077	Vesicle-associated protein 2-2
Cluster-5440.1423	3.73	3.18	5.18	10.01	12.41	9.35	1.39385	0.00403163	Peptide methionine sulfoxide reductase B5
Cluster-5440.2161	67.41	91.24	97.56	262.77	256.77	244.71	1.57672	8.99166e-05	Multiple organellar RNA editing factor 2, chloroplastic
Cluster-3667.0	0	0	0	1.19	0.43	0.86	3.04731	0.0298592	Indole-3-glycerol phosphate synthase
Cluster-5624.0	2.79	8.41	8.35	11.53	15.5	15.46	1.11995	0.0285335	Transcription repressor OFP8
Cluster-5440.2016	4.75	7.05	9.9	14.64	24.2	19.52	1.42728	0.0175948	Transcription factor bHLH130
Cluster-5440.2833	15.6	32.5	53.7	130.06	103.77	91.35	1.6755	0.00935436	Phenolic glucoside malonyltransferase 1
Cluster-6129.0	0.49	0	0.74	0.96	1.82	1.3	1.61714	0.0423874	DELLA protein GAIP
Cluster-5440.4090	3.08	10.24	9.97	45.54	99.92	145.59	3.64348	0.0370647	Monothiol glutaredoxin-S1
Cluster-5440.3150	28.51	35.78	63.65	73.97	159.45	118.89	1.46138	0.0498533	Protein unc-13 homolog
Cluster-3117.0	0.78	0	0	1.49	1.63	0.82	2.00734	0.0430664	Arsenate reductase
Cluster-5440.2145	3.68	8.32	7.11	10.36	18.31	13.41	1.13881	0.047095	Pentatricopeptide repeat-containing protein At3g22690
Cluster-5440.3813	37.16	98.21	47.83	105.64	174.41	156.15	1.25157	0.0389838	E3 ubiquitin-protein ligase BIG BROTHER
Cluster-5440.2856	297.77	533.91	933.41	1020.45	1863.33	1615.95	1.3501	0.0429387	Eukaryotic translation initiation factor 2 subunit alpha homolog
Cluster-5440.2857	0	0	1.46	4.23	5.64	2.56	2.90457	0.0228855	Eukaryotic translation initiation factor 2 subunit alpha homolog
Cluster-5440.1888	221.48	277.7	369.9	513.9	821.34	745.55	1.25957	0.0167306	Pre-mRNA-processing factor 19
Cluster-5440.3036	83.7	149.77	175.04	252.08	408.15	431.71	1.41845	0.0219759	U1 snRNP-associated protein usp106
Cluster-5440.4512	0	0	0	0.83	1.82	0.91	3.56884	0.026719	BRCA1-associated RING domain protein 1
Cluster-5440.1882	198.44	271.35	354.34	426.71	729.19	749.19	1.20892	0.0338219	Splicing factor 3B subunit 2
Cluster-5440.1772	9.91	19.76	33.05	54.34	74.69	76.45	1.712	0.0081906	Peptidyl-prolyl cis-trans isomerase FKBP20-2, chloroplastic
Cluster-5440.3696	3.53	6.06	2.9	8.02	10.52	9.22	1.15223	0.0134572	LEAF RUST 10 DISEASE-RESISTANCE LOCUS RECEPTOR-LIKE PROTEIN KINASE-like 2.5
Cluster-5440.2873	76.22	124.49	203.16	265.91	461.89	424.22	1.5122	0.0240953	Sulfite exporter TauE/SafE family protein 5
Cluster-5440.2728	82.73	114.45	156.15	251.55	381.18	373.98	1.51056	0.00987201	Chaperone protein dnaJ 20, chloroplastic
Cluster-5440.2725	105.52	128.48	156.41	206.14	301.99	322.29	1.08885	0.0193037	Exocyst complex component EXO70B1
Cluster-5440.2726	55.67	138.95	151.3	209.55	483.31	523.78	1.81439	0.0481456	Photosystem I reaction center subunit V, chloroplastic
Cluster-5440.1196	32.27	25.02	56.7	62.41	104.75	98.36	1.21991	0.0362244	Putative ribosomal large subunit pseudouridine synthase SVR1, chloroplastic
Cluster-5440.3585	4.28	12.38	20.28	24.08	53.68	55.07	1.84633	0.0451708	Protein translocase subunit SECA2, chloroplastic
Cluster-5440.296	2.84	4.88	6.4	10.07	17.16	11.94	1.47201	0.0240179	Mannose-1-phosphate guanyltransferase alpha-A
Cluster-5440.4059	10.8	11.84	28.26	34.82	57.35	57.5	1.55605	0.0250156	Protein SEMI-ROLLED LEAF 2
Cluster-5440.2897	4.37	3.9	3.49	9.22	13.03	11.69	1.5291	0.00295671	Cellulose synthase-like protein E1
Cluster-5440.1205	44.47	48.83	69.49	87.84	180.12	130.76	1.29236	0.0471774	Cyclin-P3-1
Cluster-5440.2300	47.53	66.02	77.36	109.99	152.1	148.7	1.10551	0.0103134	Calcium-transporting ATPase 4, plasma membrane-type
Cluster-5440.2309	25.86	46.41	51.76	82.88	88.74	100.46	1.13334	0.00638242	Protein THYLAKOID ASSEMBLY 8-like, chloroplastic
Cluster-5440.4175	9.3	14.9	15.31	26.68	46.21	41.75	1.53682	0.0157701	Probable serine/threonine-protein kinase WNK11
Cluster-4200.0	0	0.44	0	1.26	2.28	1.37	2.93958	0.0141976	Ribosomal RNA large subunit methyltransferase E
Cluster-5754.0	1.2	4.22	1.2	7.75	8.43	7.55	1.84181	0.00540888	ABC transporter I family member 10
Cluster-5693.0	1.1	2.21	0.88	4.47	4.17	4.38	1.63571	0.00220401	Uncharacterized protein YqkD
Cluster-5440.1793	28.26	29.26	40.56	49.37	84.99	87.26	1.17606	0.0330471	Abscisic-aldehyde oxidase
Cluster-5440.2915	18.67	9.2	36.82	46.28	43.54	67.39	1.28108	0.0494586	Protein FAR-RED IMPAIRED RESPONSE 1
Cluster-5440.2919	126.55	148.8	279.53	354.68	629.22	548.33	1.46539	0.0260283	50S ribosomal protein L12-1, chloroplastic
Cluster-5370.0	0	0.5	0.22	1.06	2.78	2.32	2.90923	0.0279451	AAA-ATPase ASD, mitochondrial
Cluster-3293.0	16.36	39.13	10.73	52.55	138.7	107.26	2.17244	0.0437592	L-ascorbate peroxidase 2, cytosolic
Cluster-5440.3322	26.89	43.78	61.49	81.45	144.15	138.03	1.46019	0.025887	Serine/threonine-protein kinase SRK2A
Cluster-5440.4536	6.42	17.66	23.24	27.84	51.52	41.96	1.3583	0.0436079	Mitochondrial import inner membrane translocase subunit TIM22-3
Cluster-5440.1804	1.08	2.72	4.29	6.76	7.38	6.45	1.34773	0.0125223	Nucleolar protein 10
Cluster-5440.2349	9.67	25.7	25.4	34.54	70.15	60.48	1.44252	0.0428078	La-related protein 6B
Cluster-5440.2208	16.02	31.29	29.78	45.23	60.31	66.05	1.15435	0.0161863	Transcription repressor OFP16
Cluster-5440.2202	55.55	74.92	80.19	151.79	159.38	155.14	1.14637	0.000399884	Probable amino-acid acetyltransferase NAGS2, chloroplastic
Cluster-5440.2970	10.67	13.75	21.18	26.04	52.45	52.45	1.5218	0.0381851	Protein arginine N-methyltransferase 1.6
Cluster-5440.2973	24.84	37.5	32.65	51.99	77	61	1.00008	0.0180496	BTB/POZ domain-containing protein At2g04740
Cluster-5440.1584	25.09	54.61	51.62	72.11	135.13	119.18	1.31364	0.0369368	DEAD-box ATP-dependent RNA helicase 17
Cluster-5440.4628	3.54	16.22	16.05	27.19	42.37	49.22	1.72986	0.0233657	Subtilisin-like protease SBT3.6
Cluster-5440.4889	1.02	1.61	1.32	2.69	3.24	3.68	1.28268	0.00479601	Protein trichome birefringence-like 10
Cluster-5440.3508	12.2	10.37	29.92	31.52	56.89	63.49	1.53301	0.0457234	Rhodanese-like domain-containing protein 10
Cluster-5835.0	14.34	10.93	16.13	24.76	39.17	35.67	1.26651	0.0135009	Mitochondrial zinc maintenance protein 1, mitochondrial
Cluster-5440.3289	87.46	111.93	136.65	166.61	337.66	365.8	1.3725	0.0493903	Serine/arginine repetitive matrix protein 1
Cluster-5440.3287	21.7	23.71	62.58	91.9	103.33	127.54	1.57961	0.0134438	Magnesium protoporphyrin IX methyltransferase, chloroplastic
Cluster-5440.2954	86.74	136.64	144.06	177.68	319.73	283.03	1.08678	0.0408009	Peptidyl-prolyl cis-trans isomerase PASTICCINO1
Cluster-5440.2018	61.86	49.8	94.59	135.88	164.83	154.71	1.1428	0.00632932	Protein DWARF 53
Cluster-5440.3368	32.11	68.74	72.85	89.09	181.63	160.35	1.31132	0.0496991	Actin-related protein 8
Cluster-5440.3947	34.79	52.04	56.44	81.98	169.68	159.91	1.5224	0.0350047	O-fucosyltransferase 27
Cluster-5440.3568	33.53	51.04	50.84	73.31	104.84	110.37	1.09134	0.0168129	Fe-S cluster assembly factor HCF101, chloroplastic
Cluster-5440.1848	21.73	26.85	40.15	46.04	85.52	76.5	1.22951	0.0389335	Pentatricopeptide repeat-containing protein At1g73400, mitochondrial
Cluster-5440.3050	18.22	33.38	28.87	50.84	73.51	63.96	1.22659	0.0106972	Protein SPA, chloroplastic
Cluster-5440.4979	70.21	43.88	69.9	124.07	233.29	230.29	1.67533	0.0219581	Aquaporin PIP1-2
Cluster-5440.2449	54.86	116.82	108.36	158.78	307.76	301.4	1.45536	0.0360096	Replication protein A 70 kDa DNA-binding subunit A
Cluster-5440.261	4.87	4.26	4.9	9.04	12.74	19.35	1.55168	0.040398	2-oxoglutarate-dependent dioxygenase DAO
Cluster-5440.2032	24.4	20.1	36.25	51.74	60.64	58.66	1.0828	0.00553946	Transcription factor bHLH130
Cluster-5440.3634	3.75	2.48	2.4	32.71	17.98	36.31	3.33358	0.00969887	Disease resistance protein RUN1
Cluster-5440.734	9.3	18.93	24.27	27.24	45.65	43.64	1.15031	0.0429549	Zinc finger-containing ubiquitin peptidase 1
Cluster-4296.0	193.93	111.68	239.88	468.77	915.14	652.1	1.90012	0.0211262	Aquaporin PIP1-2
Cluster-5440.2635	91.64	138.85	209.06	289.39	567.29	607.03	1.73553	0.0318714	Transcription termination factor MTEF18, mitochondrial
Cluster-5440.900	0.23	0.94	1.17	2.26	4.18	2.69	1.96411	0.0249213	Protein LHCP TRANSLOCATION DEFECT
Cluster-5440.4758	5.25	2.73	5.47	28.35	22.58	24.23	2.48236	0.000436979	DNA-(apurinic or apyrimidinic site) endonuclease, chloroplastic
Cluster-5440.3487	26.63	26.62	31.27	105.83	138.98	85.66	1.96715	0.00630368	Binding partner of ACD11 1
Cluster-5440.2466	433.76	626.87	1232.07	1436.83	2117.79	1752.99	1.21101	0.0318378	ADP-ribosylation factor 2
Cluster-5440.2468	873.76	1257.94	1948.09	2213.71	4179.66	4015.53	1.35125	0.0400405	Amidophosphoribosyltransferase 1, chloroplastic
Cluster-5440.4375	7.34	17.42	17.15	32.67	41.47	28.28	1.28913	0.0167741	Protein SEMI-ROLLED LEAF 2
Cluster-5440.3417	19.04	16.61	17.94	34.34	49.88	58.35	1.41163	0.0137197	Pentatricopeptide repeat-containing protein At5g48910
Cluster-5440.1995	64.24	107.04	90.8	127.98	197.26	226.12	1.07299	0.0382603	F-box protein CPR1
Cluster-5440.3042	18.14	57.99	52.33	76.85	153.09	163.28	1.61402	0.0422206	Acyl carrier protein 2, chloroplastic
Cluster-5680.0	1.65	1.11	1.66	5.17	5.42	4.82	1.80175	0.000129351	ATP-dependent DNA helicase PIF1
Cluster-5440.684	7.69	14.78	20.38	31.67	35.43	42.12	1.34987	0.00979847	RNA polymerase II transcriptional coactivator KIWI
Cluster-5440.686	2.15	7.7	8.89	13.45	23.97	26.62	1.77285	0.0289436	Uncharacterized membrane protein YjcL
Cluster-5440.3345	119.84	143.43	174.91	459.59	564.61	265.6	1.55755	0.0332543	Alcohol dehydrogenase class-3
Cluster-5440.3344	79.34	136.36	224.12	248.86	487.47	412.1	1.38468	0.0450673	Alcohol dehydrogenase class-3
Cluster-5440.3209	1.94	9.09	10.34	14.67	21.42	24.73	1.50896	0.0291494	26.5 kDa heat shock protein, mitochondrial
Cluster-5440.4327	16.32	26.17	44.31	48.96	92.46	90.34	1.41686	0.0418329	Phosphoribosylglycinamide formyltransferase, chloroplastic
Cluster-5440.4587	20.59	42.84	47.84	61.45	102.55	93.57	1.2109	0.0315114	U-box domain-containing protein 62
Cluster-5440.4022	0	0	1.02	10.88	3.26	9.83	4.29628	0.0343656	Kinesin-like protein KIN-13A
Cluster-5440.3267	4.36	23.31	2.33	43.05	59.29	31.56	2.15812	0.0295954	CRIB domain-containing protein RIC10
Cluster-5440.3261	19.58	34.54	31.78	48.15	70.16	66.51	1.10539	0.0159541	RPM1 interacting protein 13
Cluster-5440.3268	2.28	20.03	13.56	22.44	44.8	42.42	1.61219	0.0488103	CRIB domain-containing protein RIC7
Cluster-5440.1109	7.6	6.99	15.91	23.96	21.76	37.78	1.45297	0.0377977	Protein VARIATION IN COMPOUND TRIGGERED ROOT growth response
Cluster-5440.879	5.43	3.87	5.69	10.76	10.28	12.84	1.17643	0.00290034	Nonsense-mediated mRNA decay factor SMG9
Cluster-4045.0	0	0.18	0	1.45	2.13	0.74	3.50696	0.0309177	Protein priB
Cluster-5440.3409	33.94	47.08	57.3	65.65	124.06	122.74	1.17562	0.0466604	Heterogeneous nuclear ribonucleoprotein Q
Cluster-5440.4188	5.9	8.69	11.6	15.6	19.52	30.22	1.31895	0.0490508	LINE-1 retrotransposable element ORF2 protein
Cluster-5440.1294	27.49	39.47	38.95	59.06	116.64	98.1	1.37028	0.0324743	F-box/FBD/LRR-repeat protein At1g13570
Cluster-5440.1129	0.44	3.06	4.36	6.33	6.9	9.93	1.55903	0.0336333	Disease resistance protein RML1B
Cluster-5440.1128	2.76	6.03	1.37	10.63	17.87	9.87	1.91708	0.0315841	Disease resistance protein RPP2B
Cluster-6060.0	65.37	82.71	75.06	156.88	152.82	162.29	1.08081	0.000131292	60S ribosomal protein L8
Cluster-5440.3989	3.48	5.8	7.19	12.81	15.55	12.33	1.30483	0.00542788	Mannosyl-oligosaccharide 1,2-alpha-mannosidase MNS2
Cluster-5440.3984	1.8	6.2	5.41	8.71	20.04	18.87	1.82826	0.0412874	Probable methyltransferase At1g29790
Cluster-5440.1728	28.97	39.31	38.12	49.88	86.84	79.18	1.02087	0.0357829	Thiamine biosynthetic bifunctional enzyme TH1, chloroplastic
Cluster-5440.1468	15.78	38.19	53.9	65.61	140.16	112.54	1.56114	0.0452993	Translation initiation factor eIF-2B subunit gamma
Cluster-5440.1469	35.28	35.71	49.11	55.1	102.34	101.06	1.10593	0.0463982	COP9 signalosome complex subunit 2
Cluster-5440.270	8.76	15.43	5.87	29.5	59.84	29.4	1.98189	0.0482978	L-type lectin-domain containing receptor kinase S.7
Cluster-5440.2568	628.33	682.51	849.69	1224.32	1842.92	1872.11	1.19294	0.0138956	Two-component response regulator-like APRR2
Cluster-5440.1915	14.93	28.38	29.18	41.78	65.27	53.07	1.1433	0.0236132	Glutathionyl-hydroquinone reductase YqjG
Cluster-5440.2174	16.96	20.89	30.06	39.24	62.54	61.33	1.26415	0.0203131	Steroid 5-alpha-reductase DET2
Cluster-5440.2244	12.01	19.83	24.55	32.61	62.8	55.07	1.41606	0.0325308	Prefoldin subunit 6
Cluster-5440.2828	34.33	59.2	62.93	76.9	144.57	132.15	1.17641	0.0440638	Transcription termination factor MTEF1, chloroplastic
Cluster-5440.2770	48.8	38.38	144.05	173.09	427.68	342.09	2.02771	0.0444472	CBL-interacting serine/threonine-protein kinase 25
Cluster-5440.1143	7.32	12.46	10.5	17.41	26.16	20.19	1.07429	0.0201279	LRR repeats and ubiquitin-like domain-containing protein At2g30105
Cluster-5440.4080	23.85	31.58	34.55	58.1	86.84	77.97	1.30879	0.00814646	Magnesium transporter MRS2-1
Cluster-5440.833	19.54	39.09	38.52	59.42	115.06	98.56	1.49083	0.029616	BRISC and BRCA1-A complex member 2
Cluster-5440.2159	32.99	48.43	94.17	99.93	155.52	185.68	1.32899	0.046644	Multiple organellar RNA editing factor 2, chloroplastic
Cluster-5440.2840	0.74	2.48	1.27	6.2	12.46	7.77	2.55739	0.0199284	Biogenesis of lysosome-related organelles complex 1 subunit 2
Cluster-5440.4412	12.39	28.96	29.14	38.62	81.46	66.62	1.40523	0.0477929	Protein-tyrosine-phosphatase PTP1
Cluster-5440.2717	141.87	364.47	112.63	529.73	507.66	651.75	1.44835	0.0174212	Monothiol glutaredoxin-S2
Cluster-5440.2719	145.68	154.84	358.59	383.32	585.13	683.82	1.32586	0.0422438	Clavaminate synthase-like protein At3g21360
Cluster-5480.0	8.87	13.62	8.03	17.65	34.42	32.85	1.47635	0.0321432	Metacaspase-1
Cluster-5440.480	1.83	7.5	8.09	12.04	24.59	20.1	1.70337	0.0349915	Trafficking protein particle complex subunit 13
Cluster-5440.3006	310.04	552.45	480.59	758.67	1199.04	1419.65	1.33035	0.0306958	2-hydroxy-palmitic acid dioxygenase mpo1
Cluster-5440.3147	109.16	163.05	155.33	252.39	434.64	261.15	1.1491	0.0481437	SNF1-related protein kinase regulatory subunit gamma-1
Cluster-5440.1427	41.48	62.23	72.67	99.26	178.76	157.64	1.30452	0.0274835	Peptidyl-prolyl cis-trans isomerase CYP38, chloroplastic
Cluster-5440.1428	18.12	19.84	22.67	41.64	54.01	31.06	1.06343	0.031173	UDP-sugar pyrophosphorylase 1
Cluster-5440.4064	43.89	66.99	68.54	126.88	198.9	234.1	1.64178	0.0175904	F-box/FBD/LRR-repeat protein At1g16930
Cluster-5440.2811	16.89	27.45	38.52	54.79	60.2	65.6	1.12397	0.00954299	4-hydroxy-tetrahydrodipicolinate synthase, chloroplastic
Cluster-5440.815	0.98	4.45	0.99	11.68	5.96	9.29	2.06857	0.0277204	Cationic peroxidase 1
Cluster-5440.2815	38.32	112.83	333.29	583.01	1662.23	983.62	2.73663	0.0490106	3-ketoacyl-CoA synthase 19
Cluster-5440.1957	11.2	17.28	24.9	29.8	59.43	51.85	1.40214	0.0397741	Histone deacetylase 15
Cluster-5440.3430	7.43	10.3	13.37	20.69	47.13	30.78	1.66467	0.0463521	Disease resistance protein RPV1
Cluster-2922.0	40.21	31.64	38.84	167.96	192.82	192.5	2.32148	6.93819e-05	L-ascorbate peroxidase, cytosolic
Cluster-5388.1	0	0	0	1.6	0.58	2.03	3.81079	0.0387353	Putative dipeptidase CPC735_014430
Cluster-5440.2731	18.55	43.09	33.11	63	67.98	72.26	1.10099	0.008961	Sulfiredoxin, chloroplastic/mitochondrial
Cluster-5440.2734	43.65	114.98	86.38	149.46	167.33	188.64	1.04467	0.021288	60S ribosomal protein L5
Cluster-5440.3023	21.45	22.36	24.56	31.39	52.23	62.28	1.09354	0.0475164	Putative glucose-6-phosphate 1-epimerase
Cluster-5440.2297	72.64	123.72	142.59	182.86	384.23	413.04	1.5319	0.0470521	Probable protein phosphatase 2C 60
Cluster-5440.2507	36.64	64.48	61.08	84.42	133.91	141.65	1.15014	0.0298328	Protein FLX-like 1
Cluster-5440.1565	0	2.8	5.39	13.13	23.98	14.64	2.64211	0.0176419	Probable WRKY transcription factor 19
Cluster-5440.3871	22.09	24.45	32.64	44.08	66.55	67.85	1.17255	0.0166329	Ankyrin repeat domain-containing protein, chloroplastic
Cluster-5440.3285	0.38	14.41	5.15	60.95	102.14	53.79	3.44316	0.0136617	Transposon Tf2-1 polyprotein
Cluster-4908.1	0	0	0	1.1	1.2	1.8	3.77259	0.00440864	Uncharacterized HTH-type transcriptional regulator HI_1052
Cluster-5692.0	0	0.53	0.36	2.75	3.55	1.3	2.9405	0.0302923	Protein CLT2, chloroplastic
Cluster-5440.3405	50.44	63.48	81.29	97.01	165.16	178.51	1.1747	0.0378058	Zinc finger CCCH domain-containing protein 25
Cluster-5440.3108	39.38	73.53	93.12	105.91	210.45	183.52	1.27873	0.0490887	Choline transporter protein 1
Cluster-5440.953	18.9	16.59	20.56	29.9	38.61	48.42	1.06086	0.0206781	Transcription termination factor MTEF1, chloroplastic
Cluster-5440.2661	337.63	554.05	1029.6	1351.15	2928.21	3391.74	1.99737	0.0421305	Photosystem I reaction center subunit III, chloroplastic
Cluster-5440.2929	29.61	63.25	76.38	89.11	147.7	158.93	1.22548	0.0426749	31 kDa ribonucleoprotein, chloroplastic
Cluster-5440.1649	121.76	123.3	88.22	362.27	503.64	257.06	1.75251	0.0219953	Beta-galactosidase 12
Cluster-5440.3085	7.69	3.19	21.57	28.3	38.08	25.99	1.50921	0.039943	Tubulin alpha-3 chain
Cluster-5840.0	1.32	0	0	2.46	2.71	1.37	2.10522	0.0444396	F-box/LRR-repeat protein 4
Cluster-5440.2686	1692.82	2961.93	4629.71	5027.92	8163.41	7035.59	1.12339	0.0433899	Actin-11
Cluster-5440.2358	18.1	39.43	28.28	48.14	97.78	100.53	1.52208	0.0416457	Light-harvesting complex-like protein 3 isotype 1, chloroplastic
Cluster-5440.2357	5.56	15.34	16.58	25.06	55.4	44.28	1.73473	0.0378606	Light-harvesting complex-like protein 3 isotype 1, chloroplastic
Cluster-5440.2238	53.03	79.34	93.92	126.61	206.2	193.44	1.21758	0.0218573	Shaggy-related protein kinase delta
Cluster-5440.1067	13.95	22.62	28.89	46.35	94.55	120.7	1.99868	0.0421875	Protein C2-DOMAIN ABA-RELATED 4
Cluster-5440.1061	22.66	68.37	29	175.38	147.16	122.7	1.89119	0.00655608	Auxin-induced protein 22C
Cluster-5440.899	4.98	4.84	7.44	14	24.59	17.08	1.68947	0.0170766	Zinc finger CCCH domain-containing protein 45
Cluster-6464.0	1.36	0.91	3.16	4.8	14.75	11.87	2.53266	0.0461803	Putative disease resistance protein RGA4
Cluster-6248.0	6.23	0	6.04	31.33	19.33	40	2.87362	0.014515	Heat shock 70 kDa protein 4
Cluster-3650.1	0	0	0.87	3.4	3.72	1.87	3.07071	0.0135003	FAD-dependent catabolic D-arginine dehydrogenase DauA
Cluster-5440.2586	280.21	765.95	589.6	967.15	1461.61	1073.14	1.09818	0.0395997	Protein OXIDATIVE STRESS 3
Cluster-5440.766	5.71	5.75	5.21	10.06	16.39	10.15	1.13459	0.0341855	Putative disease resistance protein RGA4
Cluster-5440.2005	76.08	181.08	158.55	302.3	360.43	376.86	1.32237	0.00602018	Isoflavone 7-O-methyltransferase
Cluster-6374.0	14.38	25.78	28.72	49.63	144.12	145.01	2.29811	0.0480262	Aquaporin PIP2-1
Cluster-5440.3511	83.56	114.67	176.8	224.72	469.9	417.76	1.56857	0.0364464	Phosphatidylinositol 4-phosphate 5-kinase 5
Cluster-5398.0	0.66	1.17	1.34	2.42	2.98	3.66	1.51503	0.00891897	Ribosomal RNA small subunit methyltransferase G
Cluster-5440.666	5.62	8.36	13.44	18.32	21.62	18.95	1.10279	0.0138189	Transposon TX1 uncharacterized 149 kDa protein
Cluster-5440.2024	24.79	45.55	30.63	53.77	96.1	69.68	1.12062	0.0457858	Phosphatidylglycerophosphate phosphatase PTPMT2
Cluster-4594.0	136.06	204.96	139.64	278.01	287.43	399.35	1.0052	0.0229549	Probable acetyl-CoA acetyltransferase, cytosolic 2
Cluster-5440.3574	9.32	13.29	13.29	26.17	48.85	50.7	1.80816	0.0200504	rRNA N6-adenosine-methyltransferase METTL5
Cluster-5440.3570	159.68	49.71	117.56	249.48	275.32	391.76	1.48716	0.0222785	CHD3-type chromatin-remodeling factor PICKLE
Cluster-5440.2622	710.93	1347.88	1774.18	2302.48	5693.09	5635.43	1.83035	0.0483453	Chlorophyll a-b binding protein 215, chloroplastic
Cluster-5440.2625	41.3	36.34	39.73	68.31	80.15	93.7	1.0449	0.00511883	Transcription factor bHLH130
Cluster-3578.0	0	0	0	1.52	2.5	2.51	4.44405	0.00319807	Dehydrogenase/reductase SDR family member on chromosome X homolog
Cluster-5440.2230	31.7	33.44	36.01	56.18	79.72	73.02	1.04645	0.00723072	Phenylacetaldehyde reductase
Cluster-5440.2493	7.66	9.63	19.5	35.52	39.35	21.45	1.38852	0.0389694	Calcium sensing receptor, chloroplastic
Cluster-5440.3721	30.32	44.93	51.46	65.98	112.75	131.99	1.29408	0.0406776	CRS2-associated factor 1, chloroplastic
Cluster-5440.3555	3.74	9.42	15.51	18.83	38.75	32.18	1.64653	0.0397103	Receptor-like protein EIX2
Cluster-5440.2602	1.74	0	5.73	10	19.4	17.59	2.63399	0.0168684	Meiosis-specific protein ASY3
Cluster-5440.2600	16.22	21.96	27.18	36.51	46.05	49.05	1.00979	0.0109991	30S ribosomal protein S20, chloroplastic
Cluster-5440.1980	5.85	7.03	12.52	15.34	25.82	29.76	1.48136	0.0334735	Protein MAINTENANCE OF PSII UNDER HIGH LIGHT 1
Cluster-6434.0	0.65	0	1.92	4.34	4.07	2.72	2.05954	0.0185847	Bifunctional 3'-5' exonuclease/ATP-dependent helicase WRN
Cluster-5440.4576	5.42	16.82	13.71	32.22	42.38	30.47	1.54729	0.0102211	Translation factor GUF1 homolog, mitochondrial
Cluster-5440.4133	3.44	7.6	14.15	15.97	34.57	30.32	1.68258	0.0448011	Pentatricopeptide repeat-containing protein At1g08070, chloroplastic
Cluster-5440.4138	3.7	8.05	5.69	10.6	16.06	11.88	1.14396	0.0274709	Uncharacterized protein At4g14100
Cluster-5440.2476	15.73	43.29	54.75	86.55	191.84	184.98	2.02604	0.0315688	Serine/threonine-protein kinase ATG1c
Cluster-5440.3912	0.56	1.12	1.1	2.14	2.91	4.08	1.71553	0.0233956	Cytochrome c oxidase subunit 6b-2
Cluster-5440.752	43.98	67.19	80.01	114.65	165.51	222.78	1.39545	0.0344319	G patch domain-containing protein 11
Cluster-6099.0	0.98	3.94	0.33	5.37	6.54	7.54	1.88938	0.0206479	Thiamine thiazole synthase 2, chloroplastic
Cluster-4011.0	0	0	0	0.53	0	0.58	2.47249	8.31273e-05	Glycerate dehydrogenase
Cluster-5387.0	0	0	0	0	0.69	1.39	3.37851	0.0282556	NAC domain-containing protein 7
Cluster-5322.0	0	0	0	0.54	1.18	0	3.10434	0.0366156	Cold and drought-regulated protein CORA
Cluster-4466.0	0	0	0	2.41	3.52	0	4.88996	0.00559424	3-isopropylmalate dehydrogenase
Cluster-5596.0	0	0	0	0.84	0	0.46	2.70044	0.0194282	Xylosidase/arabinosidase
Cluster-3798.0	0	0	0	0	3.58	3.61	5.16792	6.63321e-08	Metalloprotease TldD homolog
Cluster-3913.0	0	0	0	1.07	2.34	0	4.0917	0.036701	Formyltetrahydrofolate deformylase
Cluster-5887.0	0	0	0	0	4.26	3.22	5.22497	0.00236274	Uncharacterized transporter YebQ
Cluster-3641.0	0	0	0	0	7.33	10.01	6.43796	0.00321699	RNA polymerase sigma-54 factor 2
Cluster-3621.1	0	0	0	7.97	14.88	0	6.83605	0.0212866	Sensor protein FixL
Cluster-4117.0	0	0	0	2.68	2.95	0	4.81506	0.000100261	Alpha-galactosidase 2
Cluster-4735.0	0	0	0	3.85	0	2.85	5.06609	0.00290616	Squalene--hopene cyclase
Cluster-5440.4224	0	0	0	0	6.57	6.99	6.08321	2.70831e-05	Retrovirus-related Pol polyprotein from transposon opus
Cluster-3205.0	0	0	0	0	13.29	17.18	7.25125	0.00183999	Phosphoenolpyruvate carboxykinase [GTP]
Cluster-5440.644	0	0	0	30.09	16.92	0	7.87682	0.0173163	Retrovirus-related Pol polyprotein from transposon RE1
Cluster-5440.1796	0	0	0	0	2.04	2.72	4.57289	0.00255752	Indole-3-acetaldehyde oxidase
Cluster-5440.4751	0	0	0	0	0.37	0.75	2.48543	0.0288622	Tubulin alpha-8 chain
Cluster-4531.0	0	0	0	0	8.23	17.15	6.98755	0.0316298	Enolase
Cluster-4700.0	0	0	0	1.84	0	2.01	4.26679	7.83133e-05	Ferrichrysobactin receptor
Cluster-5176.0	0	0	0	0.24	0.52	0	1.926	0.0357018	Soyasapogenol B glucuronide galactosyltransferase
Cluster-3745.0	0	0	0	5.93	5.57	0	5.84549	2.79592e-05	Gamma conglutin 1
Cluster-2690.0	0	0	0	0	10.19	5.22	6.26772	0.0252652	NADPH--cytochrome P450 reductase
Cluster-6381.0	0	0	0	1.66	1.51	0	3.98641	9.632e-05	Probable pectate lyase 18
Cluster-3086.0	0	0	0	1.22	0	2.72	4.30012	0.0388045	Uncharacterized sugar kinase slr0537
Cluster-5125.0	0	0	0	2.57	1.42	0	4.31832	0.0187029	Pre-mRNA-processing-splicing factor 8A
Cluster-4138.0	0	0	0	8.58	0	7.33	6.31379	0.000437467	Uncharacterized protein YhiN
Cluster-6146.0	0	0	0	1.49	3.28	0	4.57592	0.0374133	Thioredoxin reductase NTRA
Cluster-5661.0	0	0	0	0	4.33	3.72	5.33092	0.000392825	Probable F-box protein At4g22030
Cluster-6337.0	0	0	0	2.97	6.51	0	5.56682	0.036948	Receptor-like kinase TMK4
Cluster-4206.0	0	0	0	1.57	0	1.76	4.05745	0.000168527	DNA gyrase inhibitor YacG
Cluster-3520.0	0	0	0	1.9	2.09	0	4.31832	9.81608e-05	Sugar transporter STL1
Cluster-5440.2829	0	0	0	3	3.37	0	4.99322	0.000177757	Bifunctional 3-dehydroquinate dehydratase/shikimate dehydrogenase, chloroplastic
Cluster-5440.4087	0	0	0	1.21	0	0.65	3.21723	0.0210362	Protein CHROMATIN REMODELING 20
Cluster-2754.0	0	0	0	0	7.42	15.19	6.82082	0.0298402	Dormancy-associated protein homolog 3
Cluster-3786.0	0	0	0	0.58	0	1.26	3.20163	0.0359853	PKHD-type hydroxylase Pnap_2559
Cluster-2897.0	0	0	0	0	2.48	3.76	4.96347	0.00726518	DNA topoisomerase 4 subunit A
Cluster-2917.0	0	0	0	1.99	2.21	0	4.39232	0.000130528	Probable isocitrate dehydrogenase [NADP], mitochondrial
Cluster-2919.0	0	0	0	1.79	0	4.04	4.86542	0.0401615	Probable coniferyl aldehyde dehydrogenase
Cluster-5828.1	0	0	0	0.8	0	0.88	3.07039	9.81608e-05	ADP,ATP carrier protein, mitochondrial
Cluster-3262.0	0	0	0	0	7.42	10.13	6.45533	0.00320853	Peptidyl-prolyl cis-trans isomerase CYP20-1
Cluster-3064.0	0	0	0	2.79	0	3.23	4.91169	0.000352785	UPF0166 protein aq_450
Cluster-4946.0	0	0	0	3.03	3.35	0	4.99548	0.000114649	2-amino-4-hydroxy-6-hydroxymethyldihydropteridine pyrophosphokinase
Cluster-3031.1	0	0	0	3.18	5.27	0	5.40088	0.0122939	UPF0324 membrane protein RSc1111
Cluster-2701.0	0	0	0	0	7.26	8.9	6.33628	0.00093518	Stromal 70 kDa heat shock-related protein, chloroplastic
Cluster-6184.0	0	0	0	0	0.33	0.67	2.32193	0.029021	Laccase-5
Cluster-3726.0	0	0	0	0.95	2.08	0	3.92125	0.0368273	Protein translocase subunit SecF
Cluster-3855.0	0	0	0	2.53	1.38	0	4.2891	0.0197544	Uncharacterized signaling protein CC_0091
Cluster-5440.753	0	0	0	0	33.51	75.45	9.08958	0.039894	Glycine-rich protein
Cluster-3423.0	0	0	0	4.32	4.73	0	5.49985	8.45645e-05	18.1 kDa class I heat shock protein
Cluster-5576.2	0	0	0	24.47	50.56	23.74	8.36297	0.0204548	Ubiquitin C-terminal hydrolase 12
Cluster-5440.1220	0	0	0	5.07	11.66	6.17	6.25424	0.0209079	Putative disease resistance protein At3g14460
Cluster-2613.0	0	0	0	3.87	10.72	6.56	6.13955	0.0251684	Vitamin B12 transporter BtuB
Cluster-5508.0	0	0	0	0.99	2.15	0.8	3.71516	0.0452044	Polygalacturonase QRT3
Cluster-3738.0	0	0	0	1.36	1.49	2.24	4.08463	0.00433439	Apolipoprotein N-acyltransferase
Cluster-6006.0	0	0	0	0.39	0.86	0.43	2.48543	0.0377461	Uncharacterized mitochondrial protein AtMg00310
Cluster-5440.4558	0	0	0	0.24	0.53	0.56	2.14839	0.0281775	Cellulose synthase A catalytic subunit 4 [UDP-forming]
Cluster-5460.0	0	0	0	0.41	0.22	0.22	1.5025	0.0443515	Jacalin-related lectin 3
Cluster-5958.0	0	0	0	0.84	0.92	0.92	3.1592	7.6022e-06	Imidazoleglycerol-phosphate dehydratase 1, chloroplastic
Cluster-5440.2784	966.58	870.29	0	2235.7	2707.63	3108.42	1.54709	0.0125154	Serine decarboxylase 1
Cluster-5440.2126	70.83	86.46	0	0	1322.07	1458.86	4.14407	0.00274248	Ribulose bisphosphate carboxylase/oxygenase activase A, chloroplastic
Cluster-5440.2721	525.57	433.08	0	0	1889.08	1989.16	2.01633	0.00217151	Chaperonin 60 subunit beta 3, chloroplastic
Cluster-5440.3215	232.69	0	317.89	0	772.88	785.86	1.50136	0.00722863	Leucine-rich repeat protein 2
Cluster-5440.2899	394.83	410.11	0	789.55	1072.94	1116.26	1.30279	0.0209864	DEAD-box ATP-dependent RNA helicase 46
Cluster-5440.2582	0	974.9	980.4	0	2151.27	2352.51	1.20375	0.00618228	ERI1 exoribonuclease 2
Cluster-5440.1388	311.64	444.84	0	0	1014.58	1088.02	1.4748	0.0125283	Cysteine proteinase 15A
Cluster-5440.2489	111.44	162.36	0	365.08	687.29	584.32	1.99462	0.0459904	Actin
Cluster-5440.2623	26.08	24.79	0	0	630.06	523.36	4.50296	0.00923731	1-deoxy-D-xylulose 5-phosphate reductoisomerase, chloroplastic
Cluster-5440.2860	330.5	0	428.02	807.34	791.42	0	1.07569	0.013549	Probable E3 ubiquitin-protein ligase RZFP34
Cluster-5440.2383	84.84	129.12	483.76	0	809.21	781.21	1.77365	0.0410808	Elongation factor 1-gamma 2
Cluster-5440.2926	303.89	275.71	601.79	0	939.63	979.52	1.28494	0.0250104	NADPH--cytochrome P450 reductase
Cluster-5440.867	260.63	257.61	0	0	811.96	729.67	1.57276	0.00641215	Actin-7
Cluster-5440.2716	28.18	42.87	0	0	878.87	1246.85	4.90297	0.0306563	Geranylgeranyl diphosphate reductase, chloroplastic
Cluster-5440.2506	239.52	410.32	525.95	0	1152.57	1089.67	1.51627	0.00698049	U1 small nuclear ribonucleoprotein 70 kDa
Cluster-5440.2765	0	309.23	368.17	0	830.08	1008.3	1.44036	0.0251597	Signal recognition particle 43 kDa protein, chloroplastic
Cluster-5440.1939	126.85	156.49	0	0	805.6	796.29	2.49917	0.000554709	BEL1-like homeodomain protein 1
Cluster-5440.2626	184.03	0	259.55	384.17	532.85	468.6	1.0583	0.0308633	Oligouridylate-binding protein 1
Cluster-3299.0	118.95	145.41	0	0	529.18	470.76	1.91934	0.00751595	Actin, nonmuscle
Cluster-5440.2718	16.1	69.83	0	0	722.35	990.63	4.3172	0.0271327	Geranylgeranyl diphosphate reductase, chloroplastic
Cluster-5440.3364	118.79	287.3	326.77	0	769.1	805.5	1.68834	0.00736991	KH domain-containing protein At1g09660/At1g09670
Cluster-5440.2616	265.21	309.44	472.28	0	748.67	694.12	1.04766	0.0211789	Hypothetical protein At1g04090
Cluster-5440.2583	39.16	57.28	227.9	0	427.33	541.56	2.16379	0.0238538	Malate dehydrogenase, glyoxysomal
Cluster-5440.2236	141.73	0	232.84	359.55	412.45	472.75	1.14759	0.0246075	Probable 60S ribosomal protein L14
Cluster-5440.1845	140.09	0	231.98	0	425.26	445.78	1.22716	0.0338105	Phosphatidylglycerophosphate phosphatase PTPMT2
Cluster-5440.3428	146.41	81.78	259.54	0	368.3	386	1.21402	0.0499343	Disease resistance protein RPV1
Cluster-5440.2324	261.01	233.14	390.64	0	842.43	978.37	1.62613	0.00465787	Cryptochrome-1
Cluster-5440.3315	126.85	208.52	289.9	0	684.37	727.51	1.76003	0.00420418	G-type lectin S-receptor-like serine/threonine-protein kinase At1g11410
Cluster-5440.1638	166.51	162.07	0	0	574.94	531.12	1.75111	0.00319387	RNA-binding motif protein 25
Cluster-5440.2691	0	195.23	208.27	0	411.77	476.71	1.13877	0.0181466	Protein indeterminate-domain 4, chloroplastic
Cluster-5440.3157	48.18	58.33	0	0	235.56	333.85	2.41848	0.0426716	Heat shock protein 90-5, chloroplastic
Cluster-5440.1162	63.4	70.46	0	0	176.83	192.65	1.46477	0.00536242	Disease resistance protein RPS2
Cluster-5440.3250	179.51	228.82	323.51	0	653.85	776.63	1.55186	0.00702123	Sirohydrochlorin ferrochelatase, chloroplastic
Cluster-5440.2710	108.26	103.23	0	0	488.32	524.97	2.26039	0.00212195	Alanine--tRNA ligase
Cluster-5440.1967	69.94	90.55	0	0	558.83	575.72	2.82156	0.000747527	50S ribosomal protein L15, chloroplastic (Fragment)
Cluster-5440.3063	0	389.25	382.46	0	858.2	862.56	1.15692	7.22848e-05	F-box/LRR-repeat protein 10
Cluster-5440.2760	222.08	165.95	0	0	371.98	438.79	1.06312	0.0400634	UPF0051 protein ABCI8, chloroplastic
Cluster-5440.1776	142.81	89.58	0	209.28	259.44	259.84	1.06354	0.0229837	Inactive LRR receptor-like serine/threonine-protein kinase BIR2
Cluster-5440.1495	194.54	199.4	315.81	0	527.39	756.39	1.43998	0.0267099	Glutathione hydrolase 3
Cluster-5440.2551	46.11	0	82.81	156.84	279.98	253.77	1.83639	0.0457845	ATP-dependent 6-phosphofructokinase 4, chloroplastic
Cluster-5440.4630	35.38	0	37.3	81.32	0	78.6	1.13772	0.00145328	Cytochrome P450 93A3
Cluster-5265.0	125.99	0	124.53	0	349.71	383.31	1.54893	0.00482339	Probable histone H2B.1
Cluster-5440.3476	38.89	15.13	0	0	109.98	106.85	2.005	0.0209875	Probable disease resistance protein RPP1
Cluster-5440.2621	29.49	29.13	0	0	237.92	249.41	3.05543	0.000718242	Elongation factor G
Cluster-5440.2709	39.99	0	73.25	0	470.4	379.47	2.90786	0.016841	Sucrose transport protein SUC2
Cluster-5440.1368	48.64	0	24.57	0	120.96	131.71	1.78714	0.0209035	Cold-responsive protein kinase 1
Cluster-5440.1770	126.36	116.89	217.76	0	309.99	361.89	1.12837	0.0283908	SART-1 family protein DOT2
Cluster-5440.2869	121.64	117.32	0	0	305.92	307.77	1.36074	0.000157237	Pre-mRNA-processing-splicing factor 8A
Cluster-5440.2565	167.87	132.85	0	0	303.84	311.29	1.03247	0.0127208	Eukaryotic peptide chain release factor GTP-binding subunit ERF3A
Cluster-5440.1841	59.24	0	78.56	0	342.08	261.37	2.13066	0.0303264	Heavy metal-associated isoprenylated plant protein 7
Cluster-5440.3187	62.08	81.99	0	0	256.09	267.95	1.86291	0.00369926	Nucleolin 2
Cluster-5440.2248	242.33	212.1	315.11	0	557.5	518.55	1.06864	0.00679955	Protein KINESIN LIGHT CHAIN-RELATED 1
Cluster-5440.2303	69.81	169.57	149.15	0	505.78	431.92	1.85606	0.00580697	Auxin-induced protein AUX28
Cluster-5440.1851	107.02	0	155.94	221.85	317.03	266.73	1.03028	0.0413853	E3 ubiquitin-protein ligase RHF2A
Cluster-5440.1519	14.14	22	106.4	0	230.81	198.05	2.1741	0.0251089	Factor of DNA methylation 1
Cluster-5440.2786	85.93	95.69	0	0	244.88	274.9	1.51698	0.00860167	Chaperone protein dnaJ A6, chloroplastic
Cluster-5440.2153	30.18	55.64	127.4	0	234.09	302.82	1.9173	0.0225715	Probable glutamate carboxypeptidase LAMP1
Cluster-5440.2560	14.72	37.05	109.29	0	284.25	240.8	2.28982	0.0138985	Transcription activator GLK1
Cluster-5440.2327	35.53	0	30.26	0	137.92	157.28	2.16575	0.00756278	LOB domain-containing protein 41
Cluster-5440.3851	14	0	11.75	0	124.32	106.12	3.16175	0.00793133	Short-chain dehydrogenase TIC 32 A, chloroplastic
Cluster-5440.2106	101.42	131.96	197.15	0	398.1	410.48	1.49424	0.00575181	Serine/threonine-protein kinase PBL27
Cluster-5440.1664	58.52	81.55	0	0	381.18	290.41	2.26143	0.0296668	Glyoxysomal processing protease, glyoxysomal
Cluster-5440.2599	0	203.9	205.66	0	508.49	456.8	1.23689	0.00855048	Ultraviolet-B receptor UVR8
Cluster-5440.2321	106.65	198.82	168.44	0	353.58	327.73	1.10866	0.0151311	Protein EIN4
Cluster-5440.3434	72.22	103.52	164	0	289.64	326.49	1.44377	0.0137416	Calmodulin-binding protein 60 C
Cluster-5440.3544	68.7	60.13	144.74	0	383.67	321.3	1.95061	0.00824705	ABC transporter C family member 9
Cluster-5440.2644	29.89	46.49	114.28	0	432.69	548.64	2.9487	0.00434232	Protein ACTIVITY OF BC1 COMPLEX KINASE 8, chloroplastic
Cluster-5440.2318	150.37	191.98	239.11	0	424.17	402.45	1.09251	0.00758298	F-box/LRR-repeat protein 15
Cluster-5440.4694	30.27	0	14.07	0	60.99	57.17	1.41406	0.0472623	Retrovirus-related Pol polyprotein from transposon opus
Cluster-5440.2415	54.25	76.16	0	0	195.23	254.98	1.78754	0.0373942	Pentatricopeptide repeat-containing protein At2g30100, chloroplastic
Cluster-5440.2861	58.47	47.96	125.75	0	215.96	208.26	1.45453	0.0236546	Probable E3 ubiquitin-protein ligase RZFP34
Cluster-5440.3323	42.19	61.39	0	0	159.5	213.62	1.84889	0.0425156	Alanine--tRNA ligase, chloroplastic/mitochondrial
Cluster-5440.2559	35.47	82.35	116.12	0	218.81	274.42	1.66108	0.0192527	Transcription factor PCF5
Cluster-5440.2870	66.34	63.91	134.68	0	231.12	301.74	1.59311	0.020889	Protein TIC110, chloroplastic
Cluster-5440.3427	32.08	26.89	0	0	128.44	117.41	2.05973	0.00422789	Disease resistance protein RUN1
Cluster-5440.4716	19.62	5.98	80.43	0	137.32	132.8	1.93409	0.0434196	Receptor-like protein EIX2
Cluster-5440.2965	49.15	77.18	126.65	0	322.92	332.35	1.95803	0.00371703	Pescadillo homolog
Cluster-5440.4268	24.46	17.6	0	0	135.41	95.91	2.45937	0.0420618	Putative disease resistance protein At3g14460
Cluster-5440.3203	59.37	28.86	0	0	135.9	123.49	1.55578	0.0350938	Ribonuclease TUDOR 1
Cluster-5440.4143	36.11	0	53.05	0	151.92	159.47	1.80425	0.0068929	Olee1-like protein
Cluster-5440.2993	68.3	145.43	109.6	0	224.92	238.69	1.10487	0.0239575	Phospholipase D delta
Cluster-5440.3973	47.45	29.32	0	0	109.83	110.05	1.5181	0.0156752	Lon protease homolog 2, peroxisomal
Cluster-5440.2118	139.32	211.75	192.6	0	394.19	419.05	1.16591	0.0046409	Serine/threonine-protein kinase PBL35
Cluster-5440.4141	44.49	0	58.8	0	134.97	112.21	1.25886	0.0331824	Cysteine-rich receptor-like protein kinase 25
Cluster-5440.2047	22.01	23.97	0	39.26	51.8	55.78	1.0902	0.0277656	Disease resistance protein Roq1
Cluster-5440.3055	0	73.13	96.95	0	185.5	158.7	1.01703	0.0398854	Putative UPF0481 protein At3g02645
Cluster-5440.2471	63.79	66.76	0	0	214.56	263.52	1.87265	0.0193441	Protein translocase subunit SecA, chloroplastic
Cluster-5440.4227	15.19	5.11	0	0	100.92	94.32	3.2657	0.00470989	Transposon Ty3-I Gag-Pol polyprotein
Cluster-5440.1449	152.56	167.47	0	0	322.36	402.71	1.17991	0.0383796	Serine/threonine-protein kinase PBL27
Cluster-5440.2787	58.26	126.23	77.32	0	199.32	206	1.2155	0.0218205	DUF21 domain-containing protein At2g14520
Cluster-5440.1720	71.35	47.31	116.36	0	231.23	193.28	1.43798	0.0203973	ABC transporter G family member 39
Cluster-5440.1968	67.13	137.09	102.58	0	218.46	211.78	1.07281	0.0230159	TraB domain-containing protein
Cluster-5440.2953	178.43	195.64	244.36	0	569.92	503.43	1.3804	0.00263331	Peptidyl-prolyl cis-trans isomerase PASTICCINO1
Cluster-5440.4384	41.93	14.61	0	0	139.66	110.49	2.14545	0.0400676	Retrovirus-related Pol polyprotein from transposon 412
Cluster-5440.460	45.33	51.03	106.9	0	162.81	158.51	1.24565	0.0353319	B3 domain-containing protein Os07g0563300
Cluster-5440.2796	86.22	54.17	121.89	0	208.28	273.26	1.46151	0.0219892	Magnesium transporter MRS2-11, chloroplastic
Cluster-5440.1927	14.97	65.43	78.6	0	305.91	232.51	2.34467	0.0100487	ABC transporter B family member 11
Cluster-5440.1171	74.23	120.32	55.23	0	197.77	197.41	1.24681	0.0195104	Scarecrow-like protein 15
Cluster-5440.2838	71.18	63.31	124.45	0	191.66	222.09	1.2611	0.0214701	Structural maintenance of chromosomes protein 3
Cluster-5440.3667	49.57	0	56.22	0	115.92	107.08	1.07584	0.00878989	Regulation of nuclear pre-mRNA domain-containing protein 1B
Cluster-96.0	13.54	27.88	76.08	0	203.9	224.13	2.45001	0.00639104	Oxygen-evolving enhancer protein 1, chloroplastic
Cluster-5440.1587	13.4	7.45	0	25.85	33.85	27.93	1.48641	0.0159528	Disease resistance protein RPV1
Cluster-5440.1901	0	93.38	118.49	0	219.84	247.86	1.1424	0.0209522	Protein HGH1 homolog
Cluster-5440.3137	46.9	34.02	0	0	102.59	96.91	1.30182	0.0138014	Putative disease resistance RPP13-like protein 1
Cluster-5440.3494	38.3	66.6	101.8	0	202.54	229.39	1.64822	0.0106333	Protein RRP6-like 2
Cluster-5440.3237	0	87.18	72.48	0	275.78	216.36	1.62407	0.0322634	Zinc finger protein 4
Cluster-5440.3196	24.06	14.6	0	0	102.24	109.91	2.45617	0.00489166	Small subunit processome component 20 homolog
Cluster-5440.2601	54.39	78.09	115.11	0	279.68	236.56	1.64505	0.0081049	Protein PLASTID MOVEMENT IMPAIRED 1
Cluster-5440.2414	66.43	38.96	99.38	0	190.24	187.04	1.46659	0.0128967	1,4-alpha-glucan-branching enzyme 1, chloroplastic/amyloplastic
Cluster-5440.2708	107.38	160.72	157.51	0	345.59	354.77	1.30353	0.00268601	Splicing factor U2af small subunit A
Cluster-5440.2050	32.99	38.76	86.82	0	132.4	147.28	1.40362	0.0313772	RNA cytosine-C(5)-methyltransferase NSUN2
Cluster-5440.2429	55.07	47.35	100.29	0	177.64	184.18	1.42082	0.0132287	Leucine--tRNA ligase, cytoplasmic
Cluster-5440.3839	30.81	0	40.07	0	91.56	99.91	1.43367	0.0105227	Zinc finger protein VAR3, chloroplastic
Cluster-5440.1985	75.1	118.43	126.55	0	236.93	284.12	1.28795	0.0108311	Probable RNA-binding protein ARP1
Cluster-5440.2272	81.58	130.69	128.1	0	274.02	300.31	1.33974	0.00469981	Polyadenylation and cleavage factor homolog 4
Cluster-5440.1307	35.15	0	41.34	93.66	100.84	88.78	1.30392	0.00158003	Nuclear pore complex protein NUP50A
Cluster-5440.2182	89.69	105.16	142.38	0	247.81	245.93	1.13498	0.00690953	Ubiquitin-like domain-containing protein CIP73
Cluster-5440.2658	68.56	74.1	117.64	0	245.33	351.18	1.78133	0.0174045	Polyol transporter 5
Cluster-5440.3563	0	53.07	84.42	151.55	0	139.38	1.08135	0.0448297	NADP-dependent alkenal double bond reductase P2
Cluster-5440.1155	45.51	47.99	92.9	0	191.44	179.41	1.5774	0.00906071	Patellin-3
Cluster-5440.2509	10.78	11.01	57.03	0	192.81	190.26	2.86594	0.0036458	BTB/POZ domain-containing protein SR1IP1
Cluster-5440.2706	34.13	82.59	76.81	0	355.77	278.03	2.29643	0.00552073	MLO-like protein 4
Cluster-5440.3681	30.74	83.21	59.37	0	137.47	149.27	1.31127	0.0236479	S-type anion channel SLAH3
Cluster-5440.3759	29.1	0	49.07	85.67	91.46	81.3	1.14012	0.011074	E3 ubiquitin-protein ligase SIS3
Cluster-5440.2265	81.53	106.41	133.66	0	275.8	236.94	1.25792	0.00863086	Protein RIK
Cluster-5440.3673	23.65	15.74	63.72	0	102.17	113.18	1.64746	0.033376	K(+) efflux antiporter 1, chloroplastic
Cluster-5440.3033	40.23	29.81	78.32	0	136.67	132.52	1.44449	0.0210065	ER membrane protein complex subunit 1
Cluster-5440.4225	46.23	25.67	76.36	0	207.07	154.73	1.87203	0.0169367	Retrovirus-related Pol polyprotein from transposon 17.6
Cluster-5440.3710	38.5	75.88	87.17	0	138.29	160.25	1.15175	0.0285617	Histone deacetylase 6
Cluster-5440.2386	22.16	56.35	70.87	0	186.26	230.88	2.06651	0.00787864	Thioredoxin F-type, chloroplastic
Cluster-5440.3919	40.06	77.93	86.49	0	168.97	180.8	1.35941	0.0110525	Protein UXT homolog
Cluster-5440.2361	204.84	214.4	251.37	0	477.87	561.85	1.21761	0.00383387	FT-interacting protein 7
Cluster-5440.2727	27.59	27.48	69.96	0	134.59	155.01	1.79675	0.0137189	Soluble starch synthase 3, chloroplastic/amyloplastic
Cluster-5440.2547	37.19	20.11	67.62	0	166.75	127.53	1.82115	0.0197787	Putative disease resistance RPP13-like protein 1
Cluster-5440.2175	47.31	32.81	0	0	104.91	110.82	1.42899	0.0130713	Acetyl-coenzyme A carboxylase carboxyl transferase subunit alpha, chloroplastic
Cluster-5440.1852	12.05	28.4	58.99	0	182.97	150.7	2.33149	0.00832798	Protein IQ-DOMAIN 23
Cluster-5440.1194	21.62	63.88	61.77	0	132.88	155.02	1.55207	0.0167632	DEAD-box ATP-dependent RNA helicase 16
Cluster-5440.2019	27.71	65.69	71.18	0	145.64	139.25	1.37658	0.0160933	Peptidyl-prolyl cis-trans isomerase CYP63
Cluster-5440.2584	33.3	71.68	76.28	0	166.39	174.02	1.49418	0.00860388	Protein RCC2
Cluster-5440.2946	16.34	24.16	60.49	0	162.03	163.05	2.27154	0.00523032	ATP-dependent zinc metalloprotease FTSH 11, chloroplastic/mitochondrial
Cluster-5440.2911	66.83	63.35	105.72	0	175.44	159.27	1.0897	0.017349	Protease Do-like 7
Cluster-5440.2983	26.49	49.46	73.13	0	179.05	214.8	1.98652	0.00671898	Photosystem II stability/assembly factor HCF136, chloroplastic
Cluster-5440.3753	48.06	77.54	93.93	0	266.94	165.54	1.56318	0.0411952	Protein FRIGIDA-ESSENTIAL 1
Cluster-5440.3603	40.03	73.04	84.58	0	123.9	161.52	1.1151	0.0406951	Probable receptor-like serine/threonine-protein kinase At5g57670
Cluster-5440.1656	12.06	6.52	49	0	110.83	121.58	2.36697	0.0131053	Protein RNA-directed DNA methylation 3
Cluster-5440.4830	127.61	116.89	161.04	0	309.33	284.04	1.13405	0.0037319	Actin-11
Cluster-5440.2539	107.65	84.2	129.98	0	251.01	270.49	1.28133	0.00369449	50S ribosomal protein L21, chloroplastic
Cluster-5440.1986	48.34	26.47	71.21	0	109.7	105.04	1.14139	0.0394497	Auxin transport protein BIG
Cluster-5440.2421	85.5	108.13	129.18	0	299.93	383.81	1.66773	0.0069403	Thioredoxin X, chloroplastic
Cluster-5440.3286	26	39.61	68.49	0	105.86	122.18	1.35094	0.0277899	Transcription factor TGA1
Cluster-5440.2904	44.45	50.41	84.56	0	137.25	154.69	1.28729	0.0157853	Protein ACTIVITY OF BC1 COMPLEX KINASE 3, chloroplastic
Cluster-5440.2442	51.24	81.33	93.14	0	177.35	185.53	1.26998	0.00745896	ERBB-3 BINDING PROTEIN 1
Cluster-5440.1910	36.76	32.23	71.66	0	98.96	144.01	1.37363	0.049	Chlorophyll synthase, chloroplastic
Cluster-5440.2226	12.04	54.96	29.94	0	115.34	173.05	2.15782	0.0251454	Chalcone synthase
Cluster-5440.2688	25.03	50.15	67.39	0	141.48	135.72	1.54422	0.0107896	Neutral ceramidase 1
Cluster-5440.3940	18.48	58.38	49.77	0	240.41	170.65	2.28369	0.0125636	Centromere protein C
Cluster-5440.2377	18.87	22.27	56.64	0	153.06	164.25	2.28324	0.00435521	Calcium sensing receptor, chloroplastic
Cluster-5173.0	18.05	38.05	58.61	0	95.43	117.08	1.4745	0.0285729	DEAD-box ATP-dependent RNA helicase 7
Cluster-5440.2375	11.57	22.52	50.35	0	196.29	127.83	2.52549	0.0201004	BTB/POZ and TAZ domain-containing protein 5
Cluster-5440.3651	12.78	35.73	52.24	0	145.15	136.02	2.06563	0.00584378	Pentatricopeptide repeat-containing protein At3g04130, mitochondrial
Cluster-5440.2424	8.28	15.56	45.16	0	107.2	94.86	2.13508	0.0144949	Uncharacterized mitochondrial protein AtMg00310
Cluster-5440.1522	22.64	61.28	46.48	0	144.38	138.26	1.70098	0.00692221	Origin of replication complex subunit 5
Cluster-5440.1502	35.32	70.16	67.86	0	138.9	144.97	1.29659	0.0105751	Nucleolar protein 10
Cluster-5440.2121	51.45	74.1	90.09	0	181.64	185.15	1.35129	0.00459596	ATP-dependent zinc metalloprotease FTSH 4, mitochondrial
Cluster-5440.1440	19.02	28.87	56.41	0	101.85	86.81	1.44001	0.0310611	Ran-binding protein 1 homolog b
Cluster-5440.1550	26.42	59.31	60.44	0	131.31	158.74	1.57362	0.0121184	50S ribosomal protein L21, mitochondrial
Cluster-5440.2053	88.3	116.53	124.55	0	212.01	275.89	1.1518	0.0168197	Protein-tyrosine-phosphatase MKP1
Cluster-5440.2666	15.06	28.75	52.59	0	111.71	119.56	1.84744	0.0103153	Protein LOW PSII ACCUMULATION 1, chloroplastic
Cluster-5440.1119	38.89	74.99	65.17	0	140.11	117.51	1.10984	0.0238627	SKP1-like protein 1
Cluster-5440.1835	12.09	22.33	47.9	0	114.74	164.93	2.34937	0.0168059	GTP-binding protein At2g22870
Cluster-5440.2596	91.05	94.84	123.98	0	244.75	189.31	1.07119	0.0191364	Protein ROOT HAIR DEFECTIVE 3 homolog 2
Cluster-5440.1092	45.27	20.91	56.01	0	87	82.81	1.05976	0.0466636	Disease resistance protein Roq1
Cluster-5440.3111	22.67	13.83	0	0	65.57	69.79	1.89083	0.00967571	Putative disease resistance RPP13-like protein 1
Cluster-5440.3803	54.46	41.12	76.58	0	143.44	133.25	1.26948	0.0100377	Protein RRC1
Cluster-5440.1648	17.14	31.23	52.42	0	94.08	101.98	1.54491	0.0176877	Factor of DNA methylation 4
Cluster-5440.2671	22.34	54.97	50.25	0	108.86	123.14	1.44791	0.0139541	Glyoxylase I 4
Cluster-5440.1875	29.85	53.25	64.24	0	139.69	153.75	1.57888	0.00618161	Transposon TX1 uncharacterized 149 kDa protein
Cluster-5440.2308	31.61	56.17	65.54	0	148.73	123.93	1.41552	0.0129306	Pentatricopeptide repeat-containing protein At5g21222
Cluster-5440.3016	23.16	35.46	57.08	0	105.94	109.44	1.48146	0.0126244	Ribonuclease P protein subunit p25-like protein
Cluster-5440.2410	35.45	67.79	61.48	0	114.33	128.97	1.14768	0.0171702	Pentatricopeptide repeat-containing protein At2g17140
Cluster-5440.4166	23.64	50.34	55.11	0	93.09	82.37	1.02773	0.0433616	Protein arginine N-methyltransferase 1.5
Cluster-5440.999	13.83	15.84	44.07	0	68.68	100.57	1.7836	0.040457	Glutamyl-tRNA(Gln) amidotransferase subunit B, chloroplastic/mitochondrial
Cluster-5440.1792	22.17	55.82	37.23	0	93.64	101.13	1.34234	0.0195105	Putative lipid phosphate phosphatase 3, chloroplastic
Cluster-5440.1981	41.78	68.33	71.78	0	175.39	227.42	1.732	0.00868959	Activator of 90 kDa heat shock protein ATPase homolog 1
Cluster-5440.5006	10.92	9.46	37.9	0	59.16	74.5	1.78246	0.0372443	Preprotein translocase subunit SECE1
Cluster-5440.2249	46.45	51.64	76.36	0	125.22	137.1	1.17348	0.0104755	Beta-catenin-like protein 1
Cluster-5440.4319	10.11	41.28	19.63	0	64.86	93.55	1.74233	0.0403396	RING-H2 finger protein ATL67
Cluster-5440.2101	27.08	55.08	28.15	0	72.75	76.99	1.02586	0.049582	Translation initiation factor eIF-2B subunit alpha
Cluster-5440.2482	48.41	50.34	76.8	0	139.94	132.17	1.21727	0.00783211	Phosphomethylpyrimidine synthase, chloroplastic
Cluster-5440.4094	22.27	27.76	52.05	0	69.83	78.59	1.12495	0.0464667	Increased DNA methylation 1
Cluster-5440.2123	16.32	22.78	46.31	0	106.97	122.39	2.0101	0.00712846	Cytochrome P450 71D9
Cluster-5440.3460	22.2	23.87	50.15	0	98.77	97.2	1.61119	0.011064	Putative disease resistance protein At3g14460
Cluster-5440.1292	39.84	68.53	61.84	0	149.53	153.26	1.41596	0.00354402	BEL1-like homeodomain protein 3
Cluster-5440.3230	4.85	8.01	31.83	0	89.2	72.38	2.43919	0.0137687	Probable protein phosphatase 2C 34
Cluster-5440.1678	35.58	64.84	47.44	0	96.23	101.14	1.00163	0.0212183	Peptidyl-prolyl cis-trans isomerase E
Cluster-5440.2715	14.41	24.23	43.33	0	73.52	82.14	1.51019	0.0214777	Nuclear pore complex protein NUP62
Cluster-5440.1090	15.46	3.22	31.74	0	82.43	67.98	2.16179	0.016375	Disease resistance protein RPV1
Cluster-5440.1190	20.37	36.14	48.84	0	100.87	116.55	1.63026	0.00898888	Elongator complex protein 2
Cluster-5440.2263	33.8	40.82	61.1	0	95.38	114.03	1.21066	0.0182031	Zinc finger CCCH domain-containing protein 36
Cluster-5440.3896	4.41	14.25	31.59	0	84.41	68.52	2.19064	0.0150445	Lariat debranching enzyme
Cluster-5440.2590	31.88	42.56	58.82	0	215.78	285.9	2.49749	0.00517066	Protein high chlorophyll fluorescent 107
Cluster-5440.2306	21.48	23.25	45.39	0	87.42	92.95	1.586	0.00958234	Outer envelope protein 80, chloroplastic
Cluster-5440.3134	6.99	0	14.79	34.81	39.74	37.11	1.77307	0.00462997	Putative disease resistance RPP13-like protein 1
Cluster-5440.2900	6.01	20.71	32.52	0	117.37	111.36	2.53396	0.00261319	MYG1 exonuclease
Cluster-5440.892	8.71	13.27	33.22	0	74.53	56.17	1.82848	0.0289286	NDR1/HIN1-like protein 1
Cluster-5440.2258	10.42	22.43	36.09	0	125.42	135.85	2.50709	0.00188685	Aspartic proteinase 36
Cluster-5440.1624	34.61	31.63	54.84	0	82.65	100.55	1.18242	0.0212236	L10-interacting MYB domain-containing protein
Cluster-5440.2022	13.92	22.19	38.7	0	83.62	71.44	1.63649	0.0150861	Putative elongation factor TypA-like SVR3, chloroplastic
Cluster-5440.1898	21.07	21.23	42.99	0	60.68	81.76	1.32487	0.0396755	Flavin-containing monooxygenase FMO GS-OX3
Cluster-5440.1350	34.46	58.54	52.35	0	126.16	122.33	1.35862	0.00402055	Serine/arginine-rich splicing factor SR45
Cluster-5440.3772	14.63	32.47	38.37	0	84.36	84.11	1.56396	0.00905646	DNA excision repair protein ERCC-1
Cluster-5440.3234	18.64	32.27	43.24	0	95.36	111.45	1.72024	0.00718677	Protein NLP8
Cluster-5440.2563	11.44	30.05	34.05	0	64.8	68.79	1.40746	0.0197118	Sister chromatid cohesion 1 protein 2
Cluster-5440.3308	19.24	36.61	41.91	0	91.41	100.06	1.55476	0.00674926	Small nuclear ribonucleoprotein-associated protein B
Cluster-5440.4982	8.23	31.44	16.29	0	68.38	50.61	1.67333	0.0339755	Dof zinc finger protein DOF2.4
Cluster-5440.3454	39.66	33.44	56.22	0	88	90.17	1.04727	0.0136959	Pentatricopeptide repeat-containing protein At3g49710
Cluster-5440.4288	5.55	28.25	22.12	0	83.66	72.25	2.06424	0.00886981	Protection of telomeres protein 1b
Cluster-5440.1063	15.58	38.71	24.11	0	68.14	60.97	1.30464	0.0244237	Putative ribonuclease H protein At1g65750
Cluster-5440.3366	0.56	6.75	22.99	0	69.87	86.32	2.95087	0.00765554	Heavy metal-associated isoprenylated plant protein 3
Cluster-5440.4857	3.83	15.26	26.64	0	48.63	53.41	1.74288	0.02593	30S ribosomal protein S9, mitochondrial
Cluster-5440.1568	22.3	33.6	10.94	0	63.45	47.68	1.31843	0.048029	Disease resistance-like protein DSC1
Cluster-5440.2729	9.62	12.59	30.43	0	67.82	69.53	1.96859	0.0089463	Soluble starch synthase 3, chloroplastic/amyloplastic
Cluster-5440.3297	12.79	33.78	16.79	0	76.1	49.44	1.57147	0.0487307	Receptor-like protein 50
Cluster-5440.3937	6	23.67	3.34	0	42.65	61.61	2.24417	0.0322268	Cysteine-rich receptor-like protein kinase 25
Cluster-5306.0	13.59	35.34	21.4	0	52.43	53.23	1.17218	0.0373926	rRNA 2'-O-methyltransferase fibrillarin 2
Cluster-5440.1325	14	19.93	35.23	0	68.23	62.89	1.50784	0.0149128	Probable serine/threonine-protein kinase SIS8
Cluster-5440.4909	32	53.8	44.54	0	127.96	106.69	1.43319	0.00740714	Subtilisin-like protease SBT4.14
Cluster-5440.2029	73.9	54.86	73.66	0	135.34	137.95	1.01804	0.0034964	Fatty acid amide hydrolase
Cluster-5440.3043	19.03	17.61	37.03	0	63.96	73.25	1.4822	0.0152521	Protein SUPPRESSOR OF QUENCHING 1, chloroplastic
Cluster-5440.1579	35.83	53.51	55.47	0	155.94	109.18	1.45745	0.021899	Probable voltage-gated potassium channel subunit beta
Cluster-5440.3346	11.6	30.81	29.75	0	89.88	83.42	1.84896	0.00500371	3-oxoacyl-[acyl-carrier-protein] synthase II, chloroplastic
Cluster-5440.1285	4.98	17.27	26.2	0	66.58	50.79	1.86146	0.0230906	mRNA cap guanine-N7 methyltransferase 2
Cluster-5440.1371	22.17	31.98	43.37	0	94.69	81.36	1.43718	0.00951701	F-box/FBD/LRR-repeat protein At1g16930
Cluster-5440.3831	9.46	24.97	29.45	0	70.63	52.67	1.5337	0.0295051	F-box/kelch-repeat protein At1g51550
Cluster-5440.1497	15.5	21.12	35.62	0	64.09	58.54	1.3484	0.0187692	Putative ribonuclease H protein At1g65750
Cluster-5440.2961	20.86	2.12	4.06	0	84.4	57.66	2.9783	0.0160074	Sarcoplasmic reticulum histidine-rich calcium-binding protein
Cluster-5440.3469	9.75	26.14	28.7	0	55.54	52.41	1.32594	0.0248593	Ethylene-responsive transcription factor 4
Cluster-5440.4561	18.25	38.45	26.41	0	55.55	65.98	1.13318	0.0302529	Magnesium transporter MRS2-2
Cluster-5440.2960	14.77	26.99	34.91	0	62.57	49.22	1.12902	0.0440122	Scopoletin glucosyltransferase
Cluster-5440.2818	28.57	38.62	48.74	0	87.54	97.38	1.25861	0.00761015	Protein SDA1 homolog
Cluster-5440.3282	1.85	2.79	19.71	0	58.99	33.81	2.51517	0.0497786	LRR receptor-like serine/threonine-protein kinase ERECTA
Cluster-5440.3762	11.01	15.12	30.07	0	75.18	71.73	1.97125	0.00549278	GTPase Der
Cluster-5440.940	8.42	13.34	27.62	0	75.9	53.61	1.97603	0.0226815	Gamma-glutamyl hydrolase
Cluster-5440.4516	15.14	25.48	34.93	0	115.44	71.31	1.89057	0.0323748	24-methylenesterol C-methyltransferase 2
Cluster-5440.2931	32.96	27.67	46.69	0	107.81	88.97	1.45963	0.00855236	Two-component response regulator-like APRR2
Cluster-5440.1238	10.29	0.32	19.16	93.66	160.77	0	3.6803	0.0203082	LOB domain-containing protein 25
Cluster-5440.2351	26.62	27.08	43.04	0	73.96	73.44	1.19251	0.00951246	LEAF RUST 10 DISEASE-RESISTANCE LOCUS RECEPTOR-LIKE PROTEIN KINASE-like 1.1
Cluster-5440.1797	7.11	6.11	22.73	0	76.8	59.43	2.50694	0.00966896	Abscisic-aldehyde oxidase
Cluster-5440.3770	20.51	25.2	38.38	0	58.11	62.87	1.10972	0.0198593	Peroxisome biogenesis protein 1
Cluster-5440.1594	10.82	20.34	29.21	0	45.65	56.62	1.34544	0.0302134	LINE-1 reverse transcriptase homolog
Cluster-5440.2219	3.7	6.96	20.87	0	55.83	76.81	2.65768	0.0125315	PGR5-like protein 1A, chloroplastic
Cluster-5440.1865	9.14	12.13	26.04	0	68.79	52.03	1.9376	0.016591	LRR receptor-like serine/threonine-protein kinase FEI 1
Cluster-5440.3265	18.6	22.12	35.67	0	78.55	74.8	1.59033	0.00498024	Centromere/kinetochore protein zw10 homolog
Cluster-5440.1081	9.57	7.85	24.23	0	45.26	44.71	1.69609	0.0189392	LINE-1 retrotransposable element ORF2 protein
Cluster-5440.2443	13.83	31.59	20.25	0	78.7	60.76	1.67151	0.0149519	ERBB-3 BINDING PROTEIN 1
Cluster-5440.3321	30.71	48.53	37.83	0	90.47	95.07	1.24932	0.00440686	Translocon at the outer membrane of chloroplasts 64
Cluster-5440.1315	33.11	34.95	49.38	0	99.19	104.63	1.38033	0.00285959	Transcriptional repressor ILP1
Cluster-5440.4300	11.66	24.34	28.51	0	53.72	57.91	1.37609	0.0145609	Terminal nucleotidyltransferase 4A
Cluster-5440.1168	17.62	30.96	34.1	0	53.85	69.27	1.15942	0.0296956	Cytoplasmic tRNA 2-thiolation protein 2
Cluster-5440.3490	7.37	24.2	19.21	0	44.54	50.17	1.48422	0.0206062	Uncharacterized protein YqkD
Cluster-5440.1722	75.64	79.16	92.03	0	207.31	182.73	1.24507	0.00208341	Hydroxyisourate hydrolase
Cluster-5440.3271	14.06	27.3	11.42	0	54.01	54.62	1.62632	0.0102676	Probable LRR receptor-like serine/threonine-protein kinase At1g67720
Cluster-4889.0	5.78	20.96	19.88	0	45.17	58.1	1.73236	0.0199501	YTH domain-containing protein ECT2
Cluster-5440.1916	11.56	20.23	28.29	0	106.66	127.88	2.54984	0.00235846	Probable cellulose synthase A catalytic subunit 8 [UDP-forming]
Cluster-5440.1378	21.2	6.47	20.47	0	51.32	51.95	1.68608	0.010463	Putative disease resistance protein At3g14460
Cluster-5440.3982	10.21	18.98	26.78	0	59.8	50.78	1.56733	0.01376	Tetratricopeptide repeat protein 1
Cluster-5440.3116	5.31	17.35	20.91	0	58.69	50.83	1.91475	0.00948739	E3 ubiquitin-protein ligase RSL1
Cluster-5440.3895	6.76	18.37	22.38	0	44.76	43.68	1.48143	0.0183925	Putative AC transposase
Cluster-5440.3859	20.07	35.93	26.2	0	63.77	64.06	1.22198	0.00875159	RHOMBOID-like protein 3
Cluster-5440.4265	17.2	23.78	33.09	0	66.03	81.81	1.58204	0.0097949	Dihydrofolate synthetase
Cluster-5440.1421	1.28	6.42	16.65	0	68.65	49.32	2.86139	0.0119	Dehydrogenase/reductase SDR family member FEY
Cluster-5440.1544	39.85	54.72	50.71	0	105.57	143.02	1.35989	0.0151578	Receptor-like kinase TMK4
Cluster-5440.3991	3.14	14.86	17.4	0	78.61	58.36	2.537	0.00924964	Mannosyl-oligosaccharide 1,2-alpha-mannosidase MNS1
Cluster-5440.3597	7.74	22.86	15.49	0	39.68	44.63	1.45621	0.0202694	Cyclin-dependent kinase inhibitor 3
Cluster-5440.3946	7.05	12.99	21.91	0	34.28	37.91	1.36809	0.0308495	Transcription factor BIM1
Cluster-5612.0	19.3	34.13	28.41	0	63.37	47.26	1.01983	0.041786	Putative disease resistance protein At3g14460
Cluster-5440.2205	12.42	25.37	25.02	0	97.68	65.8	1.96501	0.018818	Protein IQ-DOMAIN 32
Cluster-5440.1257	10	14.51	23.96	0	65.2	69.56	2.06019	0.00269524	G-type lectin S-receptor-like serine/threonine-protein kinase At2g19130
Cluster-5440.2774	5.04	18.95	14.22	0	28.93	31.53	1.24699	0.0469995	Uncharacterized mitochondrial protein AtMg00310
Cluster-5440.3379	7.09	11.92	20.99	0	53.59	35.5	1.74023	0.0354899	CSC1-like protein At1g11960
Cluster-5913.0	2.18	6.52	15.84	0	74.38	107.84	3.47744	0.00869812	Photosystem I reaction center subunit N, chloroplastic
Cluster-5440.3492	4.88	8.8	18.41	0	26.2	32.04	1.44485	0.0466288	Protein NUCLEAR FUSION DEFECTIVE 6, mitochondrial
Cluster-5440.2504	2.8	4.87	15.45	0	45.51	44.45	2.5451	0.00520971	7-hydroxymethyl chlorophyll a reductase, chloroplastic
Cluster-5440.4056	2.39	5.1	15.26	0	41.69	35.58	2.349	0.0112572	General transcription and DNA repair factor IIH helicase subunit XPD
Cluster-5440.1834	44.46	53.74	40.58	0	149.23	185.6	1.85559	0.00356624	F-box protein At2g39490
Cluster-5440.4230	81.93	94.57	91.92	0	180.68	181	1.01518	0.000351165	Casein kinase 1-like protein HD16
Cluster-5440.4304	14.25	22.83	27.18	0	60	40.99	1.23718	0.043269	NF-X1-type zinc finger protein NFXL2
Cluster-5440.1142	5.86	10.08	18.47	0	60.02	52.49	2.29412	0.00396904	tRNA(Ile)-lysidine synthase
Cluster-3908.0	7.96	11.74	20.46	0	56.32	34.83	1.76745	0.0408923	Ubiquitin-conjugating enzyme E2 2
Cluster-5688.0	4.59	11.06	17.35	0	31.32	32.72	1.54147	0.0218461	DNA repair RAD52-like protein 1, mitochondrial
Cluster-5440.4418	1.08	2.95	12.76	0	33.12	26.11	2.40369	0.0206871	Receptor-like serine/threonine-protein kinase At2g45590
Cluster-5440.3258	10.4	17.6	22.89	0	35.79	45.46	1.25995	0.0278313	Pentatricopeptide repeat-containing protein At2g37230
Cluster-5440.1742	10.51	22.68	19.14	43.88	0	51.73	1.45449	0.0117514	Respiratory burst oxidase homolog protein C
Cluster-5440.1176	6.39	15.44	18.16	0	43.16	44.1	1.71064	0.00714842	Putative disease resistance protein RGA3
Cluster-5440.3975	7.28	8.67	18.54	0	41.25	40.88	1.83669	0.00752902	Putative disease resistance RPP13-like protein 1
Cluster-5440.882	5.37	1.53	13.54	0	62.27	40.84	2.91968	0.0166175	Helicase SEN1
Cluster-5440.4198	0.8	3.3	10.92	0	21.17	19.17	2.01029	0.0321877	Pentatricopeptide repeat-containing protein At3g58590
Cluster-405.0	12.76	6.92	6.71	0	0	0	-6.45889	0.0118147	P-type cation-transporting ATPase
Cluster-5440.672	229.48	192.87	148.37	124.09	43.98	55.81	-1.35006	0.0279077	Beta-glucuronosyltransferase GlcAT14A
Cluster-5440.5144	14.51	13.79	13.92	0	0	0	-7.13682	3.78437e-07	ADP-ribosylation factor
Cluster-309.0	10.5	4.84	4.74	0	0	0	-6.06465	0.0257308	Cytochrome P450 monooxygenase calL
Cluster-5440.89	49.65	11.34	37.03	0	0	0	-8.35197	0.0445697	Mitotic-spindle organizing protein 1
Cluster-5440.80	22.42	15.12	46.51	0	0	0	-8.13014	0.0422362	Appressoria-specific virulence factor GAS1
Cluster-634.0	8.85	2.77	6.57	0	0	0	-5.92204	0.0282319	Bypass of stop codon protein 6
Cluster-313.0	6.55	15.78	5.52	0	0	0	-6.53657	0.0480561	Lactose permease
Cluster-608.0	12.18	3.45	11.88	0	0	0	-6.51885	0.0338618	Transaldolase
Cluster-5440.675	68.25	71.88	71.87	17.7	31.3	24.36	-1.531	0.000355682	Protein STRICTOSIDINE SYNTHASE-LIKE 3
Cluster-2970.0	18.68	15.88	23.5	0	0	0	-7.59644	0.000981693	O-acetyltransferase PaAT-1
Cluster-540.0	89.01	26.11	42.64	0	0	0	-9.03855	0.0494168	Aldehyde dehydrogenase
Cluster-2908.0	5.45	3.97	2.46	0	0	0	-5.30743	0.0110579	Acetyltransferase pyiB
Cluster-5440.2140	799.52	965.69	639.05	329.08	350.07	420.18	-1.12897	0.0114416	WRKY transcription factor WRKY24
Cluster-5440.1811	389.83	344.68	281.78	147.56	103.57	135.57	-1.39403	0.00348775	NADPH--cytochrome P450 reductase 2
Cluster-5475.0	2.88	1.99	1.84	0.44	0	0.48	-2.71774	0.00540574	Myosin-6
Cluster-4720.0	13.27	15.2	8.51	0	0	0	-6.94564	0.00354544	40S ribosomal protein S19
Cluster-2637.0	90.59	138.09	129.23	11.52	21.79	0	-3.42124	0.00242284	Fe-S protein maturation auxiliary factor YitW
Cluster-2625.0	11.35	6.73	14.88	0	0.21	0	-6.32895	0.01005	Transcription factor ATEG_07667
Cluster-4687.0	355.25	504.97	324.72	196.09	143.55	162.46	-1.23877	0.0169667	Polyubiquitin-A
Cluster-5440.104	100.98	50.79	171.66	0.65	0	0	-8.57177	0.0374026	WSC domain-containing protein ARB_07867
Cluster-5440.4659	165.81	301.66	165.51	77.62	6.85	10.04	-2.74362	0.0242639	Glutamate decarboxylase 4
Cluster-5440.20	4.19	3.34	4.09	0	0	0	-5.2755	0.000148168	Highly reducing polyketide synthase gloL
Cluster-2590.0	8.85	7.21	9.85	0	0	2.31	-3.36775	0.00185135	Diaminopimelate epimerase
Cluster-3702.0	11.81	4.43	10.87	0	0	0	-6.49772	0.0182521	Wortmanamides biosynthesis cluster protein C
Cluster-5440.4099	11573.7	15323.4	10434.4	6818.87	54.81	116.52	-2.41699	0.019702	Stilbene synthase 3
Cluster-2700.0	8.25	24.3	26.91	0	0	0	-7.63081	0.0277786	60S acidic ribosomal protein P0
Cluster-5440.326	5.53	7.56	12.8	0	0	0	-6.43129	0.0169809	Ankyrin-3
Cluster-6311.0	44.36	20.6	54.49	0.24	0	0	-8.08469	0.0168211	Uric acid degradation bifunctional protein TTL
Cluster-4158.0	4.83	12.88	7.89	0	0	0	-6.41504	0.0228641	KIN17-like protein
Cluster-303.0	28.59	62.91	41.74	0	0	0	-8.79485	0.0113988	60S ribosomal protein L43
Cluster-5440.3867	3050.94	2582.23	1887.13	1459.9	56.75	71.58	-2.24337	0.0263383	Pathogenesis-related protein STH-2
Cluster-332.0	8.01	18.53	7.67	0	0	0	-6.83331	0.0338279	Phosphoglucomutase
Cluster-219.0	12.71	14.39	26.52	0	0	0	-7.48166	0.0150317	Putative fructose-bisphosphate aldolase
Cluster-4377.0	8.57	9.47	18.61	0	0	0	-6.93271	0.0194702	Sexual differentiation process protein isp4
Cluster-4525.0	7.84	4.13	14.01	0	0	0	-6.4363	0.0411138	Myosin-2 heavy chain
Cluster-5440.1034	200.39	223.73	140.56	25.18	2.83	10.97	-3.85663	0.00238853	Isoflavone 4'-O-methyltransferase
Cluster-5440.1037	607.91	754.38	383.98	166.27	24.58	71.3	-2.73581	0.0128106	UDP-glycosyltransferase 73C2
Cluster-399.0	2.59	9.07	7.66	0	0	0	-6.00899	0.0322112	Fluconazole resistance protein 1
Cluster-5440.361	2.18	2.19	2.73	0.79	0	0	-2.84232	0.00225353	Putative ribonuclease H protein At1g65750
Cluster-397.0	156.88	45.44	121.05	0	0	0	-10.074	0.0305401	S-(hydroxymethyl)glutathione dehydrogenase
Cluster-840.0	113.55	35.99	93.6	0	0	0	-9.66261	0.0253253	Phosphoenolpyruvate carboxykinase (ATP)
Cluster-665.0	11.06	7.09	3.26	0	0	0	-6.15718	0.035358	Exoglucanase 1
Cluster-838.0	6.97	1.86	8.66	0	0	0	-5.86542	0.0486513	DNA repair protein rhp57
Cluster-5961.0	1.59	1.6	1.8	0	0.63	0.21	-2.40831	0.00153221	Replication protein A 70 kDa DNA-binding subunit B
Cluster-6342.0	8.59	8.04	11.33	2.2	5.99	5.39	-1.04188	0.0368535	C2 and GRAM domain-containing protein At1g03370
Cluster-5440.4942	1.39	1.63	0.93	0	0	0	-3.71882	0.00406754	N amino acid transport system protein
Cluster-732.0	4.33	4.31	2.09	0	0	0	-5.16054	0.00946891	Alpha-ketoglutarate-dependent sulfonate dioxygenase
Cluster-4190.0	27.68	8.12	26.29	0	0	0	-7.69325	0.030826	Uncharacterized protein C13G1.09
Cluster-4033.0	21.49	35.32	30.36	0	0	0	-8.18273	0.00201572	Probable eukaryotic translation initiation factor 2 subunit beta
Cluster-4219.0	5.21	4.11	4.78	0	0	0	-5.55459	0.000136181	Lipase B
Cluster-5440.4690	731.08	1065.81	560.95	345.14	4.22	4.03	-2.73813	0.0232548	Mitochondrial phosphate carrier protein 3, mitochondrial
Cluster-365.0	5.6	1.86	2.73	0	0	0	-5.08605	0.0433481	General alpha-glucoside permease
Cluster-5233.0	35	47.66	28.2	15.95	15.55	21.46	-1.06576	0.0325859	Ras-related protein RABA4d
Cluster-6427.0	16.96	26.25	15.75	7.24	7.93	5.31	-1.52552	0.0197153	Probable ribose-5-phosphate isomerase 3, chloroplastic
Cluster-5440.2951	806.54	630.58	609.1	403.98	216.46	237.74	-1.25361	0.0100637	NAC transcription factor 47
Cluster-5829.0	1.99	1.51	4.02	0	0	0	-4.6477	0.0352331	ATPase family AAA domain-containing protein 3B
Cluster-318.0	4.6	13.51	10.64	0	0	0	-6.58246	0.0225245	Calcium-transporting ATPase 3
Cluster-5440.452	11.37	18.34	12.81	5.8	6.36	1.82	-1.60478	0.0205537	Putative disease resistance RPP13-like protein 1
Cluster-2850.0	3.83	1.44	4.28	0	0	0	-4.99247	0.0249267	Cytochrome P450 monooxygenase ARMGADRAFT_1018420
Cluster-5092.0	34.47	32.68	43.65	11.21	9.77	3.25	-2.19309	0.0023264	Calcium-binding protein KIC
Cluster-793.0	19.87	7.88	17.92	0	0	0	-7.25014	0.015206	Pre-rRNA-processing protein PNO1
Cluster-5041.1	10.64	13.28	6.06	0	0	0	-6.64289	0.00937329	Short-chain dehydrogenase/reductase prx1
Cluster-5440.2638	172.33	173.04	125.28	67.08	68.35	78.49	-1.13758	0.00617349	Protein LYK5
Cluster-855.0	115.83	51.86	186.92	0	0	0	-10.2071	0.038865	Glucose-6-phosphate 1-dehydrogenase
Cluster-5440.927	133.66	98.33	101.11	33.41	39.94	21.02	-1.81956	0.00323971	Arogenate dehydratase 3
Cluster-502.0	7.07	3.49	11.66	0	0	0	-6.21075	0.0365678	Highly reducing polyketide synthase poxF
Cluster-550.0	10.3	3	7.31	0	0	0	-6.10224	0.0330507	ATP-dependent DNA helicase mph1
Cluster-5440.2990	231.72	260.47	176.91	151.78	63.86	99.28	-1.08724	0.0289633	Nudix hydrolase 19, chloroplastic
Cluster-578.0	6.07	4.69	13	0	0	0	-6.30743	0.0383437	Uncharacterized protein C757.02c
Cluster-5440.3737	0.5	1.01	0.5	0	0	0	-2.74416	0.0284909	Phospholipase D delta
Cluster-249.0	27.77	6.5	22.83	0	0	0	-7.57238	0.0421383	Response regulator aspartate phosphatase K
Cluster-5440.375	81.62	26.8	122.02	0	0	0	-9.58521	0.0498072	ABC multidrug transporter atrA
Cluster-5440.1339	399.83	611.66	324.29	172.2	71.24	82.23	-2.0362	0.0214049	Glutathione S-transferase U7
Cluster-815.0	4.28	3.76	3.18	0	0	0	-5.22497	0.000331188	Beta-lactamase hydrolase-like protein
Cluster-5440.211	109.1	178.94	119.03	43.27	0	3.4	-3.12162	0.00969237	Probable F-box protein At4g22030
Cluster-223.0	1.71	5.05	4.83	0	0	0	-5.27177	0.025139	Probable pectate lyase F
Cluster-2896.0	12.06	6.78	11.02	0	0	0	-6.63711	0.00365001	Meiotically up-regulated gene 14 protein
Cluster-5440.5155	8.28	3.84	8.28	0	0	0	-6.08746	0.0106013	Pseudouridylate synthase C18B11.02c
Cluster-5440.237	11.97	8.87	6.36	0	0	0	-6.5025	0.00523605	Uncharacterized protein YEL023C
Cluster-5440.236	86.31	171.23	123.48	0	0	0	-10.3107	0.00668185	Uncharacterized hemerythrin-like protein C869.06c
Cluster-5440.970	2.16	2.12	2.01	0	0	0	-4.39003	1.52175e-06	UDP-glycosyltransferase 73C3
Cluster-729.0	16.75	5.27	14.13	0	0	0	-6.91289	0.026282	25S rRNA (uridine-N(3))-methyltransferase
Cluster-5440.59	213.15	165.09	339.34	0	7.46	20.62	-4.6704	0.0117511	Uncharacterized protein YrvD
Cluster-5440.19	5.94	2.98	7.63	0	0	0	-5.78572	0.0163193	6-hydroxymellein synthase terB
Cluster-5440.2802	5646.78	2365.97	6605.08	1044.34	726.01	969.55	-2.41553	0.0370686	Polyubiquitin
Cluster-5440.3189	946.42	839.45	899.76	553.86	192.85	259.35	-1.41654	0.00827186	1-deoxy-D-xylulose 5-phosphate reductoisomerase, chloroplastic
Cluster-238.0	5.48	7.54	5.4	0	0	0	-5.94017	0.000993984	Zn(2)-C6 fungal-type transcription factor
Cluster-3466.0	20.23	18.96	22.25	0	0	0	-7.67807	2.88605e-05	60S ribosomal protein L43-A
Cluster-5440.4665	438.27	537.17	314.7	232.73	3.13	4.76	-2.4227	0.024764	L-ascorbate oxidase
Cluster-2713.0	48.3	18.57	74.31	0	0	0	-8.87836	0.0434045	Hexokinase
Cluster-488.0	5.09	4.05	10.86	0	0	0	-6.05889	0.0362094	Nonribosomal peptide synthetase 2
Cluster-2804.0	19.47	5.67	19.32	0	0	0	-7.2114	0.0323621	Putative acetyltransferase DDB_G0280825
Cluster-5049.1	112.21	34.11	73.9	0	0	0	-9.51977	0.0313372	Bifunctional cytochrome P450/NADPH--P450 reductase
Cluster-4471.0	19.15	25.04	45.2	0	0	0	-8.21901	0.0196859	Reductase pytE
Cluster-5440.1953	57.68	41.59	38.81	9.26	10.19	14.18	-2.03768	0.0045822	Calcium-transporting ATPase 2, plasma membrane-type
Cluster-6026.0	226.83	62.74	185.21	0	0	0	-10.6281	0.0325425	Transaldolase
Cluster-2930.0	7.77	4.54	10.21	0	0	0	-6.2301	0.0107355	Uncharacterized protein C24B11.05
Cluster-3514.0	88.69	25.26	93.46	0	0	0	-9.43331	0.0348252	Proteasome subunit alpha type-1
Cluster-255.0	28.39	40.49	12.21	0	0	0	-8.07842	0.0302907	Probable phosphoketolase
Cluster-4562.0	5.82	9.88	12.72	0	0	0	-6.5658	0.00943722	SAT4 family membrane protein
Cluster-686.0	2.41	5.98	5.79	0	0	0	-5.56275	0.016268	Arabinoxylan arabinofuranohydrolase
Cluster-4327.0	13.95	4.07	9.46	0.43	0	0	-5.44689	0.0351386	Probable F-box protein At4g22030
Cluster-819.0	251.95	54.66	182.88	0	0	0	-10.6721	0.0477707	40S ribosomal protein S10-B
Cluster-5440.5033	148.4	483.15	631.05	0	0	0	-12.0391	0.0420852	Necrosis-inducing secreted protein 1
Cluster-5440.359	68.32	47.06	147.98	0	0	0	-9.77786	0.0461735	NADP-dependent alcohol dehydrogenase 7
Cluster-3467.0	183.05	96.33	75.66	1.6	0	0	-7.62384	0.0231925	40S ribosomal protein S25
Cluster-2574.0	4.92	6.49	10.88	0	0	3.39	-2.63434	0.0408543	Putative ribosomal N-acetyltransferase YdaF
Cluster-5440.1256	292.48	248.95	164.99	123.05	128.68	66.6	-1.15	0.0378334	Cadmium/zinc-transporting ATPase HMA2
Cluster-5440.5015	21.58	6	18.41	0	0	0	-7.26021	0.0327856	Lysine--tRNA ligase, mitochondrial
Cluster-5976.0	10.02	11.88	18.24	0	0	0.34	-6.21594	0.00608134	Hexokinase-1
Cluster-5440.3536	62.78	78.41	31.09	18.63	8.31	7.68	-2.31508	0.0330814	4,5-DOPA dioxygenase extradiol
Cluster-3111.0	76.82	38.09	85.17	0	0	0	-9.3814	0.0100948	Peroxiredoxin PRX1, mitochondrial
Cluster-5440.2917	188.25	280.49	152.1	92.12	30.18	108.57	-1.42714	0.0448024	ABC transporter B family member 11
Cluster-5440.5014	7.03	11.78	10.85	4.82	1.85	1.23	-1.90859	0.0165515	Cyclic dof factor 4
Cluster-5440.4620	2116.59	1512.56	1388.82	900.24	41.76	44.13	-2.34725	0.020905	Patatin-like protein 2
Cluster-5131.0	3.37	5.27	2.62	0	0	0	-5.2301	0.009789	Malate dehydrogenase, cytoplasmic
Cluster-5440.403	21.23	6.71	21.78	0	0	0	-7.37272	0.0288737	Probable cardiolipin-specific deacylase 1, mitochondrial
Cluster-2766.0	2.37	1.58	3.87	0	0	0	-4.70413	0.0202523	Monoogygenase CPUR_05431
Cluster-5440.1080	407.01	454.94	315.74	184.34	83.71	129.02	-1.56849	0.00656063	Xylan glycosyltransferase MUCI21
Cluster-2636.0	6.35	7.65	4.21	2.45	0.89	0	-2.40425	0.0155569	Probable serine/threonine-protein kinase PBL26
Cluster-837.0	11.53	6.29	11.83	0	0	0	-6.62693	0.00554687	Ribosomal RNA-processing protein 14-C
Cluster-2517.0	18.2	15.21	14.28	0	0	0	-7.31258	0.000181596	Inosine-5'-monophosphate dehydrogenase
Cluster-2569.0	261.82	151.31	231.66	80.72	116.57	83.99	-1.19682	0.0255599	Probable chlorophyll(ide) b reductase NYC1, chloroplastic
Cluster-5440.4995	1680.13	471.75	2016	0.21	0	0.46	-12.4022	0.0414598	Oxidoreductase calM
Cluster-5362.0	2.24	0.75	2.2	0	0	0	-4.1127	0.0292251	Zinc finger protein CONSTANS-LIKE 4
Cluster-5440.773	131.3	168.55	129.34	56.71	45.26	37.62	-1.62042	0.00226407	Putative BPI/LBP family protein At1g04970
Cluster-3131.0	8.94	22.83	12.27	0	0	0	-7.19771	0.0252983	Hydrophobin-1
Cluster-5132.0	471.36	153.68	676.25	0.36	0	0	-11.1822	0.0462971	Oxidoreductase vrtI
Cluster-247.0	8.13	2.96	9.43	0	0	0	-6.09592	0.0270027	Oxidoreductase poxI
Cluster-5440.4686	10.65	21.25	10.12	1.56	0.9	3.02	-2.93883	0.0296259	Receptor-like protein EIX2
Cluster-148.0	147.53	0	123.99	0	0	0	-10.4068	0.000586254	Fumarate reductase
Cluster-5440.3431	19.38	0	10.71	0	0	0	-7.23314	0.018688	Disease resistance protein RPV1
Cluster-361.0	0	12.13	16.07	0	0	0	-7.13955	0.00239664	Aspartate ammonia-lyase
Cluster-5440.179	14.74	13.78	0	0	0	0	-7.15583	3.47491e-05	40S ribosomal protein S4-A
Cluster-5440.4904	10.07	0	14.99	0	0	0	-6.96924	0.00641221	Disease resistance protein RML1B
Cluster-130.0	8.95	0	15.18	0	0	0	-6.91468	0.0138448	Cell wall mannoprotein 1
Cluster-384.0	0	11.45	12.97	0	0	0	-6.93192	0.000218525	Endoglucanase-4
Cluster-2898.0	7.67	0	12.04	0	0	0	-6.62278	0.00905348	Putative sensory transducer protein YfmS
Cluster-4787.0	10.86	9.59	0	0	0	0	-6.67596	0.000217047	60S ribosomal protein L22
Cluster-298.0	0	5.63	11.83	0	0	0	-6.44791	0.0324826	GPI-anchored hemophore cfmB
Cluster-323.0	0	7.9	10.82	0	0	0	-6.54844	0.0033041	Uncharacterized protein YclG
Cluster-3521.0	6.46	0	10.71	0	0	0	-6.42375	0.0123198	Putative disease resistance protein At3g14460
Cluster-6061.1	4.95	9.39	0	0	0	0	-6.1639	0.0226718	Isocitrate dehydrogenase [NADP]
Cluster-5296.0	6.42	9.03	0	0	0	0	-6.27146	0.00416341	40S ribosomal protein S4
Cluster-4130.0	0	7.22	5.17	0	0	0	-5.95303	0.00392038	Ribonucleoside-diphosphate reductase subunit beta
Cluster-56.0	3.73	0	7.18	0	0	0	-5.76951	0.0239804	LysM domain-containing protein ARB_01155/01156
Cluster-2509.0	6.65	0	4.72	0	0	0	-5.82909	0.00422158	Isocitrate lyase
Cluster-3367.0	2.51	5.84	0	0	0	0	-5.3837	0.0435983	RNA polymerase sigma-H factor
Cluster-4395.0	2.69	0	4.9	0	0	0	-5.24603	0.0192252	Disease resistance protein ADR2
Cluster-4791.0	0	4.67	3.4	0	0	0	-5.3345	0.00339038	Ribosomal RNA large subunit methyltransferase I
Cluster-462.0	3.86	0	3.4	0	0	0	-5.1819	0.000230436	50S ribosomal protein L33 1
Cluster-3619.0	0	3.47	2.24	0	0	0	-4.83542	0.00834573	N-ethylmaleimide reductase
Cluster-3004.0	1.63	0	2.39	0	0	0	-4.32912	0.00575598	ATP-binding protein Uup
Cluster-4504.0	0	2.2	1.07	0	0	0	-4.03122	0.0302738	DNA-3-methyladenine glycosylase 1
Cluster-3769.0	0.78	1.55	0	0	0	0	-3.54226	0.0269401	Probable phosphoketolase
Cluster-3975.0	1.26	1.25	0	0	0	0	-3.64962	5.77467e-08	Putative fasciclin-like arabinogalactan protein 20
Cluster-4515.0	0	1.27	1.23	0	0	0	-3.64386	3.73852e-06	Non-specific lipid-transfer protein
Cluster-4473.0	0	0.68	1.34	0	0	0	-3.33628	0.0261456	Heavy metal-dependent transcription regulator 2
Cluster-5783.1	0.7	0	0.35	0	0	0	-2.39232	0.0275565	Disease resistance protein RUN1
Cluster-5440.4511	0	0.57	0.56	0	0	0	-2.49825	6.32789e-07	E3 ubiquitin protein ligase RIN3
Cluster-4741.0	119.25	69.84	31.39	0	0	0	-9.52147	0.0447315	LOB domain-containing protein 13
Cluster-6187.0	76.77	28.49	38.15	0	0	0	-8.90097	0.0318464	Spermidine coumaroyl-CoA acyltransferase
Cluster-5582.0	4.44	7.33	4.76	0	0	0	-5.78398	0.00409159	Monooxygenase 3
Cluster-4682.0	9.59	2.34	6.63	0	0	0	-5.95109	0.0444701	Leucine-rich repeat receptor-like serine/threonine-protein kinase BAM2
Cluster-2535.0	5.25	4.97	8.92	0	0	0	-5.99548	0.00784533	Beta-fructofuranosidase, insoluble isoenzyme 1
Cluster-2609.0	7.06	11.52	4.35	0	0	0	-6.25613	0.0225803	Molybdopterin molybdenumtransferase
Cluster-5524.0	1.05	2.1	1.55	0	0	0	-3.96963	0.00841889	FCS-Like Zinc finger 17
Cluster-4092.0	1.28	3	1.27	0	0	0	-4.20945	0.0382731	Chromosomal replication initiator protein DnaA
Cluster-4424.0	1.14	0.57	0.56	0	0	0	-2.91966	0.0266405	Polyribonucleotide nucleotidyltransferase
Cluster-5440.3610	1.46	0.72	1.43	0	0	0	-3.58896	0.0103186	YTH domain-containing protein ECT1
Cluster-5440.1668	5569.07	0	3810.45	0	183.75	168.74	-4.73386	0.0359236	Endochitinase
Cluster-5440.4994	2727.32	0	2390.8	72.35	86.3	156.13	-4.60816	0.00032303	Elongation factor 1-alpha
Cluster-5440.2757	1701.16	1854.19	0	0	155.06	109.37	-3.74903	0.00234678	Cytochrome P450 71B9
Cluster-5440.4639	1405.42	0	1493.77	0	34.36	46.6	-5.1623	0.00100015	Polyvinylalcohol dehydrogenase
Cluster-5440.4248	388.55	0	282.85	96.55	11.9	10.58	-3.08081	0.0118459	U-box domain-containing protein 21
Cluster-5440.2837	264.4	0	195.51	0	61.46	47.64	-2.0757	0.0378517	Exonuclease DPD1, chloroplastic/mitochondrial
Cluster-5440.3375	3091.97	2466.02	2548.86	0	951.59	482.29	-1.91425	0.00756653	Phosphoenolpyruvate carboxykinase (ATP)
Cluster-5440.1769	812.48	0	721.62	0	357.04	372.36	-1.07261	0.0128591	Calcium-transporting ATPase 4, plasma membrane-type
Cluster-5440.4013	1254.99	1379.36	0	0	161.37	175.79	-2.96594	0.00295738	Pleiotropic drug resistance protein 1
Cluster-5440.4619	1132.2	589.7	837.9	0	24.64	32.51	-4.90017	0.0266984	Patatin-like protein 2
Cluster-5440.2755	1314.95	1231.2	0	0	66.24	157.34	-3.50945	0.00282674	5-OH-xanthotoxin synthase
Cluster-5440.1457	1226.3	999.9	710.51	0	98.33	118.95	-3.17161	0.0203375	Putative ribonuclease H protein At1g65750
Cluster-5440.3248	1020.86	1515.82	1220.67	0	139.67	259.78	-2.64867	0.0117464	Proteinase inhibitor PSI-1.2
Cluster-5440.1071	1078.51	1320.46	0	0	101.21	223.84	-2.88368	0.0166798	Protein transport protein Sec61 subunit alpha-like 1
Cluster-5440.1969	804.55	909.21	0	0	355.83	401.06	-1.17901	0.0139024	Amino acid transporter AVT6A
Cluster-5440.669	0	376.17	425.05	0	6.98	24.9	-4.65147	0.00454803	Tetrahydroberberine oxidase
Cluster-5440.642	1196.74	1360.43	957.93	0	22.51	19.9	-5.78805	0.00468175	Allene oxide synthase 3
Cluster-5440.3575	903.67	0	826.79	0	203.13	247.11	-1.94239	0.00475233	ATPase 2, plasma membrane-type
Cluster-5440.805	962.98	1042.25	715.71	0	62.64	97.8	-3.49904	0.00746574	Protein SRG1
Cluster-5440.3260	611.15	433.73	0	0	82.5	102.34	-2.49899	0.0404899	Glutaredoxin-C9
Cluster-5440.2086	301.01	0	229.37	0	74.57	107.81	-1.54008	0.0478373	Probable inactive poly [ADP-ribose] polymerase SRO5
Cluster-5440.4271	433.53	494.87	0	0	19.79	14.35	-4.76521	0.00470854	Uncharacterized protein At1g76070
Cluster-5440.2978	585.85	638.45	0	0	97.92	133.7	-2.40213	0.00408175	Glutathione reductase, cytosolic
Cluster-5440.4655	110.16	0	75.69	31.73	10.22	14.69	-2.29921	0.0170742	Tyrosine-protein phosphatase DSP5
Cluster-5440.323	61.5	0	63.55	25.66	10.28	15.17	-1.87579	0.00455039	Pterocarpan synthase 1
Cluster-5440.643	333.39	0	292.15	0	22.62	36.71	-3.39827	0.00587208	Probable protein phosphatase 2C 6
Cluster-5440.4662	287.32	359.37	144.88	0	0.49	6.3	-6.2802	0.0493206	Myb family transcription factor MPH1
Cluster-5440.926	262.65	0	216.96	0	17.47	3.75	-4.49837	0.0106581	Beta-galactosidase 6
Cluster-5440.2001	299.2	347.71	0	0	88.88	133.53	-1.54034	0.0232831	Serine carboxypeptidase-like 18
Cluster-5440.4692	215.68	303.42	0	0	10.96	6.64	-4.88237	0.0293398	Glucan endo-1,3-beta-glucosidase
Cluster-5440.4660	317.91	0	273.04	0	74.17	104.41	-1.72647	0.016785	LEAF RUST 10 DISEASE-RESISTANCE LOCUS RECEPTOR-LIKE PROTEIN KINASE-like 2.4
Cluster-5440.4233	168.94	0	140.88	0	1.6	1.14	-6.82111	0.00824877	UDP-glycosyltransferase 72E1
Cluster-5440.4186	275.77	324.28	0	0	48.62	73.87	-2.29242	0.0128614	G-type lectin S-receptor-like serine/threonine-protein kinase SD1-1
Cluster-5440.4089	85.52	0	73.9	0	27.76	21.88	-1.68326	0.0137824	Putative E3 ubiquitin-protein ligase UBR7
Cluster-5440.3054	159.53	0	227.49	0	26.03	16.49	-3.18619	0.0374669	Tryptophan aminotransferase-related protein 4
Cluster-5440.4637	390.87	328.8	248.73	0	2.28	3.64	-6.7689	0.00917978	NDR1/HIN1-like protein 6
Cluster-5440.811	698.03	576.65	608.27	0	36.48	48.27	-3.88868	0.00112584	Prolycopene isomerase 2, chloroplastic
Cluster-5440.201	0	121.85	110.55	0	3.53	6.03	-4.60346	0.0026864	Berberine bridge enzyme-like 13
Cluster-5440.3898	258.94	231.4	0	0	105.07	101.26	-1.24883	0.00944725	TOM1-like protein 3
Cluster-5440.3942	153.9	0	130.26	0	40.33	60.95	-1.48835	0.0281844	Pectinesterase inhibitor
Cluster-5440.4702	0	51.38	38.63	0	3.47	12.13	-2.52854	0.0403274	Endoribonuclease Dicer homolog 2
Cluster-5440.639	175.72	95.47	139.01	0	32.02	35.09	-2.02677	0.0411382	Uncharacterized protein At4g19900
Cluster-6280.0	84.62	0	48.37	2.78	7.66	17.33	-2.84468	0.0294833	Retrovirus-related Pol polyprotein from transposon RE1
Cluster-5440.336	0	318.77	332.53	0	12.69	11.42	-4.75562	0.000485072	Glucan endo-1,3-beta-glucosidase 11
Cluster-5440.1001	143.15	148.54	0	79.94	62.84	74.76	-1.00812	0.0017332	RHOMBOID-like protein 1
Cluster-5440.1831	33.29	0	24.45	0	5.05	5.41	-2.46469	0.0332782	Monogalactosyldiacylglycerol synthase 2, chloroplastic
Cluster-5440.806	380.77	315.8	374.27	0	38.66	41.33	-3.15782	0.00128382	Codeine O-demethylase
Cluster-5440.4000	168.08	174.32	0	0	72.91	70.33	-1.25725	0.00114751	Eukaryotic peptide chain release factor subunit 1-3
Cluster-5440.4317	218.74	156.33	207.39	0	32.14	69.61	-1.93217	0.0150804	G-type lectin S-receptor-like serine/threonine-protein kinase At2g19130
Cluster-5440.4595	151.26	158.46	99.8	0	15.82	25.6	-2.72057	0.0172045	Probable fructokinase-7
Cluster-5440.760	153.56	160.72	102.57	0	53.76	63.28	-1.24756	0.0435589	Jasmonate-induced oxygenase 4
Cluster-6181.0	74.51	55.74	0	3.76	10.58	4.07	-3.40768	0.00438367	Serine carboxypeptidase-like 48
Cluster-6450.0	69.94	86.57	0	0	0.31	5.96	-4.64165	0.0133925	Probable membrane-associated kinase regulator 1
Cluster-5440.4408	166.79	118.3	167.58	0	39.65	41.43	-1.89608	0.0135118	Protein transport protein SEC16B homolog
Cluster-5440.4564	112.26	57.24	80.9	0	15.51	17.51	-2.33786	0.0473932	Inositol oxygenase 4
Cluster-5440.2380	254.52	202.37	223.56	0	97.18	128.6	-1.00661	0.015396	Oxysterol-binding protein-related protein 1C
Cluster-5787.0	81.09	59.34	0	0	5.6	6	-3.59765	0.027348	Vacuolar-processing enzyme
Cluster-5822.0	0	35.28	36.84	0	4.85	1.49	-3.50784	0.00315651	Polyvinylalcohol dehydrogenase
Cluster-5440.1820	62.59	97.58	60.5	0	17.7	12.56	-2.28144	0.0334663	3-oxoacyl-[acyl-carrier-protein] reductase FabG
Cluster-5111.0	52.98	63.43	0	27.61	2.75	10.12	-2.1089	0.0224653	ABC transporter F family member 1
Cluster-5440.1079	73.54	97.56	57.23	0	21.36	26.5	-1.66927	0.0417394	Protein kinase STUNTED
Cluster-5440.1861	56.25	65.66	0	0	14.59	18.78	-1.86919	0.0132661	Cytochrome P450 93A3
Cluster-5440.5103	56.2	32.52	36.61	0	5.5	14.4	-2.06993	0.0499946	Transcription factor JUNGBRUNNEN 1
Cluster-5440.4737	26.59	0	22.54	0.5	1.09	0.54	-5.11264	0.000572472	Actin, acrosomal process isoform
Cluster-5440.69	26.99	26.56	0	0	4.64	8.01	-2.08175	0.00682905	Probable WRKY transcription factor 40
Cluster-5440.796	76.94	60.87	55.26	0	17.15	17.91	-1.87626	0.0113639	Epoxide hydrolase 4
Cluster-5440.2571	156.53	145.6	160.83	0	49.57	51.52	-1.61028	0.000400073	Prolycopene isomerase, chloroplastic
Cluster-5440.638	39.03	52.22	42.74	0	0.74	0.74	-5.91542	0.0032356	Aldehyde dehydrogenase family 2 member C4
Note: "0" value was assigned a value of " 0.1" in the calculation

## Sheet: Sheet2
Gene_id
Cluster-5440.3210	Protein SEH1 OS=Arabidopsis thaliana OX=3702 GN=SEH1 PE=1 SV=1
Cluster-5440.4096	Plastidial pyruvate kinase 2 OS=Arabidopsis thaliana OX=3702 GN=PKP2 PE=1 SV=1
Cluster-5440.5143	ADP-ribosylation factor OS=Ajellomyces capsulatus OX=5037 GN=ARF PE=1 SV=3
Cluster-5440.1305	Nuclear transport factor 2 OS=Arabidopsis thaliana OX=3702 GN=NTF2 PE=1 SV=1
Cluster-5440.3278	Uracil-DNA glycosylase, mitochondrial OS=Arabidopsis thaliana OX=3702 GN=UNG PE=1 SV=1
Cluster-4305.1	Proline iminopeptidase OS=Serratia marcescens OX=615 GN=pip PE=1 SV=1
Cluster-5440.1538	Peptidyl-prolyl cis-trans isomerase FKBP62 OS=Arabidopsis thaliana OX=3702 GN=FKBP62 PE=1 SV=2
Cluster-5440.964	Microtubule-destabilizing protein 60 OS=Arabidopsis thaliana OX=3702 GN=MDP60 PE=2 SV=1
Cluster-5848.0	Glyceraldehyde-3-phosphate dehydrogenase A, chloroplastic (Fragment) OS=Nicotiana tabacum OX=4097 GN=GAPA PE=2 SV=1
Cluster-5440.2128	Probable protein phosphatase 2C 60 OS=Arabidopsis thaliana OX=3702 GN=At4g31860 PE=2 SV=1
Cluster-5440.1117	Beta-glucuronosyltransferase GlcAT14B OS=Arabidopsis thaliana OX=3702 GN=GLCAT14B PE=2 SV=1
Cluster-5440.1470	Peptidyl-prolyl cis-trans isomerase CYP19-3 OS=Arabidopsis thaliana OX=3702 GN=CYP19-3 PE=2 SV=2
Cluster-5440.4214	Protein LURP-one-related 17 OS=Arabidopsis thaliana OX=3702 GN=At5g41590 PE=2 SV=2
Cluster-5440.1909	Protein CONSERVED IN THE GREEN LINEAGE AND DIATOMS 27, chloroplastic OS=Arabidopsis thaliana OX=3702 GN=CGLD27 PE=2 SV=1
Cluster-5440.2813	F-box/LRR-repeat protein 4 OS=Arabidopsis thaliana OX=3702 GN=FBL4 PE=2 SV=1
Cluster-5440.1283	Transcription initiation factor TFIID subunit 6 OS=Arabidopsis thaliana OX=3702 GN=TAF6 PE=1 SV=1
Cluster-5440.3998	Disease resistance protein RPS2 OS=Arabidopsis thaliana OX=3702 GN=RPS2 PE=1 SV=1
Cluster-5440.3994	Vesicle-associated protein 2-2 OS=Arabidopsis thaliana OX=3702 GN=PVA22 PE=1 SV=1
Cluster-5440.1423	Peptide methionine sulfoxide reductase B5 OS=Oryza sativa subsp. japonica OX=39947 GN=MSRB5 PE=2 SV=1
Cluster-5440.2161	Multiple organellar RNA editing factor 2, chloroplastic OS=Arabidopsis thaliana OX=3702 GN=MORF2 PE=1 SV=1
Cluster-3667.0	Indole-3-glycerol phosphate synthase OS=Rhizorhabdus wittichii (strain DSM 6014 / CCUG 31198 / JCM 15750 / NBRC 105917 / EY 4224 / RW1) OX=392499 GN=trpC PE=3 SV=1
Cluster-5624.0	Transcription repressor OFP8 OS=Arabidopsis thaliana OX=3702 GN=OFP8 PE=1 SV=1
Cluster-5440.2016	Transcription factor bHLH130 OS=Arabidopsis thaliana OX=3702 GN=BHLH130 PE=1 SV=1
Cluster-5440.2833	Phenolic glucoside malonyltransferase 1 OS=Arabidopsis thaliana OX=3702 GN=PMAT1 PE=1 SV=1
Cluster-6129.0	DELLA protein GAIP OS=Cucurbita maxima OX=3661 GN=GAIP PE=2 SV=1
Cluster-5440.4090	Monothiol glutaredoxin-S1 OS=Arabidopsis thaliana OX=3702 GN=GRXS1 PE=3 SV=1
Cluster-5440.3150	Protein unc-13 homolog OS=Arabidopsis thaliana OX=3702 GN=PATROL1 PE=2 SV=1
Cluster-3117.0	Arsenate reductase OS=Rhizobium meliloti (strain 1021) OX=266834 GN=arsC PE=1 SV=1
Cluster-5440.2145	Pentatricopeptide repeat-containing protein At3g22690 OS=Arabidopsis thaliana OX=3702 GN=PCMP-H56 PE=3 SV=1
Cluster-5440.3813	E3 ubiquitin-protein ligase BIG BROTHER OS=Arabidopsis thaliana OX=3702 GN=BB PE=1 SV=1
Cluster-5440.2856	Eukaryotic translation initiation factor 2 subunit alpha homolog OS=Arabidopsis thaliana OX=3702 GN=At2g40290 PE=1 SV=2
Cluster-5440.2857	Eukaryotic translation initiation factor 2 subunit alpha homolog OS=Arabidopsis thaliana OX=3702 GN=At2g40290 PE=1 SV=2
Cluster-5440.1888	Pre-mRNA-processing factor 19 OS=Oryza sativa subsp. japonica OX=39947 GN=PRP19 PE=2 SV=1
Cluster-5440.3036	U1 snRNP-associated protein usp106 OS=Schizosaccharomyces pombe (strain 972 / ATCC 24843) OX=284812 GN=usp106 PE=1 SV=1
Cluster-5440.4512	BRCA1-associated RING domain protein 1 OS=Arabidopsis thaliana OX=3702 GN=BARD1 PE=1 SV=1
Cluster-5440.1882	Splicing factor 3B subunit 2 OS=Homo sapiens OX=9606 GN=SF3B2 PE=1 SV=2
Cluster-5440.1772	Peptidyl-prolyl cis-trans isomerase FKBP20-2, chloroplastic OS=Arabidopsis thaliana OX=3702 GN=FKBP20-2 PE=1 SV=1
Cluster-5440.3696	LEAF RUST 10 DISEASE-RESISTANCE LOCUS RECEPTOR-LIKE PROTEIN KINASE-like 2.5 OS=Arabidopsis thaliana OX=3702 GN=LRK10L-2.5 PE=3 SV=1
Cluster-5440.2873	Sulfite exporter TauE/SafE family protein 5 OS=Arabidopsis thaliana OX=3702 GN=At4g21250 PE=2 SV=1
Cluster-5440.2728	Chaperone protein dnaJ 20, chloroplastic OS=Arabidopsis thaliana OX=3702 GN=ATJ20 PE=1 SV=2
Cluster-5440.2725	Exocyst complex component EXO70B1 OS=Arabidopsis thaliana OX=3702 GN=EXO70B1 PE=1 SV=1
Cluster-5440.2726	Photosystem I reaction center subunit V, chloroplastic OS=Arabidopsis thaliana OX=3702 GN=PSAG PE=1 SV=1
Cluster-5440.1196	Putative ribosomal large subunit pseudouridine synthase SVR1, chloroplastic OS=Arabidopsis thaliana OX=3702 GN=SVR1 PE=1 SV=1
Cluster-5440.3585	Protein translocase subunit SECA2, chloroplastic OS=Arabidopsis thaliana OX=3702 GN=SECA2 PE=1 SV=1
Cluster-5440.296	Mannose-1-phosphate guanyltransferase alpha-A OS=Xenopus laevis OX=8355 GN=gmppa-a PE=2 SV=1
Cluster-5440.4059	Protein SEMI-ROLLED LEAF 2 OS=Oryza sativa subsp. japonica OX=39947 GN=SRL2 PE=2 SV=1
Cluster-5440.2897	Cellulose synthase-like protein E1 OS=Arabidopsis thaliana OX=3702 GN=CSLE1 PE=2 SV=1
Cluster-5440.1205	Cyclin-P3-1 OS=Oryza sativa subsp. japonica OX=39947 GN=CYCP3-1 PE=3 SV=1
Cluster-5440.2300	Calcium-transporting ATPase 4, plasma membrane-type OS=Arabidopsis thaliana OX=3702 GN=ACA4 PE=1 SV=1
Cluster-5440.2309	Protein THYLAKOID ASSEMBLY 8-like, chloroplastic OS=Arabidopsis thaliana OX=3702 GN=THA8L PE=1 SV=1
Cluster-5440.4175	Probable serine/threonine-protein kinase WNK11 OS=Arabidopsis thaliana OX=3702 GN=WNK11 PE=2 SV=1
Cluster-4200.0	Ribosomal RNA large subunit methyltransferase E OS=Novosphingobium aromaticivorans (strain ATCC 700278 / DSM 12444 / CCUG 56034 / CIP 105152 / NBRC 16084 / F199) OX=279238 GN=rlmE PE=3 SV=1
Cluster-5754.0	ABC transporter I family member 10 OS=Arabidopsis thaliana OX=3702 GN=ABCI10 PE=1 SV=1
Cluster-5693.0	Uncharacterized protein YqkD OS=Bacillus subtilis (strain 168) OX=224308 GN=yqkD PE=4 SV=1
Cluster-5440.1793	Abscisic-aldehyde oxidase OS=Arabidopsis thaliana OX=3702 GN=AAO3 PE=1 SV=1
Cluster-5440.2915	Protein FAR-RED IMPAIRED RESPONSE 1 OS=Arabidopsis thaliana OX=3702 GN=FAR1 PE=1 SV=1
Cluster-5440.2919	50S ribosomal protein L12-1, chloroplastic OS=Arabidopsis thaliana OX=3702 GN=RPL12A PE=2 SV=1
Cluster-5370.0	AAA-ATPase ASD, mitochondrial OS=Arabidopsis thaliana OX=3702 GN=AATP1 PE=1 SV=1
Cluster-3293.0	L-ascorbate peroxidase 2, cytosolic OS=Oryza sativa subsp. japonica OX=39947 GN=APX2 PE=1 SV=1
Cluster-5440.3322	Serine/threonine-protein kinase SRK2A OS=Arabidopsis thaliana OX=3702 GN=SRK2A PE=1 SV=1
Cluster-5440.4536	Mitochondrial import inner membrane translocase subunit TIM22-3 OS=Arabidopsis thaliana OX=3702 GN=TIM22-3 PE=2 SV=1
Cluster-5440.1804	Nucleolar protein 10 OS=Danio rerio OX=7955 GN=nol10 PE=2 SV=1
Cluster-5440.2349	La-related protein 6B OS=Arabidopsis thaliana OX=3702 GN=LARP6B PE=1 SV=2
Cluster-5440.2208	Transcription repressor OFP16 OS=Arabidopsis thaliana OX=3702 GN=OFP16 PE=2 SV=1
Cluster-5440.2202	Probable amino-acid acetyltransferase NAGS2, chloroplastic OS=Arabidopsis thaliana OX=3702 GN=NAGS2 PE=1 SV=1
Cluster-5440.2970	Protein arginine N-methyltransferase 1.6 OS=Arabidopsis thaliana OX=3702 GN=PRMT16 PE=2 SV=2
Cluster-5440.2973	BTB/POZ domain-containing protein At2g04740 OS=Arabidopsis thaliana OX=3702 GN=At2g04740 PE=2 SV=2
Cluster-5440.1584	DEAD-box ATP-dependent RNA helicase 17 OS=Arabidopsis thaliana OX=3702 GN=RH17 PE=2 SV=1
Cluster-5440.4628	Subtilisin-like protease SBT3.6 OS=Arabidopsis thaliana OX=3702 GN=SBT3.6 PE=2 SV=1
Cluster-5440.4889	Protein trichome birefringence-like 10 OS=Arabidopsis thaliana OX=3702 GN=TBL10 PE=2 SV=1
Cluster-5440.3508	Rhodanese-like domain-containing protein 10 OS=Arabidopsis thaliana OX=3702 GN=STR10 PE=2 SV=1
Cluster-5835.0	Mitochondrial zinc maintenance protein 1, mitochondrial OS=Phaeosphaeria nodorum (strain SN15 / ATCC MYA-4574 / FGSC 10173) OX=321614 GN=MZM1 PE=3 SV=2
Cluster-5440.3289	Serine/arginine repetitive matrix protein 1 OS=Gallus gallus OX=9031 GN=SRRM1 PE=2 SV=1
Cluster-5440.3287	Magnesium protoporphyrin IX methyltransferase, chloroplastic OS=Arabidopsis thaliana OX=3702 GN=CHLM PE=1 SV=1
Cluster-5440.2954	Peptidyl-prolyl cis-trans isomerase PASTICCINO1 OS=Arabidopsis thaliana OX=3702 GN=PAS1 PE=1 SV=2
Cluster-5440.2018	Protein DWARF 53 OS=Oryza sativa subsp. japonica OX=39947 GN=D53 PE=1 SV=1
Cluster-5440.3368	Actin-related protein 8 OS=Arabidopsis thaliana OX=3702 GN=ARP8 PE=2 SV=1
Cluster-5440.3947	O-fucosyltransferase 27 OS=Arabidopsis thaliana OX=3702 GN=OFUT27 PE=2 SV=1
Cluster-5440.3568	Fe-S cluster assembly factor HCF101, chloroplastic OS=Oryza sativa subsp. japonica OX=39947 GN=HCF101 PE=3 SV=3
Cluster-5440.1848	Pentatricopeptide repeat-containing protein At1g73400, mitochondrial OS=Arabidopsis thaliana OX=3702 GN=At1g73400 PE=2 SV=2
Cluster-5440.3050	Protein SPA, chloroplastic OS=Solanum lycopersicum OX=4081 GN=SPA PE=2 SV=1
Cluster-5440.4979	Aquaporin PIP1-2 OS=Musa acuminata subsp. malaccensis OX=214687 GN=PIP1-2 PE=2 SV=1
Cluster-5440.2449	Replication protein A 70 kDa DNA-binding subunit A OS=Arabidopsis thaliana OX=3702 GN=RPA1A PE=1 SV=1
Cluster-5440.261	2-oxoglutarate-dependent dioxygenase DAO OS=Oryza sativa subsp. indica OX=39946 GN=DAO PE=3 SV=1
Cluster-5440.2032	Transcription factor bHLH130 OS=Arabidopsis thaliana OX=3702 GN=BHLH130 PE=1 SV=1
Cluster-5440.3634	Disease resistance protein RUN1 OS=Vitis rotundifolia OX=103349 GN=RUN1 PE=1 SV=1
Cluster-5440.734	Zinc finger-containing ubiquitin peptidase 1 OS=Mus musculus OX=10090 GN=Zup1 PE=2 SV=2
Cluster-4296.0	Aquaporin PIP1-2 OS=Arabidopsis thaliana OX=3702 GN=PIP1-2 PE=1 SV=1
Cluster-5440.2635	Transcription termination factor MTEF18, mitochondrial OS=Arabidopsis thaliana OX=3702 GN=MTERF18 PE=1 SV=1
Cluster-5440.900	Protein LHCP TRANSLOCATION DEFECT OS=Oryza sativa subsp. indica OX=39946 GN=LTD PE=3 SV=1
Cluster-5440.4758	DNA-(apurinic or apyrimidinic site) endonuclease, chloroplastic OS=Arabidopsis thaliana OX=3702 GN=ARP PE=1 SV=2
Cluster-5440.3487	Binding partner of ACD11 1 OS=Arabidopsis thaliana OX=3702 GN=BPA1 PE=1 SV=1
Cluster-5440.2466	ADP-ribosylation factor 2 OS=Oryza sativa subsp. japonica OX=39947 GN=ARF PE=2 SV=2
Cluster-5440.2468	Amidophosphoribosyltransferase 1, chloroplastic OS=Arabidopsis thaliana OX=3702 GN=ASE1 PE=2 SV=1
Cluster-5440.4375	Protein SEMI-ROLLED LEAF 2 OS=Oryza sativa subsp. japonica OX=39947 GN=SRL2 PE=2 SV=1
Cluster-5440.3417	Pentatricopeptide repeat-containing protein At5g48910 OS=Arabidopsis thaliana OX=3702 GN=PCMP-H38 PE=2 SV=1
Cluster-5440.1995	F-box protein CPR1 OS=Arabidopsis thaliana OX=3702 GN=CPR1 PE=1 SV=2
Cluster-5440.3042	Acyl carrier protein 2, chloroplastic OS=Cuphea lanceolata OX=3930 GN=ACL1.2 PE=2 SV=1
Cluster-5680.0	ATP-dependent DNA helicase PIF1 OS=Xenopus laevis OX=8355 GN=pif1 PE=2 SV=1
Cluster-5440.684	RNA polymerase II transcriptional coactivator KIWI OS=Arabidopsis thaliana OX=3702 GN=KIWI PE=1 SV=1
Cluster-5440.686	Uncharacterized membrane protein YjcL OS=Bacillus subtilis (strain 168) OX=224308 GN=yjcL PE=4 SV=1
Cluster-5440.3345	Alcohol dehydrogenase class-3 OS=Oryza sativa subsp. indica OX=39946 GN=ADHIII PE=3 SV=1
Cluster-5440.3344	Alcohol dehydrogenase class-3 OS=Arabidopsis thaliana OX=3702 GN=ADH2 PE=1 SV=2
Cluster-5440.3209	26.5 kDa heat shock protein, mitochondrial OS=Arabidopsis thaliana OX=3702 GN=HSP26.5 PE=2 SV=1
Cluster-5440.4327	Phosphoribosylglycinamide formyltransferase, chloroplastic OS=Vigna unguiculata OX=3917 GN=PUR3 PE=2 SV=2
Cluster-5440.4587	U-box domain-containing protein 62 OS=Arabidopsis thaliana OX=3702 GN=PUB62 PE=2 SV=1
Cluster-5440.4022	Kinesin-like protein KIN-13A OS=Oryza sativa subsp. japonica OX=39947 GN=KIN13A PE=1 SV=1
Cluster-5440.3267	CRIB domain-containing protein RIC10 OS=Arabidopsis thaliana OX=3702 GN=RIC10 PE=2 SV=1
Cluster-5440.3261	RPM1 interacting protein 13 OS=Arabidopsis thaliana OX=3702 GN=RIN13 PE=1 SV=1
Cluster-5440.3268	CRIB domain-containing protein RIC7 OS=Arabidopsis thaliana OX=3702 GN=RIC7 PE=1 SV=1
Cluster-5440.1109	Protein VARIATION IN COMPOUND TRIGGERED ROOT growth response OS=Arabidopsis thaliana OX=3702 GN=VICTR PE=1 SV=1
Cluster-5440.879	Nonsense-mediated mRNA decay factor SMG9 OS=Xenopus laevis OX=8355 GN=smg9 PE=2 SV=1
Cluster-4045.0	Protein priB OS=Lentinula edodes OX=5353 GN=priB PE=2 SV=1
Cluster-5440.3409	Heterogeneous nuclear ribonucleoprotein Q OS=Arabidopsis thaliana OX=3702 GN=LIF2 PE=1 SV=1
Cluster-5440.4188	LINE-1 retrotransposable element ORF2 protein OS=Homo sapiens OX=9606 PE=1 SV=1
Cluster-5440.1294	F-box/FBD/LRR-repeat protein At1g13570 OS=Arabidopsis thaliana OX=3702 GN=At1g13570 PE=2 SV=1
Cluster-5440.1129	Disease resistance protein RML1B OS=Arabidopsis thaliana OX=3702 GN=RLM1B PE=2 SV=1
Cluster-5440.1128	Disease resistance protein RPP2B OS=Arabidopsis thaliana OX=3702 GN=RPP2B PE=1 SV=2
Cluster-6060.0	60S ribosomal protein L8 OS=Solanum lycopersicum OX=4081 GN=RPL8 PE=2 SV=1
Cluster-5440.3989	Mannosyl-oligosaccharide 1,2-alpha-mannosidase MNS2 OS=Arabidopsis thaliana OX=3702 GN=MNS2 PE=1 SV=1
Cluster-5440.3984	Probable methyltransferase At1g29790 OS=Arabidopsis thaliana OX=3702 GN=CLSC5 PE=2 SV=1
Cluster-5440.1728	Thiamine biosynthetic bifunctional enzyme TH1, chloroplastic OS=Arabidopsis thaliana OX=3702 GN=TH1 PE=1 SV=1
Cluster-5440.1468	Translation initiation factor eIF-2B subunit gamma OS=Bos taurus OX=9913 GN=EIF2B3 PE=2 SV=1
Cluster-5440.1469	COP9 signalosome complex subunit 2 OS=Arabidopsis thaliana OX=3702 GN=CSN2 PE=1 SV=1
Cluster-5440.270	L-type lectin-domain containing receptor kinase S.7 OS=Oryza sativa subsp. japonica OX=39947 GN=LECRKS7 PE=1 SV=1
Cluster-5440.2568	Two-component response regulator-like APRR2 OS=Arabidopsis thaliana OX=3702 GN=APRR2 PE=2 SV=2
Cluster-5440.1915	Glutathionyl-hydroquinone reductase YqjG OS=Escherichia coli (strain K12) OX=83333 GN=yqjG PE=1 SV=1
Cluster-5440.2174	Steroid 5-alpha-reductase DET2 OS=Gossypium hirsutum OX=3635 GN=DET2 PE=1 SV=1
Cluster-5440.2244	Prefoldin subunit 6 OS=Arabidopsis thaliana OX=3702 GN=PFD6 PE=1 SV=1
Cluster-5440.2828	Transcription termination factor MTEF1, chloroplastic OS=Arabidopsis thaliana OX=3702 GN=MTERF1 PE=2 SV=2
Cluster-5440.2770	CBL-interacting serine/threonine-protein kinase 25 OS=Arabidopsis thaliana OX=3702 GN=CIPK25 PE=2 SV=1
Cluster-5440.1143	LRR repeats and ubiquitin-like domain-containing protein At2g30105 OS=Arabidopsis thaliana OX=3702 GN=At2g30105 PE=1 SV=1
Cluster-5440.4080	Magnesium transporter MRS2-1 OS=Arabidopsis thaliana OX=3702 GN=MRS2-1 PE=2 SV=1
Cluster-5440.833	BRISC and BRCA1-A complex member 2 OS=Xenopus laevis OX=8355 GN=babam2 PE=2 SV=1
Cluster-5440.2159	Multiple organellar RNA editing factor 2, chloroplastic OS=Arabidopsis thaliana OX=3702 GN=MORF2 PE=1 SV=1
Cluster-5440.2840	Biogenesis of lysosome-related organelles complex 1 subunit 2 OS=Arabidopsis thaliana OX=3702 GN=BLOS2 PE=1 SV=1
Cluster-5440.4412	Protein-tyrosine-phosphatase PTP1 OS=Arabidopsis thaliana OX=3702 GN=PTP1 PE=1 SV=1
Cluster-5440.2717	Monothiol glutaredoxin-S2 OS=Arabidopsis thaliana OX=3702 GN=GRXS2 PE=3 SV=1
Cluster-5440.2719	Clavaminate synthase-like protein At3g21360 OS=Arabidopsis thaliana OX=3702 GN=At3g21360 PE=1 SV=1
Cluster-5480.0	Metacaspase-1 OS=Arabidopsis thaliana OX=3702 GN=AMC1 PE=1 SV=1
Cluster-5440.480	Trafficking protein particle complex subunit 13 OS=Bos taurus OX=9913 GN=TRAPPC13 PE=2 SV=1
Cluster-5440.3006	2-hydroxy-palmitic acid dioxygenase mpo1 OS=Schizosaccharomyces pombe (strain 972 / ATCC 24843) OX=284812 GN=mpo1 PE=3 SV=2
Cluster-5440.3147	SNF1-related protein kinase regulatory subunit gamma-1 OS=Arabidopsis thaliana OX=3702 GN=KING1 PE=1 SV=2
Cluster-5440.1427	Peptidyl-prolyl cis-trans isomerase CYP38, chloroplastic OS=Arabidopsis thaliana OX=3702 GN=CYP38 PE=1 SV=1
Cluster-5440.1428	UDP-sugar pyrophosphorylase 1 OS=Glycine max OX=3847 GN=USP1 PE=1 SV=1
Cluster-5440.4064	F-box/FBD/LRR-repeat protein At1g16930 OS=Arabidopsis thaliana OX=3702 GN=At1g16930 PE=2 SV=1
Cluster-5440.2811	4-hydroxy-tetrahydrodipicolinate synthase, chloroplastic OS=Nicotiana tabacum OX=4097 GN=DHPS1 PE=2 SV=1
Cluster-5440.815	Cationic peroxidase 1 OS=Arachis hypogaea OX=3818 GN=PNC1 PE=1 SV=2
Cluster-5440.2815	3-ketoacyl-CoA synthase 19 OS=Arabidopsis thaliana OX=3702 GN=KCS19 PE=2 SV=1
Cluster-5440.1957	Histone deacetylase 15 OS=Arabidopsis thaliana OX=3702 GN=HDA15 PE=1 SV=2
Cluster-5440.3430	Disease resistance protein RPV1 OS=Vitis rotundifolia OX=103349 GN=RPV1 PE=1 SV=1
Cluster-2922.0	L-ascorbate peroxidase, cytosolic OS=Pisum sativum OX=3888 GN=APX1 PE=1 SV=2
Cluster-5388.1	Putative dipeptidase CPC735_014430 OS=Coccidioides posadasii (strain C735) OX=222929 GN=CPC735_014430 PE=3 SV=1
Cluster-5440.2731	Sulfiredoxin, chloroplastic/mitochondrial OS=Arabidopsis thaliana OX=3702 GN=SRX PE=1 SV=1
Cluster-5440.2734	60S ribosomal protein L5 OS=Cucumis sativus OX=3659 GN=RPL5 PE=2 SV=1
Cluster-5440.3023	Putative glucose-6-phosphate 1-epimerase OS=Cenchrus ciliaris OX=35872 PE=2 SV=1
Cluster-5440.2297	Probable protein phosphatase 2C 60 OS=Arabidopsis thaliana OX=3702 GN=At4g31860 PE=2 SV=1
Cluster-5440.2507	Protein FLX-like 1 OS=Arabidopsis thaliana OX=3702 GN=FLXL1 PE=1 SV=1
Cluster-5440.1565	Probable WRKY transcription factor 19 OS=Arabidopsis thaliana OX=3702 GN=WRKY19 PE=1 SV=1
Cluster-5440.3871	Ankyrin repeat domain-containing protein, chloroplastic OS=Arabidopsis thaliana OX=3702 GN=AKRP PE=1 SV=2
Cluster-5440.3285	Transposon Tf2-1 polyprotein OS=Schizosaccharomyces pombe (strain 972 / ATCC 24843) OX=284812 GN=Tf2-1 PE=3 SV=1
Cluster-4908.1	Uncharacterized HTH-type transcriptional regulator HI_1052 OS=Haemophilus influenzae (strain ATCC 51907 / DSM 11121 / KW20 / Rd) OX=71421 GN=HI_1052 PE=4 SV=1
Cluster-5692.0	Protein CLT2, chloroplastic OS=Arabidopsis thaliana OX=3702 GN=CLT2 PE=2 SV=1
Cluster-5440.3405	Zinc finger CCCH domain-containing protein 25 OS=Oryza sativa subsp. japonica OX=39947 GN=Os03g0826400 PE=2 SV=1
Cluster-5440.3108	Choline transporter protein 1 OS=Arabidopsis thaliana OX=3702 GN=CHER1 PE=1 SV=1
Cluster-5440.953	Transcription termination factor MTEF1, chloroplastic OS=Arabidopsis thaliana OX=3702 GN=MTERF1 PE=2 SV=2
Cluster-5440.2661	Photosystem I reaction center subunit III, chloroplastic OS=Flaveria trinervia OX=4227 GN=PSAF PE=2 SV=1
Cluster-5440.2929	31 kDa ribonucleoprotein, chloroplastic OS=Arabidopsis thaliana OX=3702 GN=CP31A PE=1 SV=1
Cluster-5440.1649	Beta-galactosidase 12 OS=Arabidopsis thaliana OX=3702 GN=BGAL12 PE=2 SV=1
Cluster-5440.3085	Tubulin alpha-3 chain OS=Eleusine indica OX=29674 GN=TUBA3 PE=2 SV=1
Cluster-5840.0	F-box/LRR-repeat protein 4 OS=Arabidopsis thaliana OX=3702 GN=FBL4 PE=2 SV=1
Cluster-5440.2686	Actin-11 OS=Arabidopsis thaliana OX=3702 GN=ACT11 PE=1 SV=1
Cluster-5440.2358	Light-harvesting complex-like protein 3 isotype 1, chloroplastic OS=Arabidopsis thaliana OX=3702 GN=LIL3.1 PE=1 SV=1
Cluster-5440.2357	Light-harvesting complex-like protein 3 isotype 1, chloroplastic OS=Arabidopsis thaliana OX=3702 GN=LIL3.1 PE=1 SV=1
Cluster-5440.2238	Shaggy-related protein kinase delta OS=Arabidopsis thaliana OX=3702 GN=ASK4 PE=2 SV=1
Cluster-5440.1067	Protein C2-DOMAIN ABA-RELATED 4 OS=Arabidopsis thaliana OX=3702 GN=CAR4 PE=1 SV=1
Cluster-5440.1061	Auxin-induced protein 22C OS=Vigna radiata var. radiata OX=3916 GN=AUX22C PE=2 SV=1
Cluster-5440.899	Zinc finger CCCH domain-containing protein 45 OS=Oryza sativa subsp. japonica OX=39947 GN=Os06g0677700 PE=4 SV=1
Cluster-6464.0	Putative disease resistance protein RGA4 OS=Solanum bulbocastanum OX=147425 GN=RGA4 PE=2 SV=1
Cluster-6248.0	Heat shock 70 kDa protein 4 OS=Arabidopsis thaliana OX=3702 GN=HSP70-4 PE=1 SV=1
Cluster-3650.1	FAD-dependent catabolic D-arginine dehydrogenase DauA OS=Pseudomonas aeruginosa (strain ATCC 15692 / DSM 22644 / CIP 104116 / JCM 14847 / LMG 12228 / 1C / PRS 101 / PAO1) OX=208964 GN=dauA PE=1 SV=1
Cluster-5440.2586	Protein OXIDATIVE STRESS 3 OS=Arabidopsis thaliana OX=3702 GN=OXS3 PE=1 SV=1
Cluster-5440.766	Putative disease resistance protein RGA4 OS=Solanum bulbocastanum OX=147425 GN=RGA4 PE=2 SV=1
Cluster-5440.2005	Isoflavone 7-O-methyltransferase OS=Glycyrrhiza echinata OX=46348 GN=D7OMT PE=1 SV=1
Cluster-6374.0	Aquaporin PIP2-1 OS=Zea mays OX=4577 GN=PIP2-1 PE=1 SV=2
Cluster-5440.3511	Phosphatidylinositol 4-phosphate 5-kinase 5 OS=Arabidopsis thaliana OX=3702 GN=PIP5K5 PE=2 SV=1
Cluster-5398.0	Ribosomal RNA small subunit methyltransferase G OS=Streptococcus thermophilus (strain CNRZ 1066) OX=299768 GN=rsmG PE=3 SV=1
Cluster-5440.666	Transposon TX1 uncharacterized 149 kDa protein OS=Xenopus laevis OX=8355 PE=4 SV=1
Cluster-5440.2024	Phosphatidylglycerophosphate phosphatase PTPMT2 OS=Arabidopsis thaliana OX=3702 GN=PTPMT2 PE=1 SV=1
Cluster-4594.0	Probable acetyl-CoA acetyltransferase, cytosolic 2 OS=Arabidopsis thaliana OX=3702 GN=At5g47720 PE=2 SV=1
Cluster-5440.3574	rRNA N6-adenosine-methyltransferase METTL5 OS=Danio rerio OX=7955 GN=mettl5 PE=2 SV=1
Cluster-5440.3570	CHD3-type chromatin-remodeling factor PICKLE OS=Arabidopsis thaliana OX=3702 GN=PKL PE=1 SV=1
Cluster-5440.2622	Chlorophyll a-b binding protein 215, chloroplastic OS=Pisum sativum OX=3888 GN=CAB215 PE=1 SV=1
Cluster-5440.2625	Transcription factor bHLH130 OS=Arabidopsis thaliana OX=3702 GN=BHLH130 PE=1 SV=1
Cluster-3578.0	Dehydrogenase/reductase SDR family member on chromosome X homolog OS=Mus musculus OX=10090 GN=Dhrsx PE=1 SV=2
Cluster-5440.2230	Phenylacetaldehyde reductase OS=Rosa hybrid cultivar OX=128735 GN=PAR PE=1 SV=1
Cluster-5440.2493	Calcium sensing receptor, chloroplastic OS=Arabidopsis thaliana OX=3702 GN=CAS PE=1 SV=1
Cluster-5440.3721	CRS2-associated factor 1, chloroplastic OS=Arabidopsis thaliana OX=3702 GN=At2g20020 PE=2 SV=2
Cluster-5440.3555	Receptor-like protein EIX2 OS=Solanum lycopersicum OX=4081 GN=EIX2 PE=1 SV=2
Cluster-5440.2602	Meiosis-specific protein ASY3 OS=Arabidopsis thaliana OX=3702 GN=ASY3 PE=1 SV=1
Cluster-5440.2600	30S ribosomal protein S20, chloroplastic OS=Arabidopsis thaliana OX=3702 GN=RPS20 PE=2 SV=1
Cluster-5440.1980	Protein MAINTENANCE OF PSII UNDER HIGH LIGHT 1 OS=Arabidopsis thaliana OX=3702 GN=MPH1 PE=1 SV=1
Cluster-6434.0	Bifunctional 3'-5' exonuclease/ATP-dependent helicase WRN OS=Homo sapiens OX=9606 GN=WRN PE=1 SV=2
Cluster-5440.4576	Translation factor GUF1 homolog, mitochondrial OS=Ricinus communis OX=3988 GN=RCOM_0855130 PE=3 SV=1
Cluster-5440.4133	Pentatricopeptide repeat-containing protein At1g08070, chloroplastic OS=Arabidopsis thaliana OX=3702 GN=PCMP-H12 PE=2 SV=1
Cluster-5440.4138	Uncharacterized protein At4g14100 OS=Arabidopsis thaliana OX=3702 GN=At4g14100 PE=2 SV=1
Cluster-5440.2476	Serine/threonine-protein kinase ATG1c OS=Arabidopsis thaliana OX=3702 GN=ATG1C PE=2 SV=1
Cluster-5440.3912	Cytochrome c oxidase subunit 6b-2 OS=Arabidopsis thaliana OX=3702 GN=COX6B-2 PE=2 SV=1
Cluster-5440.752	G patch domain-containing protein 11 OS=Mus musculus OX=10090 GN=Gpatch11 PE=1 SV=2
Cluster-6099.0	Thiamine thiazole synthase 2, chloroplastic OS=Vitis vinifera OX=29760 GN=THI1-2 PE=3 SV=1
Cluster-4011.0	Glycerate dehydrogenase OS=Hyphomicrobium methylovorum OX=84 PE=1 SV=2
Cluster-5387.0	NAC domain-containing protein 7 OS=Arabidopsis thaliana OX=3702 GN=NAC007 PE=1 SV=2
Cluster-5322.0	Cold and drought-regulated protein CORA OS=Medicago sativa OX=3879 GN=CORA PE=2 SV=1
Cluster-4466.0	3-isopropylmalate dehydrogenase OS=Novosphingobium aromaticivorans (strain ATCC 700278 / DSM 12444 / CCUG 56034 / CIP 105152 / NBRC 16084 / F199) OX=279238 GN=leuB PE=3 SV=2
Cluster-5596.0	Xylosidase/arabinosidase OS=Butyrivibrio fibrisolvens OX=831 GN=xylB PE=3 SV=1
Cluster-3798.0	Metalloprotease TldD homolog OS=Haemophilus influenzae (strain ATCC 51907 / DSM 11121 / KW20 / Rd) OX=71421 GN=tldD PE=3 SV=1
Cluster-3913.0	Formyltetrahydrofolate deformylase OS=Corynebacterium sp. (strain P-1) OX=69006 GN=purU PE=3 SV=1
Cluster-5887.0	Uncharacterized transporter YebQ OS=Escherichia coli (strain K12) OX=83333 GN=yebQ PE=3 SV=2
Cluster-3641.0	RNA polymerase sigma-54 factor 2 OS=Bradyrhizobium diazoefficiens (strain JCM 10833 / BCRC 13528 / IAM 13628 / NBRC 14792 / USDA 110) OX=224911 GN=rpoN2 PE=2 SV=1
Cluster-3621.1	Sensor protein FixL OS=Rhizobium meliloti (strain 1021) OX=266834 GN=fixL PE=1 SV=2
Cluster-4117.0	Alpha-galactosidase 2 OS=Arabidopsis thaliana OX=3702 GN=AGAL2 PE=1 SV=1
Cluster-4735.0	Squalene--hopene cyclase OS=Zymomonas mobilis subsp. mobilis (strain ATCC 31821 / ZM4 / CP4) OX=264203 GN=shc PE=3 SV=2
Cluster-5440.4224	Retrovirus-related Pol polyprotein from transposon opus OS=Drosophila melanogaster OX=7227 GN=pol PE=4 SV=1
Cluster-3205.0	Phosphoenolpyruvate carboxykinase [GTP] OS=Saccharopolyspora erythraea (strain ATCC 11635 / DSM 40517 / JCM 4748 / NBRC 13426 / NCIMB 8594 / NRRL 2338) OX=405948 GN=pckG PE=3 SV=1
Cluster-5440.644	Retrovirus-related Pol polyprotein from transposon RE1 OS=Arabidopsis thaliana OX=3702 GN=RE1 PE=2 SV=1
Cluster-5440.1796	Indole-3-acetaldehyde oxidase OS=Arabidopsis thaliana OX=3702 GN=AAO1 PE=1 SV=2
Cluster-5440.4751	Tubulin alpha-8 chain OS=Mus musculus OX=10090 GN=Tuba8 PE=1 SV=1
Cluster-4531.0	Enolase OS=Solanum lycopersicum OX=4081 GN=PGH1 PE=1 SV=1
Cluster-4700.0	Ferrichrysobactin receptor OS=Dickeya dadantii (strain 3937) OX=198628 GN=fct PE=3 SV=2
Cluster-5176.0	Soyasapogenol B glucuronide galactosyltransferase OS=Glycine max OX=3847 GN=GmSGT2 PE=1 SV=1
Cluster-3745.0	Gamma conglutin 1 OS=Lupinus angustifolius OX=3871 GN=LOC109345795 PE=1 SV=1
Cluster-2690.0	NADPH--cytochrome P450 reductase OS=Vigna radiata var. radiata OX=3916 PE=1 SV=1
Cluster-6381.0	Probable pectate lyase 18 OS=Arabidopsis thaliana OX=3702 GN=At4g24780 PE=2 SV=2
Cluster-3086.0	Uncharacterized sugar kinase slr0537 OS=Synechocystis sp. (strain PCC 6803 / Kazusa) OX=1111708 GN=slr0537 PE=3 SV=1
Cluster-5125.0	Pre-mRNA-processing-splicing factor 8A OS=Arabidopsis thaliana OX=3702 GN=PRP8A PE=1 SV=1
Cluster-4138.0	Uncharacterized protein YhiN OS=Escherichia coli (strain K12) OX=83333 GN=yhiN PE=4 SV=3
Cluster-6146.0	Thioredoxin reductase NTRA OS=Oryza sativa subsp. japonica OX=39947 GN=Os06g0327300 PE=3 SV=2
Cluster-5661.0	Probable F-box protein At4g22030 OS=Arabidopsis thaliana OX=3702 GN=At4g22030 PE=4 SV=1
Cluster-6337.0	Receptor-like kinase TMK4 OS=Arabidopsis thaliana OX=3702 GN=TMK4 PE=1 SV=1
Cluster-4206.0	DNA gyrase inhibitor YacG OS=Ralstonia pickettii (strain 12J) OX=402626 GN=yacG PE=3 SV=1
Cluster-3520.0	Sugar transporter STL1 OS=Saccharomyces cerevisiae (strain ATCC 204508 / S288c) OX=559292 GN=STL1 PE=1 SV=2
Cluster-5440.2829	Bifunctional 3-dehydroquinate dehydratase/shikimate dehydrogenase, chloroplastic OS=Arabidopsis thaliana OX=3702 GN=EMB3004 PE=1 SV=1
Cluster-5440.4087	Protein CHROMATIN REMODELING 20 OS=Arabidopsis thaliana OX=3702 GN=ATRX PE=2 SV=2
Cluster-2754.0	Dormancy-associated protein homolog 3 OS=Arabidopsis thaliana OX=3702 GN=At1g56220 PE=1 SV=1
Cluster-3786.0	PKHD-type hydroxylase Pnap_2559 OS=Polaromonas naphthalenivorans (strain CJ2) OX=365044 GN=Pnap_2559 PE=3 SV=1
Cluster-2897.0	DNA topoisomerase 4 subunit A OS=Rhizobium meliloti (strain 1021) OX=266834 GN=parC PE=3 SV=2
Cluster-2917.0	Probable isocitrate dehydrogenase [NADP], mitochondrial OS=Schizosaccharomyces pombe (strain 972 / ATCC 24843) OX=284812 GN=idp1 PE=3 SV=2
Cluster-2919.0	Probable coniferyl aldehyde dehydrogenase OS=Pseudomonas aeruginosa (strain ATCC 15692 / DSM 22644 / CIP 104116 / JCM 14847 / LMG 12228 / 1C / PRS 101 / PAO1) OX=208964 GN=calB PE=3 SV=1
Cluster-5828.1	ADP,ATP carrier protein, mitochondrial OS=Solanum tuberosum OX=4113 GN=ANT PE=2 SV=1
Cluster-3262.0	Peptidyl-prolyl cis-trans isomerase CYP20-1 OS=Arabidopsis thaliana OX=3702 GN=CYP20-1 PE=1 SV=1
Cluster-3064.0	UPF0166 protein aq_450 OS=Aquifex aeolicus (strain VF5) OX=224324 GN=aq_450 PE=3 SV=1
Cluster-4946.0	2-amino-4-hydroxy-6-hydroxymethyldihydropteridine pyrophosphokinase OS=Pseudomonas aeruginosa (strain ATCC 15692 / DSM 22644 / CIP 104116 / JCM 14847 / LMG 12228 / 1C / PRS 101 / PAO1) OX=208964 GN=folK PE=3 SV=1
Cluster-3031.1	UPF0324 membrane protein RSc1111 OS=Ralstonia solanacearum (strain GMI1000) OX=267608 GN=RSc1111 PE=3 SV=1
Cluster-2701.0	Stromal 70 kDa heat shock-related protein, chloroplastic OS=Pisum sativum OX=3888 GN=HSP70 PE=2 SV=1
Cluster-6184.0	Laccase-5 OS=Arabidopsis thaliana OX=3702 GN=LAC5 PE=2 SV=1
Cluster-3726.0	Protein translocase subunit SecF OS=Cereibacter sphaeroides (strain ATCC 17023 / DSM 158 / JCM 6121 / CCUG 31486 / LMG 2827 / NBRC 12203 / NCIMB 8253 / ATH 2.4.1.) OX=272943 GN=secF PE=3 SV=1
Cluster-3855.0	Uncharacterized signaling protein CC_0091 OS=Caulobacter vibrioides (strain ATCC 19089 / CB15) OX=190650 GN=CC_0091 PE=1 SV=1
Cluster-5440.753	Glycine-rich protein OS=Nicotiana tabacum OX=4097 GN=GRP PE=2 SV=1
Cluster-3423.0	18.1 kDa class I heat shock protein OS=Oryza sativa subsp. japonica OX=39947 GN=HSP18.1 PE=2 SV=1
Cluster-5576.2	Ubiquitin C-terminal hydrolase 12 OS=Arabidopsis thaliana OX=3702 GN=UBP12 PE=1 SV=2
Cluster-5440.1220	Putative disease resistance protein At3g14460 OS=Arabidopsis thaliana OX=3702 GN=At3g14460 PE=3 SV=1
Cluster-2613.0	Vitamin B12 transporter BtuB OS=Escherichia coli OX=562 GN=btuB PE=3 SV=2
Cluster-5508.0	Polygalacturonase QRT3 OS=Arabidopsis thaliana OX=3702 GN=QRT3 PE=2 SV=1
Cluster-3738.0	Apolipoprotein N-acyltransferase OS=Rhodopseudomonas palustris (strain ATCC BAA-98 / CGA009) OX=258594 GN=lnt PE=3 SV=1
Cluster-6006.0	Uncharacterized mitochondrial protein AtMg00310 OS=Arabidopsis thaliana OX=3702 GN=AtMg00310 PE=4 SV=1
Cluster-5440.4558	Cellulose synthase A catalytic subunit 4 [UDP-forming] OS=Oryza sativa subsp. indica OX=39946 GN=CESA4 PE=2 SV=2
Cluster-5460.0	Jacalin-related lectin 3 OS=Arabidopsis thaliana OX=3702 GN=JAL3 PE=2 SV=1
Cluster-5958.0	Imidazoleglycerol-phosphate dehydratase 1, chloroplastic OS=Arabidopsis thaliana OX=3702 GN=HISN5A PE=1 SV=1
Cluster-5440.2784	Serine decarboxylase 1 OS=Oryza sativa subsp. japonica OX=39947 GN=SDC1 PE=3 SV=1
Cluster-5440.2126	Ribulose bisphosphate carboxylase/oxygenase activase A, chloroplastic OS=Hordeum vulgare OX=4513 GN=RCAA PE=2 SV=1
Cluster-5440.2721	Chaperonin 60 subunit beta 3, chloroplastic OS=Arabidopsis thaliana OX=3702 GN=CPN60B3 PE=1 SV=1
Cluster-5440.3215	Leucine-rich repeat protein 2 OS=Arabidopsis thaliana OX=3702 GN=LRR2 PE=2 SV=1
Cluster-5440.2899	DEAD-box ATP-dependent RNA helicase 46 OS=Arabidopsis thaliana OX=3702 GN=RH46 PE=2 SV=2
Cluster-5440.2582	ERI1 exoribonuclease 2 OS=Homo sapiens OX=9606 GN=ERI2 PE=2 SV=2
Cluster-5440.1388	Cysteine proteinase 15A OS=Pisum sativum OX=3888 PE=2 SV=1
Cluster-5440.2489	Actin OS=Nicotiana tabacum OX=4097 PE=3 SV=1
Cluster-5440.2623	1-deoxy-D-xylulose 5-phosphate reductoisomerase, chloroplastic OS=Arabidopsis thaliana OX=3702 GN=DXR PE=2 SV=2
Cluster-5440.2860	Probable E3 ubiquitin-protein ligase RZFP34 OS=Oryza sativa subsp. japonica OX=39947 GN=RZFP34 PE=2 SV=1
Cluster-5440.2383	Elongation factor 1-gamma 2 OS=Oryza sativa subsp. japonica OX=39947 GN=Os02g0220500 PE=2 SV=2
Cluster-5440.2926	NADPH--cytochrome P450 reductase OS=Vigna radiata var. radiata OX=3916 PE=1 SV=1
Cluster-5440.867	Actin-7 OS=Arabidopsis thaliana OX=3702 GN=ACT7 PE=1 SV=1
Cluster-5440.2716	Geranylgeranyl diphosphate reductase, chloroplastic OS=Nicotiana tabacum OX=4097 GN=CHLP PE=2 SV=1
Cluster-5440.2506	U1 small nuclear ribonucleoprotein 70 kDa OS=Arabidopsis thaliana OX=3702 GN=RNU1 PE=1 SV=1
Cluster-5440.2765	Signal recognition particle 43 kDa protein, chloroplastic OS=Arabidopsis thaliana OX=3702 GN=CAO PE=1 SV=2
Cluster-5440.1939	BEL1-like homeodomain protein 1 OS=Arabidopsis thaliana OX=3702 GN=BLH1 PE=1 SV=1
Cluster-5440.2626	Oligouridylate-binding protein 1 OS=Nicotiana plumbaginifolia OX=4092 GN=UBP1 PE=2 SV=1
Cluster-3299.0	Actin, nonmuscle OS=Halocynthia roretzi OX=7729 GN=CA1 PE=3 SV=1
Cluster-5440.2718	Geranylgeranyl diphosphate reductase, chloroplastic OS=Nicotiana tabacum OX=4097 GN=CHLP PE=2 SV=1
Cluster-5440.3364	KH domain-containing protein At1g09660/At1g09670 OS=Arabidopsis thaliana OX=3702 GN=At1g09660/At1g09670 PE=2 SV=1
Cluster-5440.2616	Hypothetical protein At1g04090 OS=Arabidopsis thaliana OX=3702 GN=At1g04090 PE=2 SV=1
Cluster-5440.2583	Malate dehydrogenase, glyoxysomal OS=Cucumis sativus OX=3659 GN=MDHG PE=2 SV=1
Cluster-5440.2236	Probable 60S ribosomal protein L14 OS=Pisum sativum OX=3888 PE=2 SV=1
Cluster-5440.1845	Phosphatidylglycerophosphate phosphatase PTPMT2 OS=Arabidopsis thaliana OX=3702 GN=PTPMT2 PE=1 SV=1
Cluster-5440.3428	Disease resistance protein RPV1 OS=Vitis rotundifolia OX=103349 GN=RPV1 PE=1 SV=1
Cluster-5440.2324	Cryptochrome-1 OS=Arabidopsis thaliana OX=3702 GN=CRY1 PE=1 SV=2
Cluster-5440.3315	G-type lectin S-receptor-like serine/threonine-protein kinase At1g11410 OS=Arabidopsis thaliana OX=3702 GN=At1g11410 PE=3 SV=3
Cluster-5440.1638	RNA-binding motif protein 25 OS=Arabidopsis thaliana OX=3702 GN=RBM25 PE=1 SV=1
Cluster-5440.2691	Protein indeterminate-domain 4, chloroplastic OS=Arabidopsis thaliana OX=3702 GN=IDD4 PE=1 SV=1
Cluster-5440.3157	Heat shock protein 90-5, chloroplastic OS=Arabidopsis thaliana OX=3702 GN=HSP90-5 PE=1 SV=1
Cluster-5440.1162	Disease resistance protein RPS2 OS=Arabidopsis thaliana OX=3702 GN=RPS2 PE=1 SV=1
Cluster-5440.3250	Sirohydrochlorin ferrochelatase, chloroplastic OS=Arabidopsis thaliana OX=3702 GN=SIRB PE=1 SV=1
Cluster-5440.2710	Alanine--tRNA ligase OS=Arabidopsis thaliana OX=3702 GN=ALATS PE=1 SV=3
Cluster-5440.1967	50S ribosomal protein L15, chloroplastic (Fragment) OS=Pisum sativum OX=3888 GN=RPL15 PE=2 SV=1
Cluster-5440.3063	F-box/LRR-repeat protein 10 OS=Arabidopsis thaliana OX=3702 GN=FBL10 PE=2 SV=1
Cluster-5440.2760	UPF0051 protein ABCI8, chloroplastic OS=Arabidopsis thaliana OX=3702 GN=ABCI8 PE=2 SV=1
Cluster-5440.1776	Inactive LRR receptor-like serine/threonine-protein kinase BIR2 OS=Arabidopsis thaliana OX=3702 GN=BIR2 PE=1 SV=1
Cluster-5440.1495	Glutathione hydrolase 3 OS=Arabidopsis thaliana OX=3702 GN=GGT3 PE=2 SV=1
Cluster-5440.2551	ATP-dependent 6-phosphofructokinase 4, chloroplastic OS=Arabidopsis thaliana OX=3702 GN=PFK4 PE=1 SV=1
Cluster-5440.4630	Cytochrome P450 93A3 OS=Glycine max OX=3847 GN=CYP93A3 PE=2 SV=1
Cluster-5265.0	Probable histone H2B.1 OS=Medicago truncatula OX=3880 PE=3 SV=3
Cluster-5440.3476	Probable disease resistance protein RPP1 OS=Arabidopsis thaliana OX=3702 GN=RPP1 PE=1 SV=1
Cluster-5440.2621	Elongation factor G OS=Rhodospirillum rubrum (strain ATCC 11170 / ATH 1.1.1 / DSM 467 / LMG 4362 / NCIMB 8255 / S1) OX=269796 GN=fusA PE=3 SV=1
Cluster-5440.2709	Sucrose transport protein SUC2 OS=Arabidopsis thaliana OX=3702 GN=SUC2 PE=1 SV=2
Cluster-5440.1368	Cold-responsive protein kinase 1 OS=Arabidopsis thaliana OX=3702 GN=CRPK1 PE=1 SV=1
Cluster-5440.1770	SART-1 family protein DOT2 OS=Arabidopsis thaliana OX=3702 GN=DOT2 PE=1 SV=1
Cluster-5440.2869	Pre-mRNA-processing-splicing factor 8A OS=Arabidopsis thaliana OX=3702 GN=PRP8A PE=1 SV=1
Cluster-5440.2565	Eukaryotic peptide chain release factor GTP-binding subunit ERF3A OS=Mus musculus OX=10090 GN=Gspt1 PE=1 SV=2
Cluster-5440.1841	Heavy metal-associated isoprenylated plant protein 7 OS=Arabidopsis thaliana OX=3702 GN=HIPP07 PE=1 SV=1
Cluster-5440.3187	Nucleolin 2 OS=Oryza sativa subsp. japonica OX=39947 GN=Os04g0620700 PE=2 SV=2
Cluster-5440.2248	Protein KINESIN LIGHT CHAIN-RELATED 1 OS=Arabidopsis thaliana OX=3702 GN=KLCR1 PE=1 SV=1
Cluster-5440.2303	Auxin-induced protein AUX28 OS=Glycine max OX=3847 GN=AUX28 PE=2 SV=1
Cluster-5440.1851	E3 ubiquitin-protein ligase RHF2A OS=Arabidopsis thaliana OX=3702 GN=RHF2A PE=2 SV=1
Cluster-5440.1519	Factor of DNA methylation 1 OS=Arabidopsis thaliana OX=3702 GN=FDM1 PE=1 SV=1
Cluster-5440.2786	Chaperone protein dnaJ A6, chloroplastic OS=Arabidopsis thaliana OX=3702 GN=DJA6 PE=2 SV=2
Cluster-5440.2153	Probable glutamate carboxypeptidase LAMP1 OS=Arabidopsis thaliana OX=3702 GN=LAMP1 PE=2 SV=1
Cluster-5440.2560	Transcription activator GLK1 OS=Arabidopsis thaliana OX=3702 GN=GLK1 PE=1 SV=2
Cluster-5440.2327	LOB domain-containing protein 41 OS=Arabidopsis thaliana OX=3702 GN=LBD41 PE=2 SV=1
Cluster-5440.3851	Short-chain dehydrogenase TIC 32 A, chloroplastic OS=Brassica napus OX=3708 GN=TIC32A PE=2 SV=1
Cluster-5440.2106	Serine/threonine-protein kinase PBL27 OS=Arabidopsis thaliana OX=3702 GN=PBL27 PE=1 SV=1
Cluster-5440.1664	Glyoxysomal processing protease, glyoxysomal OS=Arabidopsis thaliana OX=3702 GN=DEG15 PE=1 SV=2
Cluster-5440.2599	Ultraviolet-B receptor UVR8 OS=Arabidopsis thaliana OX=3702 GN=UVR8 PE=1 SV=1
Cluster-5440.2321	Protein EIN4 OS=Arabidopsis thaliana OX=3702 GN=EIN4 PE=1 SV=1
Cluster-5440.3434	Calmodulin-binding protein 60 C OS=Arabidopsis thaliana OX=3702 GN=CBP60C PE=2 SV=1
Cluster-5440.3544	ABC transporter C family member 9 OS=Arabidopsis thaliana OX=3702 GN=ABCC9 PE=2 SV=2
Cluster-5440.2644	Protein ACTIVITY OF BC1 COMPLEX KINASE 8, chloroplastic OS=Arabidopsis thaliana OX=3702 GN=ABC1K8 PE=2 SV=1
Cluster-5440.2318	F-box/LRR-repeat protein 15 OS=Arabidopsis thaliana OX=3702 GN=FBL15 PE=2 SV=2
Cluster-5440.4694	Retrovirus-related Pol polyprotein from transposon opus OS=Drosophila melanogaster OX=7227 GN=pol PE=4 SV=1
Cluster-5440.2415	Pentatricopeptide repeat-containing protein At2g30100, chloroplastic OS=Arabidopsis thaliana OX=3702 GN=At2g30100 PE=2 SV=2
Cluster-5440.2861	Probable E3 ubiquitin-protein ligase RZFP34 OS=Oryza sativa subsp. japonica OX=39947 GN=RZFP34 PE=2 SV=1
Cluster-5440.3323	Alanine--tRNA ligase, chloroplastic/mitochondrial OS=Populus trichocarpa OX=3694 GN=POPTRDRAFT_821063 PE=3 SV=1
Cluster-5440.2559	Transcription factor PCF5 OS=Oryza sativa subsp. indica OX=39946 GN=PCF5 PE=4 SV=1
Cluster-5440.2870	Protein TIC110, chloroplastic OS=Pisum sativum OX=3888 GN=TIC110 PE=1 SV=1
Cluster-5440.3427	Disease resistance protein RUN1 OS=Vitis rotundifolia OX=103349 GN=RUN1 PE=1 SV=1
Cluster-5440.4716	Receptor-like protein EIX2 OS=Solanum lycopersicum OX=4081 GN=EIX2 PE=1 SV=2
Cluster-5440.2965	Pescadillo homolog OS=Arabidopsis thaliana OX=3702 GN=PES PE=1 SV=1
Cluster-5440.4268	Putative disease resistance protein At3g14460 OS=Arabidopsis thaliana OX=3702 GN=At3g14460 PE=3 SV=1
Cluster-5440.3203	Ribonuclease TUDOR 1 OS=Arabidopsis thaliana OX=3702 GN=TSN1 PE=1 SV=1
Cluster-5440.4143	Olee1-like protein OS=Betula pendula OX=3505 PE=2 SV=1
Cluster-5440.2993	Phospholipase D delta OS=Arabidopsis thaliana OX=3702 GN=PLDDELTA PE=1 SV=2
Cluster-5440.3973	Lon protease homolog 2, peroxisomal OS=Zea mays OX=4577 GN=LON1 PE=2 SV=1
Cluster-5440.2118	Serine/threonine-protein kinase PBL35 OS=Arabidopsis thaliana OX=3702 GN=PBL35 PE=1 SV=1
Cluster-5440.4141	Cysteine-rich receptor-like protein kinase 25 OS=Arabidopsis thaliana OX=3702 GN=CRK25 PE=3 SV=1
Cluster-5440.2047	Disease resistance protein Roq1 OS=Nicotiana benthamiana OX=4100 GN=ROQ1 PE=1 SV=1
Cluster-5440.3055	Putative UPF0481 protein At3g02645 OS=Arabidopsis thaliana OX=3702 GN=At3g02645 PE=3 SV=1
Cluster-5440.2471	Protein translocase subunit SecA, chloroplastic OS=Pisum sativum OX=3888 GN=SecA PE=1 SV=1
Cluster-5440.4227	Transposon Ty3-I Gag-Pol polyprotein OS=Saccharomyces cerevisiae (strain ATCC 204508 / S288c) OX=559292 GN=TY3B-I PE=1 SV=2
Cluster-5440.1449	Serine/threonine-protein kinase PBL27 OS=Arabidopsis thaliana OX=3702 GN=PBL27 PE=1 SV=1
Cluster-5440.2787	DUF21 domain-containing protein At2g14520 OS=Arabidopsis thaliana OX=3702 GN=CBSDUF3 PE=2 SV=2
Cluster-5440.1720	ABC transporter G family member 39 OS=Arabidopsis thaliana OX=3702 GN=ABCG39 PE=3 SV=1
Cluster-5440.1968	TraB domain-containing protein OS=Bos taurus OX=9913 GN=TRABD PE=2 SV=1
Cluster-5440.2953	Peptidyl-prolyl cis-trans isomerase PASTICCINO1 OS=Arabidopsis thaliana OX=3702 GN=PAS1 PE=1 SV=2
Cluster-5440.4384	Retrovirus-related Pol polyprotein from transposon 412 OS=Drosophila melanogaster OX=7227 GN=POL PE=4 SV=1
Cluster-5440.460	B3 domain-containing protein Os07g0563300 OS=Oryza sativa subsp. japonica OX=39947 GN=Os07g0563300 PE=3 SV=2
Cluster-5440.2796	Magnesium transporter MRS2-11, chloroplastic OS=Arabidopsis thaliana OX=3702 GN=MRS2-11 PE=1 SV=1
Cluster-5440.1927	ABC transporter B family member 11 OS=Arabidopsis thaliana OX=3702 GN=ABCB11 PE=2 SV=1
Cluster-5440.1171	Scarecrow-like protein 15 OS=Arabidopsis thaliana OX=3702 GN=SCL15 PE=1 SV=3
Cluster-5440.2838	Structural maintenance of chromosomes protein 3 OS=Arabidopsis thaliana OX=3702 GN=SMC3 PE=2 SV=1
Cluster-5440.3667	Regulation of nuclear pre-mRNA domain-containing protein 1B OS=Homo sapiens OX=9606 GN=RPRD1B PE=1 SV=1
Cluster-96.0	Oxygen-evolving enhancer protein 1, chloroplastic OS=Solanum lycopersicum OX=4081 GN=PSBO PE=2 SV=2
Cluster-5440.1587	Disease resistance protein RPV1 OS=Vitis rotundifolia OX=103349 GN=RPV1 PE=1 SV=1
Cluster-5440.1901	Protein HGH1 homolog OS=Rattus norvegicus OX=10116 GN=Hgh1 PE=2 SV=1
Cluster-5440.3137	Putative disease resistance RPP13-like protein 1 OS=Arabidopsis thaliana OX=3702 GN=RPPL1 PE=3 SV=1
Cluster-5440.3494	Protein RRP6-like 2 OS=Arabidopsis thaliana OX=3702 GN=RRP6L2 PE=2 SV=1
Cluster-5440.3237	Zinc finger protein 4 OS=Arabidopsis thaliana OX=3702 GN=ZFP4 PE=2 SV=2
Cluster-5440.3196	Small subunit processome component 20 homolog OS=Homo sapiens OX=9606 GN=UTP20 PE=1 SV=3
Cluster-5440.2601	Protein PLASTID MOVEMENT IMPAIRED 1 OS=Arabidopsis thaliana OX=3702 GN=PMI1 PE=1 SV=1
Cluster-5440.2414	1,4-alpha-glucan-branching enzyme 1, chloroplastic/amyloplastic OS=Pisum sativum OX=3888 GN=SBEI PE=1 SV=1
Cluster-5440.2708	Splicing factor U2af small subunit A OS=Arabidopsis thaliana OX=3702 GN=U2AF35A PE=1 SV=1
Cluster-5440.2050	RNA cytosine-C(5)-methyltransferase NSUN2 OS=Gallus gallus OX=9031 GN=NSUN2 PE=2 SV=1
Cluster-5440.2429	Leucine--tRNA ligase, cytoplasmic OS=Arabidopsis thaliana OX=3702 GN=At1g09620 PE=1 SV=1
Cluster-5440.3839	Zinc finger protein VAR3, chloroplastic OS=Arabidopsis thaliana OX=3702 GN=VAR3 PE=1 SV=2
Cluster-5440.1985	Probable RNA-binding protein ARP1 OS=Arabidopsis thaliana OX=3702 GN=ARP1 PE=2 SV=1
Cluster-5440.2272	Polyadenylation and cleavage factor homolog 4 OS=Arabidopsis thaliana OX=3702 GN=PCFS4 PE=1 SV=1
Cluster-5440.1307	Nuclear pore complex protein NUP50A OS=Arabidopsis thaliana OX=3702 GN=NUP50A PE=1 SV=1
Cluster-5440.2182	Ubiquitin-like domain-containing protein CIP73 OS=Lotus japonicus OX=34305 GN=CIP73 PE=1 SV=1
Cluster-5440.2658	Polyol transporter 5 OS=Arabidopsis thaliana OX=3702 GN=PLT5 PE=1 SV=2
Cluster-5440.3563	NADP-dependent alkenal double bond reductase P2 OS=Arabidopsis thaliana OX=3702 GN=P2 PE=2 SV=2
Cluster-5440.1155	Patellin-3 OS=Arabidopsis thaliana OX=3702 GN=PATL3 PE=1 SV=2
Cluster-5440.2509	BTB/POZ domain-containing protein SR1IP1 OS=Arabidopsis thaliana OX=3702 GN=SR1IP1 PE=1 SV=2
Cluster-5440.2706	MLO-like protein 4 OS=Arabidopsis thaliana OX=3702 GN=MLO4 PE=2 SV=2
Cluster-5440.3681	S-type anion channel SLAH3 OS=Arabidopsis thaliana OX=3702 GN=SLAH3 PE=1 SV=1
Cluster-5440.3759	E3 ubiquitin-protein ligase SIS3 OS=Arabidopsis thaliana OX=3702 GN=SIS3 PE=2 SV=2
Cluster-5440.2265	Protein RIK OS=Zea mays OX=4577 PE=1 SV=1
Cluster-5440.3673	K(+) efflux antiporter 1, chloroplastic OS=Arabidopsis thaliana OX=3702 GN=KEA1 PE=1 SV=2
Cluster-5440.3033	ER membrane protein complex subunit 1 OS=Gallus gallus OX=9031 GN=EMC1 PE=2 SV=1
Cluster-5440.4225	Retrovirus-related Pol polyprotein from transposon 17.6 OS=Drosophila melanogaster OX=7227 GN=pol PE=4 SV=1
Cluster-5440.3710	Histone deacetylase 6 OS=Arabidopsis thaliana OX=3702 GN=HDA6 PE=1 SV=1
Cluster-5440.2386	Thioredoxin F-type, chloroplastic OS=Brassica napus OX=3708 GN=TRXF PE=2 SV=1
Cluster-5440.3919	Protein UXT homolog OS=Dictyostelium discoideum OX=44689 GN=DDB_G0285389 PE=3 SV=1
Cluster-5440.2361	FT-interacting protein 7 OS=Oryza sativa subsp. japonica OX=39947 GN=FTIP7 PE=1 SV=1
Cluster-5440.2727	Soluble starch synthase 3, chloroplastic/amyloplastic OS=Solanum tuberosum OX=4113 GN=SS3 PE=1 SV=1
Cluster-5440.2547	Putative disease resistance RPP13-like protein 1 OS=Arabidopsis thaliana OX=3702 GN=RPPL1 PE=3 SV=1
Cluster-5440.2175	Acetyl-coenzyme A carboxylase carboxyl transferase subunit alpha, chloroplastic OS=Pisum sativum OX=3888 GN=ACCA PE=1 SV=1
Cluster-5440.1852	Protein IQ-DOMAIN 23 OS=Arabidopsis thaliana OX=3702 GN=IQD23 PE=1 SV=1
Cluster-5440.1194	DEAD-box ATP-dependent RNA helicase 16 OS=Arabidopsis thaliana OX=3702 GN=RH16 PE=2 SV=1
Cluster-5440.2019	Peptidyl-prolyl cis-trans isomerase CYP63 OS=Arabidopsis thaliana OX=3702 GN=CYP63 PE=1 SV=1
Cluster-5440.2584	Protein RCC2 OS=Homo sapiens OX=9606 GN=RCC2 PE=1 SV=2
Cluster-5440.2946	ATP-dependent zinc metalloprotease FTSH 11, chloroplastic/mitochondrial OS=Arabidopsis thaliana OX=3702 GN=FTSH11 PE=1 SV=1
Cluster-5440.2911	Protease Do-like 7 OS=Arabidopsis thaliana OX=3702 GN=DEGP7 PE=2 SV=1
Cluster-5440.2983	Photosystem II stability/assembly factor HCF136, chloroplastic OS=Arabidopsis thaliana OX=3702 GN=HCF136 PE=1 SV=1
Cluster-5440.3753	Protein FRIGIDA-ESSENTIAL 1 OS=Arabidopsis thaliana OX=3702 GN=FES1 PE=1 SV=2
Cluster-5440.3603	Probable receptor-like serine/threonine-protein kinase At5g57670 OS=Arabidopsis thaliana OX=3702 GN=At5g57670 PE=2 SV=1
Cluster-5440.1656	Protein RNA-directed DNA methylation 3 OS=Arabidopsis thaliana OX=3702 GN=RDM3 PE=1 SV=1
Cluster-5440.4830	Actin-11 OS=Arabidopsis thaliana OX=3702 GN=ACT11 PE=1 SV=1
Cluster-5440.2539	50S ribosomal protein L21, chloroplastic OS=Spinacia oleracea OX=3562 GN=RPL21 PE=1 SV=1
Cluster-5440.1986	Auxin transport protein BIG OS=Arabidopsis thaliana OX=3702 GN=BIG PE=1 SV=2
Cluster-5440.2421	Thioredoxin X, chloroplastic OS=Arabidopsis thaliana OX=3702 GN=ATHX PE=2 SV=2
Cluster-5440.3286	Transcription factor TGA1 OS=Arabidopsis thaliana OX=3702 GN=TGA1 PE=1 SV=2
Cluster-5440.2904	Protein ACTIVITY OF BC1 COMPLEX KINASE 3, chloroplastic OS=Arabidopsis thaliana OX=3702 GN=ABC1K3 PE=1 SV=1
Cluster-5440.2442	ERBB-3 BINDING PROTEIN 1 OS=Solanum tuberosum OX=4113 GN=EBP1 PE=2 SV=1
Cluster-5440.1910	Chlorophyll synthase, chloroplastic OS=Oryza sativa subsp. japonica OX=39947 GN=CHLG PE=2 SV=1
Cluster-5440.2226	Chalcone synthase OS=Vitis vinifera OX=29760 GN=CHS PE=2 SV=1
Cluster-5440.2688	Neutral ceramidase 1 OS=Arabidopsis thaliana OX=3702 GN=NCER1 PE=2 SV=1
Cluster-5440.3940	Centromere protein C OS=Arabidopsis thaliana OX=3702 GN=CENPC PE=2 SV=1
Cluster-5440.2377	Calcium sensing receptor, chloroplastic OS=Arabidopsis thaliana OX=3702 GN=CAS PE=1 SV=1
Cluster-5173.0	DEAD-box ATP-dependent RNA helicase 7 OS=Oryza sativa subsp. japonica OX=39947 GN=Os09g0520700 PE=2 SV=1
Cluster-5440.2375	BTB/POZ and TAZ domain-containing protein 5 OS=Arabidopsis thaliana OX=3702 GN=BT5 PE=1 SV=1
Cluster-5440.3651	Pentatricopeptide repeat-containing protein At3g04130, mitochondrial OS=Arabidopsis thaliana OX=3702 GN=At3g04130 PE=2 SV=2
Cluster-5440.2424	Uncharacterized mitochondrial protein AtMg00310 OS=Arabidopsis thaliana OX=3702 GN=AtMg00310 PE=4 SV=1
Cluster-5440.1522	Origin of replication complex subunit 5 OS=Arabidopsis thaliana OX=3702 GN=ORC5 PE=1 SV=1
Cluster-5440.1502	Nucleolar protein 10 OS=Xenopus laevis OX=8355 GN=nol10 PE=2 SV=1
Cluster-5440.2121	ATP-dependent zinc metalloprotease FTSH 4, mitochondrial OS=Arabidopsis thaliana OX=3702 GN=FTSH4 PE=1 SV=2
Cluster-5440.1440	Ran-binding protein 1 homolog b OS=Arabidopsis thaliana OX=3702 GN=RANBP1B PE=1 SV=2
Cluster-5440.1550	50S ribosomal protein L21, mitochondrial OS=Arabidopsis thaliana OX=3702 GN=RPL21M PE=1 SV=1
Cluster-5440.2053	Protein-tyrosine-phosphatase MKP1 OS=Arabidopsis thaliana OX=3702 GN=MKP1 PE=1 SV=1
Cluster-5440.2666	Protein LOW PSII ACCUMULATION 1, chloroplastic OS=Arabidopsis thaliana OX=3702 GN=LPA1 PE=1 SV=1
Cluster-5440.1119	SKP1-like protein 1 OS=Oryza sativa subsp. japonica OX=39947 GN=SKP1 PE=1 SV=1
Cluster-5440.1835	GTP-binding protein At2g22870 OS=Arabidopsis thaliana OX=3702 GN=EMB2001 PE=2 SV=2
Cluster-5440.2596	Protein ROOT HAIR DEFECTIVE 3 homolog 2 OS=Arabidopsis thaliana OX=3702 GN=At5g45160 PE=2 SV=1
Cluster-5440.1092	Disease resistance protein Roq1 OS=Nicotiana benthamiana OX=4100 GN=ROQ1 PE=1 SV=1
Cluster-5440.3111	Putative disease resistance RPP13-like protein 1 OS=Arabidopsis thaliana OX=3702 GN=RPPL1 PE=3 SV=1
Cluster-5440.3803	Protein RRC1 OS=Arabidopsis thaliana OX=3702 GN=RRC1 PE=1 SV=1
Cluster-5440.1648	Factor of DNA methylation 4 OS=Arabidopsis thaliana OX=3702 GN=FDM4 PE=4 SV=1
Cluster-5440.2671	Glyoxylase I 4 OS=Arabidopsis thaliana OX=3702 GN=GLYI4 PE=2 SV=1
Cluster-5440.1875	Transposon TX1 uncharacterized 149 kDa protein OS=Xenopus laevis OX=8355 PE=4 SV=1
Cluster-5440.2308	Pentatricopeptide repeat-containing protein At5g21222 OS=Arabidopsis thaliana OX=3702 GN=ATC401 PE=2 SV=1
Cluster-5440.3016	Ribonuclease P protein subunit p25-like protein OS=Mus musculus OX=10090 GN=Rpp25l PE=1 SV=1
Cluster-5440.2410	Pentatricopeptide repeat-containing protein At2g17140 OS=Arabidopsis thaliana OX=3702 GN=At2g17140 PE=2 SV=1
Cluster-5440.4166	Protein arginine N-methyltransferase 1.5 OS=Arabidopsis thaliana OX=3702 GN=PMRT15 PE=1 SV=2
Cluster-5440.999	Glutamyl-tRNA(Gln) amidotransferase subunit B, chloroplastic/mitochondrial OS=Ricinus communis OX=3988 GN=GATB PE=3 SV=1
Cluster-5440.1792	Putative lipid phosphate phosphatase 3, chloroplastic OS=Arabidopsis thaliana OX=3702 GN=LPP3 PE=2 SV=1
Cluster-5440.1981	Activator of 90 kDa heat shock protein ATPase homolog 1 OS=Homo sapiens OX=9606 GN=AHSA1 PE=1 SV=1
Cluster-5440.5006	Preprotein translocase subunit SECE1 OS=Arabidopsis thaliana OX=3702 GN=SECE1 PE=1 SV=1
Cluster-5440.2249	Beta-catenin-like protein 1 OS=Homo sapiens OX=9606 GN=CTNNBL1 PE=1 SV=1
Cluster-5440.4319	RING-H2 finger protein ATL67 OS=Arabidopsis thaliana OX=3702 GN=ATL67 PE=2 SV=1
Cluster-5440.2101	Translation initiation factor eIF-2B subunit alpha OS=Rattus norvegicus OX=10116 GN=Eif2b1 PE=2 SV=1
Cluster-5440.2482	Phosphomethylpyrimidine synthase, chloroplastic OS=Arabidopsis thaliana OX=3702 GN=THIC PE=1 SV=1
Cluster-5440.4094	Increased DNA methylation 1 OS=Arabidopsis thaliana OX=3702 GN=IDM1 PE=1 SV=1
Cluster-5440.2123	Cytochrome P450 71D9 OS=Glycine max OX=3847 GN=CYP71D9 PE=2 SV=1
Cluster-5440.3460	Putative disease resistance protein At3g14460 OS=Arabidopsis thaliana OX=3702 GN=At3g14460 PE=3 SV=1
Cluster-5440.1292	BEL1-like homeodomain protein 3 OS=Arabidopsis thaliana OX=3702 GN=BLH3 PE=1 SV=1
Cluster-5440.3230	Probable protein phosphatase 2C 34 OS=Oryza sativa subsp. indica OX=39946 GN=BIPP2C2 PE=2 SV=2
Cluster-5440.1678	Peptidyl-prolyl cis-trans isomerase E OS=Homo sapiens OX=9606 GN=PPIE PE=1 SV=1
Cluster-5440.2715	Nuclear pore complex protein NUP62 OS=Arabidopsis thaliana OX=3702 GN=NUP62 PE=1 SV=1
Cluster-5440.1090	Disease resistance protein RPV1 OS=Vitis rotundifolia OX=103349 GN=RPV1 PE=1 SV=1
Cluster-5440.1190	Elongator complex protein 2 OS=Arabidopsis thaliana OX=3702 GN=ELP2 PE=1 SV=1
Cluster-5440.2263	Zinc finger CCCH domain-containing protein 36 OS=Oryza sativa subsp. japonica OX=39947 GN=Os05g0497500 PE=4 SV=1
Cluster-5440.3896	Lariat debranching enzyme OS=Arabidopsis thaliana OX=3702 GN=DBR1 PE=2 SV=1
Cluster-5440.2590	Protein high chlorophyll fluorescent 107 OS=Arabidopsis thaliana OX=3702 GN=HCF107 PE=1 SV=1
Cluster-5440.2306	Outer envelope protein 80, chloroplastic OS=Arabidopsis thaliana OX=3702 GN=OEP80 PE=2 SV=1
Cluster-5440.3134	Putative disease resistance RPP13-like protein 1 OS=Arabidopsis thaliana OX=3702 GN=RPPL1 PE=3 SV=1
Cluster-5440.2900	MYG1 exonuclease OS=Rattus norvegicus OX=10116 GN=Myg1 PE=1 SV=1
Cluster-5440.892	NDR1/HIN1-like protein 1 OS=Arabidopsis thaliana OX=3702 GN=NHL1 PE=2 SV=1
Cluster-5440.2258	Aspartic proteinase 36 OS=Arabidopsis thaliana OX=3702 GN=A36 PE=1 SV=1
Cluster-5440.1624	L10-interacting MYB domain-containing protein OS=Arabidopsis thaliana OX=3702 GN=LIMYB PE=1 SV=1
Cluster-5440.2022	Putative elongation factor TypA-like SVR3, chloroplastic OS=Arabidopsis thaliana OX=3702 GN=SVR3 PE=1 SV=1
Cluster-5440.1898	Flavin-containing monooxygenase FMO GS-OX3 OS=Arabidopsis thaliana OX=3702 GN=FMOGS-OX3 PE=1 SV=1
Cluster-5440.1350	Serine/arginine-rich splicing factor SR45 OS=Arabidopsis thaliana OX=3702 GN=SR45 PE=1 SV=1
Cluster-5440.3772	DNA excision repair protein ERCC-1 OS=Arabidopsis thaliana OX=3702 GN=ERCC1 PE=2 SV=1
Cluster-5440.3234	Protein NLP8 OS=Arabidopsis thaliana OX=3702 GN=NLP8 PE=2 SV=1
Cluster-5440.2563	Sister chromatid cohesion 1 protein 2 OS=Arabidopsis thaliana OX=3702 GN=SYN2 PE=2 SV=2
Cluster-5440.3308	Small nuclear ribonucleoprotein-associated protein B OS=Dictyostelium discoideum OX=44689 GN=snrpb PE=3 SV=1
Cluster-5440.4982	Dof zinc finger protein DOF2.4 OS=Arabidopsis thaliana OX=3702 GN=DOF2.4 PE=2 SV=1
Cluster-5440.3454	Pentatricopeptide repeat-containing protein At3g49710 OS=Arabidopsis thaliana OX=3702 GN=PCMP-H79 PE=2 SV=1
Cluster-5440.4288	Protection of telomeres protein 1b OS=Arabidopsis thaliana OX=3702 GN=POT1B PE=1 SV=1
Cluster-5440.1063	Putative ribonuclease H protein At1g65750 OS=Arabidopsis thaliana OX=3702 GN=At1g65750 PE=3 SV=1
Cluster-5440.3366	Heavy metal-associated isoprenylated plant protein 3 OS=Arabidopsis thaliana OX=3702 GN=HIPP03 PE=1 SV=1
Cluster-5440.4857	30S ribosomal protein S9, mitochondrial OS=Arabidopsis thaliana OX=3702 GN=RPS9M PE=1 SV=1
Cluster-5440.1568	Disease resistance-like protein DSC1 OS=Arabidopsis thaliana OX=3702 GN=DSC1 PE=1 SV=1
Cluster-5440.2729	Soluble starch synthase 3, chloroplastic/amyloplastic OS=Solanum tuberosum OX=4113 GN=SS3 PE=1 SV=1
Cluster-5440.3297	Receptor-like protein 50 OS=Arabidopsis thaliana OX=3702 GN=RLP50 PE=2 SV=1
Cluster-5440.3937	Cysteine-rich receptor-like protein kinase 25 OS=Arabidopsis thaliana OX=3702 GN=CRK25 PE=3 SV=1
Cluster-5306.0	rRNA 2'-O-methyltransferase fibrillarin 2 OS=Arabidopsis thaliana OX=3702 GN=FIB2 PE=1 SV=2
Cluster-5440.1325	Probable serine/threonine-protein kinase SIS8 OS=Arabidopsis thaliana OX=3702 GN=SIS8 PE=1 SV=1
Cluster-5440.4909	Subtilisin-like protease SBT4.14 OS=Arabidopsis thaliana OX=3702 GN=SBT4.14 PE=2 SV=1
Cluster-5440.2029	Fatty acid amide hydrolase OS=Medicago truncatula OX=3880 GN=FAAH PE=1 SV=1
Cluster-5440.3043	Protein SUPPRESSOR OF QUENCHING 1, chloroplastic OS=Arabidopsis thaliana OX=3702 GN=SOQ1 PE=1 SV=1
Cluster-5440.1579	Probable voltage-gated potassium channel subunit beta OS=Arabidopsis thaliana OX=3702 GN=KAB1 PE=1 SV=1
Cluster-5440.3346	3-oxoacyl-[acyl-carrier-protein] synthase II, chloroplastic OS=Arabidopsis thaliana OX=3702 GN=KAS2 PE=1 SV=1
Cluster-5440.1285	mRNA cap guanine-N7 methyltransferase 2 OS=Oryza sativa subsp. japonica OX=39947 GN=Os02g0780600 PE=2 SV=1
Cluster-5440.1371	F-box/FBD/LRR-repeat protein At1g16930 OS=Arabidopsis thaliana OX=3702 GN=At1g16930 PE=2 SV=1
Cluster-5440.3831	F-box/kelch-repeat protein At1g51550 OS=Arabidopsis thaliana OX=3702 GN=At1g51550 PE=2 SV=1
Cluster-5440.1497	Putative ribonuclease H protein At1g65750 OS=Arabidopsis thaliana OX=3702 GN=At1g65750 PE=3 SV=1
Cluster-5440.2961	Sarcoplasmic reticulum histidine-rich calcium-binding protein OS=Oryctolagus cuniculus OX=9986 GN=HRC PE=1 SV=1
Cluster-5440.3469	Ethylene-responsive transcription factor 4 OS=Nicotiana tabacum OX=4097 GN=ERF4 PE=1 SV=1
Cluster-5440.4561	Magnesium transporter MRS2-2 OS=Arabidopsis thaliana OX=3702 GN=MRS2-2 PE=2 SV=1
Cluster-5440.2960	Scopoletin glucosyltransferase OS=Nicotiana tabacum OX=4097 GN=TOGT1 PE=1 SV=1
Cluster-5440.2818	Protein SDA1 homolog OS=Homo sapiens OX=9606 GN=SDAD1 PE=1 SV=3
Cluster-5440.3282	LRR receptor-like serine/threonine-protein kinase ERECTA OS=Arabidopsis thaliana OX=3702 GN=ERECTA PE=1 SV=1
Cluster-5440.3762	GTPase Der OS=Parvibaculum lavamentivorans (strain DS-1 / DSM 13023 / NCIMB 13966) OX=402881 GN=der PE=3 SV=1
Cluster-5440.940	Gamma-glutamyl hydrolase OS=Glycine max OX=3847 PE=2 SV=1
Cluster-5440.4516	24-methylenesterol C-methyltransferase 2 OS=Arabidopsis thaliana OX=3702 GN=SMT2 PE=1 SV=2
Cluster-5440.2931	Two-component response regulator-like APRR2 OS=Arabidopsis thaliana OX=3702 GN=APRR2 PE=2 SV=2
Cluster-5440.1238	LOB domain-containing protein 25 OS=Arabidopsis thaliana OX=3702 GN=LBD25 PE=2 SV=3
Cluster-5440.2351	LEAF RUST 10 DISEASE-RESISTANCE LOCUS RECEPTOR-LIKE PROTEIN KINASE-like 1.1 OS=Arabidopsis thaliana OX=3702 GN=LRK10L-1.1 PE=2 SV=1
Cluster-5440.1797	Abscisic-aldehyde oxidase OS=Arabidopsis thaliana OX=3702 GN=AAO3 PE=1 SV=1
Cluster-5440.3770	Peroxisome biogenesis protein 1 OS=Arabidopsis thaliana OX=3702 GN=PEX1 PE=1 SV=2
Cluster-5440.1594	LINE-1 reverse transcriptase homolog OS=Nycticebus coucang OX=9470 PE=4 SV=1
Cluster-5440.2219	PGR5-like protein 1A, chloroplastic OS=Arabidopsis thaliana OX=3702 GN=PGRL1A PE=1 SV=1
Cluster-5440.1865	LRR receptor-like serine/threonine-protein kinase FEI 1 OS=Arabidopsis thaliana OX=3702 GN=FEI1 PE=1 SV=1
Cluster-5440.3265	Centromere/kinetochore protein zw10 homolog OS=Arabidopsis thaliana OX=3702 GN=ZW10 PE=1 SV=1
Cluster-5440.1081	LINE-1 retrotransposable element ORF2 protein OS=Homo sapiens OX=9606 PE=1 SV=1
Cluster-5440.2443	ERBB-3 BINDING PROTEIN 1 OS=Solanum tuberosum OX=4113 GN=EBP1 PE=2 SV=1
Cluster-5440.3321	Translocon at the outer membrane of chloroplasts 64 OS=Pisum sativum OX=3888 GN=TOC64 PE=1 SV=1
Cluster-5440.1315	Transcriptional repressor ILP1 OS=Arabidopsis thaliana OX=3702 GN=ILP1 PE=1 SV=1
Cluster-5440.4300	Terminal nucleotidyltransferase 4A OS=Homo sapiens OX=9606 GN=TENT4A PE=1 SV=3
Cluster-5440.1168	Cytoplasmic tRNA 2-thiolation protein 2 OS=Arabidopsis thaliana OX=3702 GN=CTU2 PE=2 SV=3
Cluster-5440.3490	Uncharacterized protein YqkD OS=Bacillus subtilis (strain 168) OX=224308 GN=yqkD PE=4 SV=1
Cluster-5440.1722	Hydroxyisourate hydrolase OS=Glycine max OX=3847 GN=HIUH PE=1 SV=1
Cluster-5440.3271	Probable LRR receptor-like serine/threonine-protein kinase At1g67720 OS=Arabidopsis thaliana OX=3702 GN=At1g67720 PE=1 SV=1
Cluster-4889.0	YTH domain-containing protein ECT2 OS=Arabidopsis thaliana OX=3702 GN=ECT2 PE=1 SV=1
Cluster-5440.1916	Probable cellulose synthase A catalytic subunit 8 [UDP-forming] OS=Oryza sativa subsp. japonica OX=39947 GN=CESA8 PE=1 SV=1
Cluster-5440.1378	Putative disease resistance protein At3g14460 OS=Arabidopsis thaliana OX=3702 GN=At3g14460 PE=3 SV=1
Cluster-5440.3982	Tetratricopeptide repeat protein 1 OS=Mus musculus OX=10090 GN=Ttc1 PE=1 SV=1
Cluster-5440.3116	E3 ubiquitin-protein ligase RSL1 OS=Arabidopsis thaliana OX=3702 GN=RSL1 PE=1 SV=1
Cluster-5440.3895	Putative AC transposase OS=Zea mays OX=4577 PE=2 SV=2
Cluster-5440.3859	RHOMBOID-like protein 3 OS=Arabidopsis thaliana OX=3702 GN=RBL3 PE=2 SV=1
Cluster-5440.4265	Dihydrofolate synthetase OS=Arabidopsis thaliana OX=3702 GN=DHFS PE=1 SV=1
Cluster-5440.1421	Dehydrogenase/reductase SDR family member FEY OS=Arabidopsis thaliana OX=3702 GN=FEY PE=1 SV=1
Cluster-5440.1544	Receptor-like kinase TMK4 OS=Arabidopsis thaliana OX=3702 GN=TMK4 PE=1 SV=1
Cluster-5440.3991	Mannosyl-oligosaccharide 1,2-alpha-mannosidase MNS1 OS=Arabidopsis thaliana OX=3702 GN=MNS1 PE=1 SV=1
Cluster-5440.3597	Cyclin-dependent kinase inhibitor 3 OS=Arabidopsis thaliana OX=3702 GN=KRP3 PE=1 SV=1
Cluster-5440.3946	Transcription factor BIM1 OS=Arabidopsis thaliana OX=3702 GN=BIM1 PE=1 SV=2
Cluster-5612.0	Putative disease resistance protein At3g14460 OS=Arabidopsis thaliana OX=3702 GN=At3g14460 PE=3 SV=1
Cluster-5440.2205	Protein IQ-DOMAIN 32 OS=Arabidopsis thaliana OX=3702 GN=IQD32 PE=1 SV=3
Cluster-5440.1257	G-type lectin S-receptor-like serine/threonine-protein kinase At2g19130 OS=Arabidopsis thaliana OX=3702 GN=At2g19130 PE=2 SV=1
Cluster-5440.2774	Uncharacterized mitochondrial protein AtMg00310 OS=Arabidopsis thaliana OX=3702 GN=AtMg00310 PE=4 SV=1
Cluster-5440.3379	CSC1-like protein At1g11960 OS=Arabidopsis thaliana OX=3702 GN=At1g11960 PE=2 SV=1
Cluster-5913.0	Photosystem I reaction center subunit N, chloroplastic OS=Arabidopsis thaliana OX=3702 GN=PSAN PE=1 SV=2
Cluster-5440.3492	Protein NUCLEAR FUSION DEFECTIVE 6, mitochondrial OS=Arabidopsis thaliana OX=3702 GN=NFD6 PE=3 SV=1
Cluster-5440.2504	7-hydroxymethyl chlorophyll a reductase, chloroplastic OS=Arabidopsis thaliana OX=3702 GN=HCAR PE=1 SV=1
Cluster-5440.4056	General transcription and DNA repair factor IIH helicase subunit XPD OS=Arabidopsis thaliana OX=3702 GN=XPD PE=1 SV=1
Cluster-5440.1834	F-box protein At2g39490 OS=Arabidopsis thaliana OX=3702 GN=At2g39490 PE=2 SV=1
Cluster-5440.4230	Casein kinase 1-like protein HD16 OS=Oryza sativa subsp. japonica OX=39947 GN=HD16 PE=1 SV=1
Cluster-5440.4304	NF-X1-type zinc finger protein NFXL2 OS=Arabidopsis thaliana OX=3702 GN=NFXL2 PE=1 SV=2
Cluster-5440.1142	tRNA(Ile)-lysidine synthase OS=Bradyrhizobium sp. (strain BTAi1 / ATCC BAA-1182) OX=288000 GN=tilS PE=3 SV=1
Cluster-3908.0	Ubiquitin-conjugating enzyme E2 2 OS=Medicago sativa OX=3879 GN=UBC2 PE=2 SV=1
Cluster-5688.0	DNA repair RAD52-like protein 1, mitochondrial OS=Arabidopsis thaliana OX=3702 GN=RAD52-1 PE=1 SV=1
Cluster-5440.4418	Receptor-like serine/threonine-protein kinase At2g45590 OS=Arabidopsis thaliana OX=3702 GN=At2g45590 PE=2 SV=1
Cluster-5440.3258	Pentatricopeptide repeat-containing protein At2g37230 OS=Arabidopsis thaliana OX=3702 GN=At2g37230 PE=2 SV=1
Cluster-5440.1742	Respiratory burst oxidase homolog protein C OS=Solanum tuberosum OX=4113 GN=RBOHC PE=1 SV=2
Cluster-5440.1176	Putative disease resistance protein RGA3 OS=Solanum bulbocastanum OX=147425 GN=RGA3 PE=2 SV=2
Cluster-5440.3975	Putative disease resistance RPP13-like protein 1 OS=Arabidopsis thaliana OX=3702 GN=RPPL1 PE=3 SV=1
Cluster-5440.882	Helicase SEN1 OS=Saccharomyces cerevisiae (strain ATCC 204508 / S288c) OX=559292 GN=SEN1 PE=1 SV=2
Cluster-5440.4198	Pentatricopeptide repeat-containing protein At3g58590 OS=Arabidopsis thaliana OX=3702 GN=At3g58590 PE=2 SV=2
Cluster-405.0	P-type cation-transporting ATPase OS=Saccharomyces cerevisiae (strain ATCC 204508 / S288c) OX=559292 GN=PCA1 PE=1 SV=2
Cluster-5440.672	Beta-glucuronosyltransferase GlcAT14A OS=Arabidopsis thaliana OX=3702 GN=GLCAT14A PE=2 SV=1
Cluster-5440.5144	ADP-ribosylation factor OS=Ajellomyces capsulatus OX=5037 GN=ARF PE=1 SV=3
Cluster-309.0	Cytochrome P450 monooxygenase calL OS=Penicillium decumbens OX=69771 GN=calL PE=1 SV=1
Cluster-5440.89	Mitotic-spindle organizing protein 1 OS=Magnaporthe oryzae (strain 70-15 / ATCC MYA-4617 / FGSC 8958) OX=242507 GN=MGG_14000 PE=3 SV=1
Cluster-5440.80	Appressoria-specific virulence factor GAS1 OS=Magnaporthe oryzae OX=318829 GN=GAS1 PE=2 SV=1
Cluster-634.0	Bypass of stop codon protein 6 OS=Saccharomyces cerevisiae (strain ATCC 204508 / S288c) OX=559292 GN=BSC6 PE=1 SV=1
Cluster-313.0	Lactose permease OS=Kluyveromyces lactis (strain ATCC 8585 / CBS 2359 / DSM 70799 / NBRC 1267 / NRRL Y-1140 / WM37) OX=284590 GN=LAC12 PE=3 SV=1
Cluster-608.0	Transaldolase OS=Nostoc punctiforme (strain ATCC 29133 / PCC 73102) OX=63737 GN=tal PE=3 SV=1
Cluster-5440.675	Protein STRICTOSIDINE SYNTHASE-LIKE 3 OS=Arabidopsis thaliana OX=3702 GN=SSL3 PE=2 SV=1
Cluster-2970.0	O-acetyltransferase PaAT-1 OS=Phomopsis amygdali OX=1214568 GN=PaAT-1 PE=1 SV=1
Cluster-540.0	Aldehyde dehydrogenase OS=Alternaria alternata OX=5599 GN=ALTA10 PE=1 SV=2
Cluster-2908.0	Acetyltransferase pyiB OS=Magnaporthe grisea OX=148305 GN=pyiB PE=3 SV=1
Cluster-5440.2140	WRKY transcription factor WRKY24 OS=Oryza sativa subsp. japonica OX=39947 GN=WRKY24 PE=2 SV=1
Cluster-5440.1811	NADPH--cytochrome P450 reductase 2 OS=Artemisia annua OX=35608 GN=CPR2 PE=3 SV=1
Cluster-5475.0	Myosin-6 OS=Arabidopsis thaliana OX=3702 GN=XI-2 PE=1 SV=1
Cluster-4720.0	40S ribosomal protein S19 OS=Emericella nidulans (strain FGSC A4 / ATCC 38163 / CBS 112.46 / NRRL 194 / M139) OX=227321 GN=rps19 PE=3 SV=1
Cluster-2637.0	Fe-S protein maturation auxiliary factor YitW OS=Bacillus subtilis (strain 168) OX=224308 GN=yitW PE=3 SV=2
Cluster-2625.0	Transcription factor ATEG_07667 OS=Aspergillus terreus (strain NIH 2624 / FGSC A1156) OX=341663 GN=ATEG_07667 PE=1 SV=2
Cluster-4687.0	Polyubiquitin-A OS=Dictyostelium discoideum OX=44689 GN=ubqA PE=1 SV=1
Cluster-5440.104	WSC domain-containing protein ARB_07867 OS=Arthroderma benhamiae (strain ATCC MYA-4681 / CBS 112371) OX=663331 GN=ARB_07867 PE=1 SV=1
Cluster-5440.4659	Glutamate decarboxylase 4 OS=Arabidopsis thaliana OX=3702 GN=GAD4 PE=1 SV=1
Cluster-5440.20	Highly reducing polyketide synthase gloL OS=Glarea lozoyensis (strain ATCC 20868 / MF5171) OX=1116229 GN=gloL PE=1 SV=1
Cluster-2590.0	Diaminopimelate epimerase OS=Bacillus pumilus (strain SAFR-032) OX=315750 GN=dapF PE=3 SV=1
Cluster-3702.0	Wortmanamides biosynthesis cluster protein C OS=Talaromyces wortmannii OX=28567 GN=TwnC PE=3 SV=1
Cluster-5440.4099	Stilbene synthase 3 OS=Arachis hypogaea OX=3818 PE=2 SV=1
Cluster-2700.0	60S acidic ribosomal protein P0 OS=Neurospora crassa (strain ATCC 24698 / 74-OR23-1A / CBS 708.71 / DSM 1257 / FGSC 987) OX=367110 GN=p0 PE=2 SV=1
Cluster-5440.326	Ankyrin-3 OS=Mus musculus OX=10090 GN=Ank3 PE=1 SV=1
Cluster-6311.0	Uric acid degradation bifunctional protein TTL OS=Arabidopsis thaliana OX=3702 GN=TTL PE=1 SV=1
Cluster-4158.0	KIN17-like protein OS=Schizosaccharomyces pombe (strain 972 / ATCC 24843) OX=284812 GN=SPBC365.09c PE=3 SV=1
Cluster-303.0	60S ribosomal protein L43 OS=Ashbya gossypii (strain ATCC 10895 / CBS 109.51 / FGSC 9923 / NRRL Y-1056) OX=284811 GN=RPL43 PE=3 SV=1
Cluster-5440.3867	Pathogenesis-related protein STH-2 OS=Solanum tuberosum OX=4113 GN=STH-2 PE=2 SV=1
Cluster-332.0	Phosphoglucomutase OS=Aspergillus oryzae (strain ATCC 42149 / RIB 40) OX=510516 GN=pgmA PE=2 SV=1
Cluster-219.0	Putative fructose-bisphosphate aldolase OS=Coccidioides immitis (strain RS) OX=246410 GN=CIMG_05755 PE=1 SV=1
Cluster-4377.0	Sexual differentiation process protein isp4 OS=Schizosaccharomyces pombe (strain 972 / ATCC 24843) OX=284812 GN=isp4 PE=2 SV=2
Cluster-4525.0	Myosin-2 heavy chain OS=Dictyostelium discoideum OX=44689 GN=mhcA PE=1 SV=3
Cluster-5440.1034	Isoflavone 4'-O-methyltransferase OS=Glycyrrhiza echinata OX=46348 GN=HI4'OMT PE=1 SV=1
Cluster-5440.1037	UDP-glycosyltransferase 73C2 OS=Arabidopsis thaliana OX=3702 GN=UGT73C2 PE=3 SV=1
Cluster-399.0	Fluconazole resistance protein 1 OS=Candida albicans OX=5476 GN=FCR1 PE=4 SV=1
Cluster-5440.361	Putative ribonuclease H protein At1g65750 OS=Arabidopsis thaliana OX=3702 GN=At1g65750 PE=3 SV=1
Cluster-397.0	S-(hydroxymethyl)glutathione dehydrogenase OS=Candida maltosa OX=5479 GN=FDH1 PE=3 SV=1
Cluster-840.0	Phosphoenolpyruvate carboxykinase (ATP) OS=Neurospora crassa (strain ATCC 24698 / 74-OR23-1A / CBS 708.71 / DSM 1257 / FGSC 987) OX=367110 GN=acu-6 PE=3 SV=2
Cluster-665.0	Exoglucanase 1 OS=Trichoderma harzianum OX=5544 GN=cbh1 PE=1 SV=1
Cluster-838.0	DNA repair protein rhp57 OS=Schizosaccharomyces pombe (strain 972 / ATCC 24843) OX=284812 GN=rhp57 PE=1 SV=1
Cluster-5961.0	Replication protein A 70 kDa DNA-binding subunit B OS=Oryza sativa subsp. japonica OX=39947 GN=RPA1B PE=1 SV=1
Cluster-6342.0	C2 and GRAM domain-containing protein At1g03370 OS=Arabidopsis thaliana OX=3702 GN=At1g03370 PE=2 SV=4
Cluster-5440.4942	N amino acid transport system protein OS=Neurospora crassa (strain ATCC 24698 / 74-OR23-1A / CBS 708.71 / DSM 1257 / FGSC 987) OX=367110 GN=mtr PE=3 SV=2
Cluster-732.0	Alpha-ketoglutarate-dependent sulfonate dioxygenase OS=Saccharomyces cerevisiae (strain ATCC 204508 / S288c) OX=559292 GN=JLP1 PE=1 SV=1
Cluster-4190.0	Uncharacterized protein C13G1.09 OS=Schizosaccharomyces pombe (strain 972 / ATCC 24843) OX=284812 GN=SPBC13G1.09 PE=1 SV=1
Cluster-4033.0	Probable eukaryotic translation initiation factor 2 subunit beta OS=Schizosaccharomyces pombe (strain 972 / ATCC 24843) OX=284812 GN=tif212 PE=1 SV=2
Cluster-4219.0	Lipase B OS=Pseudozyma antarctica OX=84753 PE=1 SV=1
Cluster-5440.4690	Mitochondrial phosphate carrier protein 3, mitochondrial OS=Arabidopsis thaliana OX=3702 GN=MPT3 PE=1 SV=1
Cluster-365.0	General alpha-glucoside permease OS=Saccharomyces cerevisiae (strain CEN.PK113-7D) OX=889517 GN=MAL11 PE=3 SV=1
Cluster-5233.0	Ras-related protein RABA4d OS=Arabidopsis thaliana OX=3702 GN=RABA4D PE=1 SV=1
Cluster-6427.0	Probable ribose-5-phosphate isomerase 3, chloroplastic OS=Arabidopsis thaliana OX=3702 GN=RPI3 PE=1 SV=1
Cluster-5440.2951	NAC transcription factor 47 OS=Arabidopsis thaliana OX=3702 GN=NAC047 PE=2 SV=1
Cluster-5829.0	ATPase family AAA domain-containing protein 3B OS=Homo sapiens OX=9606 GN=ATAD3B PE=1 SV=1
Cluster-318.0	Calcium-transporting ATPase 3 OS=Schizosaccharomyces pombe (strain 972 / ATCC 24843) OX=284812 GN=cta3 PE=1 SV=1
Cluster-5440.452	Putative disease resistance RPP13-like protein 1 OS=Arabidopsis thaliana OX=3702 GN=RPPL1 PE=3 SV=1
Cluster-2850.0	Cytochrome P450 monooxygenase ARMGADRAFT_1018420 OS=Armillaria gallica OX=47427 GN=ARMGADRAFT_1018420 PE=1 SV=1
Cluster-5092.0	Calcium-binding protein KIC OS=Arabidopsis thaliana OX=3702 GN=KIC PE=1 SV=2
Cluster-793.0	Pre-rRNA-processing protein PNO1 OS=Gibberella zeae (strain ATCC MYA-4620 / CBS 123657 / FGSC 9075 / NRRL 31084 / PH-1) OX=229533 GN=PNO1 PE=3 SV=1
Cluster-5041.1	Short-chain dehydrogenase/reductase prx1 OS=Penicillium roqueforti OX=5082 GN=prx1 PE=3 SV=1
Cluster-5440.2638	Protein LYK5 OS=Arabidopsis thaliana OX=3702 GN=LYK5 PE=2 SV=1
Cluster-855.0	Glucose-6-phosphate 1-dehydrogenase OS=Aspergillus niger OX=5061 GN=gsdA PE=2 SV=1
Cluster-5440.927	Arogenate dehydratase 3 OS=Petunia hybrida OX=4102 GN=ADT3 PE=1 SV=1
Cluster-502.0	Highly reducing polyketide synthase poxF OS=Penicillium oxalicum OX=69781 GN=poxF PE=2 SV=1
Cluster-550.0	ATP-dependent DNA helicase mph1 OS=Neurospora crassa (strain ATCC 24698 / 74-OR23-1A / CBS 708.71 / DSM 1257 / FGSC 987) OX=367110 GN=mph1 PE=3 SV=1
Cluster-5440.2990	Nudix hydrolase 19, chloroplastic OS=Arabidopsis thaliana OX=3702 GN=NUDT19 PE=1 SV=1
Cluster-578.0	Uncharacterized protein C757.02c OS=Schizosaccharomyces pombe (strain 972 / ATCC 24843) OX=284812 GN=SPCC757.02c PE=4 SV=1
Cluster-5440.3737	Phospholipase D delta OS=Arabidopsis thaliana OX=3702 GN=PLDDELTA PE=1 SV=2
Cluster-249.0	Response regulator aspartate phosphatase K OS=Bacillus subtilis (strain 168) OX=224308 GN=rapK PE=3 SV=1
Cluster-5440.375	ABC multidrug transporter atrA OS=Aspergillus oryzae (strain ATCC 42149 / RIB 40) OX=510516 GN=atrA PE=1 SV=1
Cluster-5440.1339	Glutathione S-transferase U7 OS=Arabidopsis thaliana OX=3702 GN=GSTU7 PE=2 SV=1
Cluster-815.0	Beta-lactamase hydrolase-like protein OS=Agrobacterium fabrum (strain C58 / ATCC 33970) OX=176299 GN=blh PE=2 SV=1
Cluster-5440.211	Probable F-box protein At4g22030 OS=Arabidopsis thaliana OX=3702 GN=At4g22030 PE=4 SV=1
Cluster-223.0	Probable pectate lyase F OS=Aspergillus terreus (strain NIH 2624 / FGSC A1156) OX=341663 GN=plyF PE=3 SV=1
Cluster-2896.0	Meiotically up-regulated gene 14 protein OS=Schizosaccharomyces pombe (strain 972 / ATCC 24843) OX=284812 GN=mug14 PE=1 SV=1
Cluster-5440.5155	Pseudouridylate synthase C18B11.02c OS=Schizosaccharomyces pombe (strain 972 / ATCC 24843) OX=284812 GN=SPAC18B11.02c PE=3 SV=1
Cluster-5440.237	Uncharacterized protein YEL023C OS=Saccharomyces cerevisiae (strain ATCC 204508 / S288c) OX=559292 GN=YEL023C PE=4 SV=1
Cluster-5440.236	Uncharacterized hemerythrin-like protein C869.06c OS=Schizosaccharomyces pombe (strain 972 / ATCC 24843) OX=284812 GN=SPAC869.06c PE=3 SV=1
Cluster-5440.970	UDP-glycosyltransferase 73C3 OS=Arabidopsis thaliana OX=3702 GN=UGT73C3 PE=2 SV=1
Cluster-729.0	25S rRNA (uridine-N(3))-methyltransferase OS=Schizosaccharomyces pombe (strain 972 / ATCC 24843) OX=284812 GN=bmt5 PE=3 SV=1
Cluster-5440.59	Uncharacterized protein YrvD OS=Bacillus subtilis (strain 168) OX=224308 GN=yrvD PE=4 SV=1
Cluster-5440.19	6-hydroxymellein synthase terB OS=Aspergillus terreus (strain NIH 2624 / FGSC A1156) OX=341663 GN=terB PE=1 SV=1
Cluster-5440.2802	Polyubiquitin OS=Candida albicans OX=5476 GN=UBI1 PE=1 SV=1
Cluster-5440.3189	1-deoxy-D-xylulose 5-phosphate reductoisomerase, chloroplastic OS=Mentha piperita OX=34256 GN=DXR PE=2 SV=2
Cluster-238.0	Zn(2)-C6 fungal-type transcription factor OS=Gibberella zeae (strain ATCC MYA-4620 / CBS 123657 / FGSC 9075 / NRRL 31084 / PH-1) OX=229533 GN=SR PE=1 SV=1
Cluster-3466.0	60S ribosomal protein L43-A OS=Candida albicans (strain SC5314 / ATCC MYA-2876) OX=237561 GN=RPL43A PE=1 SV=1
Cluster-5440.4665	L-ascorbate oxidase OS=Brassica rapa subsp. pekinensis OX=51351 GN=AO PE=2 SV=1
Cluster-2713.0	Hexokinase OS=Emericella nidulans (strain FGSC A4 / ATCC 38163 / CBS 112.46 / NRRL 194 / M139) OX=227321 GN=hxkA PE=1 SV=2
Cluster-488.0	Nonribosomal peptide synthetase 2 OS=Gibberella zeae (strain ATCC MYA-4620 / CBS 123657 / FGSC 9075 / NRRL 31084 / PH-1) OX=229533 GN=NPS2 PE=2 SV=1
Cluster-2804.0	Putative acetyltransferase DDB_G0280825 OS=Dictyostelium discoideum OX=44689 GN=DDB_G0280825 PE=3 SV=1
Cluster-5049.1	Bifunctional cytochrome P450/NADPH--P450 reductase OS=Fusarium oxysporum OX=5507 GN=CYP505 PE=1 SV=1
Cluster-4471.0	Reductase pytE OS=Aspergillus terreus OX=33178 GN=pytE PE=2 SV=1
Cluster-5440.1953	Calcium-transporting ATPase 2, plasma membrane-type OS=Arabidopsis thaliana OX=3702 GN=ACA2 PE=1 SV=1
Cluster-6026.0	Transaldolase OS=Fusarium oxysporum f. sp. lycopersici (strain 4287 / CBS 123668 / FGSC 9935 / NRRL 34936) OX=426428 GN=FOXG_03074 PE=1 SV=1
Cluster-2930.0	Uncharacterized protein C24B11.05 OS=Schizosaccharomyces pombe (strain 972 / ATCC 24843) OX=284812 GN=SPAC24B11.05 PE=3 SV=1
Cluster-3514.0	Proteasome subunit alpha type-1 OS=Saccharomyces cerevisiae (strain ATCC 204508 / S288c) OX=559292 GN=SCL1 PE=1 SV=1
Cluster-255.0	Probable phosphoketolase OS=Thermosynechococcus vestitus (strain NIES-2133 / IAM M-273 / BP-1) OX=197221 GN=tll1186 PE=3 SV=1
Cluster-4562.0	SAT4 family membrane protein OS=Emericella nidulans (strain FGSC A4 / ATCC 38163 / CBS 112.46 / NRRL 194 / M139) OX=227321 GN=AN4452-1 PE=3 SV=1
Cluster-686.0	Arabinoxylan arabinofuranohydrolase OS=Bacillus subtilis (strain 168) OX=224308 GN=xynD PE=1 SV=2
Cluster-4327.0	Probable F-box protein At4g22030 OS=Arabidopsis thaliana OX=3702 GN=At4g22030 PE=4 SV=1
Cluster-819.0	40S ribosomal protein S10-B OS=Saccharomyces cerevisiae (strain ATCC 204508 / S288c) OX=559292 GN=RPS10B PE=1 SV=1
Cluster-5440.5033	Necrosis-inducing secreted protein 1 OS=Colletotrichum higginsianum (strain IMI 349063) OX=759273 GN=NIS1 PE=3 SV=1
Cluster-5440.359	NADP-dependent alcohol dehydrogenase 7 OS=Saccharomyces cerevisiae (strain ATCC 204508 / S288c) OX=559292 GN=ADH7 PE=1 SV=1
Cluster-3467.0	40S ribosomal protein S25 OS=Neurospora crassa (strain ATCC 24698 / 74-OR23-1A / CBS 708.71 / DSM 1257 / FGSC 987) OX=367110 GN=rps-25 PE=1 SV=1
Cluster-2574.0	Putative ribosomal N-acetyltransferase YdaF OS=Bacillus subtilis (strain 168) OX=224308 GN=ydaF PE=1 SV=1
Cluster-5440.1256	Cadmium/zinc-transporting ATPase HMA2 OS=Arabidopsis thaliana OX=3702 GN=HMA2 PE=2 SV=1
Cluster-5440.5015	Lysine--tRNA ligase, mitochondrial OS=Schizosaccharomyces pombe (strain 972 / ATCC 24843) OX=284812 GN=msk1 PE=3 SV=1
Cluster-5976.0	Hexokinase-1 OS=Neosartorya fumigata (strain ATCC MYA-4609 / Af293 / CBS 101355 / FGSC A1100) OX=330879 GN=hxkA PE=2 SV=1
Cluster-5440.3536	4,5-DOPA dioxygenase extradiol OS=Beta vulgaris OX=161934 GN=DODA PE=1 SV=1
Cluster-3111.0	Peroxiredoxin PRX1, mitochondrial OS=Saccharomyces cerevisiae (strain ATCC 204508 / S288c) OX=559292 GN=PRX1 PE=1 SV=1
Cluster-5440.2917	ABC transporter B family member 11 OS=Arabidopsis thaliana OX=3702 GN=ABCB11 PE=2 SV=1
Cluster-5440.5014	Cyclic dof factor 4 OS=Arabidopsis thaliana OX=3702 GN=CDF4 PE=2 SV=1
Cluster-5440.4620	Patatin-like protein 2 OS=Arabidopsis thaliana OX=3702 GN=PLP2 PE=1 SV=1
Cluster-5131.0	Malate dehydrogenase, cytoplasmic OS=Candida albicans (strain SC5314 / ATCC MYA-2876) OX=237561 GN=MDH1 PE=1 SV=2
Cluster-5440.403	Probable cardiolipin-specific deacylase 1, mitochondrial OS=Schizosaccharomyces pombe (strain 972 / ATCC 24843) OX=284812 GN=SPAC6G10.03c PE=3 SV=1
Cluster-2766.0	Monoogygenase CPUR_05431 OS=Claviceps purpurea (strain 20.1) OX=1111077 GN=CPUR_05431 PE=2 SV=1
Cluster-5440.1080	Xylan glycosyltransferase MUCI21 OS=Arabidopsis thaliana OX=3702 GN=MUCI21 PE=1 SV=1
Cluster-2636.0	Probable serine/threonine-protein kinase PBL26 OS=Arabidopsis thaliana OX=3702 GN=PBL26 PE=2 SV=1
Cluster-837.0	Ribosomal RNA-processing protein 14-C OS=Schizosaccharomyces pombe (strain 972 / ATCC 24843) OX=284812 GN=rrp14c PE=1 SV=1
Cluster-2517.0	Inosine-5'-monophosphate dehydrogenase OS=Neurospora crassa (strain ATCC 24698 / 74-OR23-1A / CBS 708.71 / DSM 1257 / FGSC 987) OX=367110 GN=NCU03117 PE=3 SV=1
Cluster-2569.0	Probable chlorophyll(ide) b reductase NYC1, chloroplastic OS=Arabidopsis thaliana OX=3702 GN=NYC1 PE=1 SV=1
Cluster-5440.4995	Oxidoreductase calM OS=Penicillium decumbens OX=69771 GN=calM PE=1 SV=1
Cluster-5362.0	Zinc finger protein CONSTANS-LIKE 4 OS=Arabidopsis thaliana OX=3702 GN=COL4 PE=2 SV=2
Cluster-5440.773	Putative BPI/LBP family protein At1g04970 OS=Arabidopsis thaliana OX=3702 GN=At1g04970 PE=2 SV=1
Cluster-3131.0	Hydrophobin-1 OS=Davidiella tassiana OX=29918 GN=HCh-1 PE=1 SV=1
Cluster-5132.0	Oxidoreductase vrtI OS=Penicillium aethiopicum OX=36650 GN=vrtI PE=1 SV=1
Cluster-247.0	Oxidoreductase poxI OS=Penicillium oxalicum (strain 114-2 / CGMCC 5302) OX=933388 GN=poxI PE=2 SV=1
Cluster-5440.4686	Receptor-like protein EIX2 OS=Solanum lycopersicum OX=4081 GN=EIX2 PE=1 SV=2
Cluster-148.0	Fumarate reductase OS=Schizosaccharomyces pombe (strain 972 / ATCC 24843) OX=284812 GN=osm1 PE=3 SV=1
Cluster-5440.3431	Disease resistance protein RPV1 OS=Vitis rotundifolia OX=103349 GN=RPV1 PE=1 SV=1
Cluster-361.0	Aspartate ammonia-lyase OS=Bacillus subtilis (strain 168) OX=224308 GN=ansB PE=3 SV=2
Cluster-5440.179	40S ribosomal protein S4-A OS=Schizosaccharomyces pombe (strain 972 / ATCC 24843) OX=284812 GN=rps401 PE=2 SV=2
Cluster-5440.4904	Disease resistance protein RML1B OS=Arabidopsis thaliana OX=3702 GN=RLM1B PE=2 SV=1
Cluster-130.0	Cell wall mannoprotein 1 OS=Aspergillus flavus OX=5059 GN=mp1 PE=2 SV=1
Cluster-384.0	Endoglucanase-4 OS=Hypocrea jecorina OX=51453 GN=cel61a PE=1 SV=1
Cluster-2898.0	Putative sensory transducer protein YfmS OS=Bacillus subtilis (strain 168) OX=224308 GN=yfmS PE=2 SV=1
Cluster-4787.0	60S ribosomal protein L22 OS=Schizosaccharomyces pombe (strain 972 / ATCC 24843) OX=284812 GN=rpl22 PE=1 SV=3
Cluster-298.0	GPI-anchored hemophore cfmB OS=Neosartorya fumigata (strain ATCC MYA-4609 / Af293 / CBS 101355 / FGSC A1100) OX=330879 GN=cfmB PE=3 SV=1
Cluster-323.0	Uncharacterized protein YclG OS=Bacillus subtilis (strain 168) OX=224308 GN=yclG PE=4 SV=1
Cluster-3521.0	Putative disease resistance protein At3g14460 OS=Arabidopsis thaliana OX=3702 GN=At3g14460 PE=3 SV=1
Cluster-6061.1	Isocitrate dehydrogenase [NADP] OS=Corynebacterium glutamicum (strain ATCC 13032 / DSM 20300 / BCRC 11384 / JCM 1318 / LMG 3730 / NCIMB 10025) OX=196627 GN=icd PE=1 SV=1
Cluster-5296.0	40S ribosomal protein S4 OS=Candida albicans (strain SC5314 / ATCC MYA-2876) OX=237561 GN=RPS42 PE=1 SV=1
Cluster-4130.0	Ribonucleoside-diphosphate reductase subunit beta OS=Chlamydia trachomatis (strain D/UW-3/Cx) OX=272561 GN=nrdB PE=1 SV=1
Cluster-56.0	LysM domain-containing protein ARB_01155/01156 OS=Arthroderma benhamiae (strain ATCC MYA-4681 / CBS 112371) OX=663331 GN=ARB_01155/01156 PE=3 SV=2
Cluster-2509.0	Isocitrate lyase OS=Leptosphaeria maculans OX=5022 GN=ICL1 PE=2 SV=1
Cluster-3367.0	RNA polymerase sigma-H factor OS=Pseudomonas aeruginosa (strain ATCC 15692 / DSM 22644 / CIP 104116 / JCM 14847 / LMG 12228 / 1C / PRS 101 / PAO1) OX=208964 GN=algU PE=1 SV=1
Cluster-4395.0	Disease resistance protein ADR2 OS=Arabidopsis thaliana OX=3702 GN=ADR2 PE=2 SV=1
Cluster-4791.0	Ribosomal RNA large subunit methyltransferase I OS=Colwellia psychrerythraea (strain 34H / ATCC BAA-681) OX=167879 GN=rlmI PE=3 SV=1
Cluster-462.0	50S ribosomal protein L33 1 OS=Bacillus pumilus (strain SAFR-032) OX=315750 GN=rpmG1 PE=3 SV=1
Cluster-3619.0	N-ethylmaleimide reductase OS=Escherichia coli (strain K12) OX=83333 GN=nemA PE=1 SV=1
Cluster-3004.0	ATP-binding protein Uup OS=Escherichia coli (strain K12) OX=83333 GN=uup PE=1 SV=2
Cluster-4504.0	DNA-3-methyladenine glycosylase 1 OS=Schizosaccharomyces pombe (strain 972 / ATCC 24843) OX=284812 GN=mag1 PE=1 SV=1
Cluster-3769.0	Probable phosphoketolase OS=Rhodopseudomonas palustris (strain BisB5) OX=316057 GN=RPD_1492 PE=3 SV=1
Cluster-3975.0	Putative fasciclin-like arabinogalactan protein 20 OS=Arabidopsis thaliana OX=3702 GN=FLA20 PE=3 SV=1
Cluster-4515.0	Non-specific lipid-transfer protein OS=Zea mays OX=4577 PE=1 SV=1
Cluster-4473.0	Heavy metal-dependent transcription regulator 2 OS=Rhizobium meliloti (strain 1021) OX=266834 GN=hmrR2 PE=3 SV=1
Cluster-5783.1	Disease resistance protein RUN1 OS=Vitis rotundifolia OX=103349 GN=RUN1 PE=1 SV=1
Cluster-5440.4511	E3 ubiquitin protein ligase RIN3 OS=Arabidopsis thaliana OX=3702 GN=RIN3 PE=1 SV=2
Cluster-4741.0	LOB domain-containing protein 13 OS=Arabidopsis thaliana OX=3702 GN=LBD13 PE=1 SV=2
Cluster-6187.0	Spermidine coumaroyl-CoA acyltransferase OS=Arabidopsis thaliana OX=3702 GN=SCT PE=1 SV=1
Cluster-5582.0	Monooxygenase 3 OS=Arabidopsis thaliana OX=3702 GN=MO3 PE=2 SV=1
Cluster-4682.0	Leucine-rich repeat receptor-like serine/threonine-protein kinase BAM2 OS=Arabidopsis thaliana OX=3702 GN=BAM2 PE=1 SV=1
Cluster-2535.0	Beta-fructofuranosidase, insoluble isoenzyme 1 OS=Daucus carota OX=4039 GN=INV1 PE=1 SV=1
Cluster-2609.0	Molybdopterin molybdenumtransferase OS=Bacillus subtilis (strain 168) OX=224308 GN=moeA PE=3 SV=1
Cluster-5524.0	FCS-Like Zinc finger 17 OS=Arabidopsis thaliana OX=3702 GN=FLZ17 PE=1 SV=1
Cluster-4092.0	Chromosomal replication initiator protein DnaA OS=Zymomonas mobilis subsp. mobilis (strain ATCC 31821 / ZM4 / CP4) OX=264203 GN=dnaA PE=3 SV=2
Cluster-4424.0	Polyribonucleotide nucleotidyltransferase OS=Sphingopyxis alaskensis (strain DSM 13593 / LMG 18877 / RB2256) OX=317655 GN=pnp PE=3 SV=1
Cluster-5440.3610	YTH domain-containing protein ECT1 OS=Arabidopsis thaliana OX=3702 GN=ECT1 PE=1 SV=1
Cluster-5440.1668	Endochitinase OS=Pisum sativum OX=3888 PE=2 SV=1
Cluster-5440.4994	Elongation factor 1-alpha OS=Podospora anserina OX=2587412 GN=TEF PE=3 SV=1
Cluster-5440.2757	Cytochrome P450 71B9 OS=Arabidopsis thaliana OX=3702 GN=CYP71B9 PE=2 SV=3
Cluster-5440.4639	Polyvinylalcohol dehydrogenase OS=Pseudomonas sp. OX=306 GN=pvaA PE=1 SV=1
Cluster-5440.4248	U-box domain-containing protein 21 OS=Arabidopsis thaliana OX=3702 GN=PUB21 PE=2 SV=1
Cluster-5440.2837	Exonuclease DPD1, chloroplastic/mitochondrial OS=Arabidopsis thaliana OX=3702 GN=DPD1 PE=1 SV=1
Cluster-5440.3375	Phosphoenolpyruvate carboxykinase (ATP) OS=Cucumis sativus OX=3659 GN=PCK PE=2 SV=1
Cluster-5440.1769	Calcium-transporting ATPase 4, plasma membrane-type OS=Arabidopsis thaliana OX=3702 GN=ACA4 PE=1 SV=1
Cluster-5440.4013	Pleiotropic drug resistance protein 1 OS=Nicotiana tabacum OX=4097 GN=PDR1 PE=2 SV=1
Cluster-5440.4619	Patatin-like protein 2 OS=Arabidopsis thaliana OX=3702 GN=PLP2 PE=1 SV=1
Cluster-5440.2755	5-OH-xanthotoxin synthase OS=Pastinaca sativa OX=4041 GN=CYP71AZ6 PE=1 SV=1
Cluster-5440.1457	Putative ribonuclease H protein At1g65750 OS=Arabidopsis thaliana OX=3702 GN=At1g65750 PE=3 SV=1
Cluster-5440.3248	Proteinase inhibitor PSI-1.2 OS=Capsicum annuum OX=4072 PE=1 SV=1
Cluster-5440.1071	Protein transport protein Sec61 subunit alpha-like 1 OS=Danio rerio OX=7955 GN=sec61al1 PE=2 SV=3
Cluster-5440.1969	Amino acid transporter AVT6A OS=Arabidopsis thaliana OX=3702 GN=AVT6A PE=2 SV=1
Cluster-5440.669	Tetrahydroberberine oxidase OS=Berberis wilsoniae OX=258211 PE=1 SV=1
Cluster-5440.642	Allene oxide synthase 3 OS=Solanum lycopersicum OX=4081 GN=AOS3 PE=1 SV=1
Cluster-5440.3575	ATPase 2, plasma membrane-type OS=Arabidopsis thaliana OX=3702 GN=AHA2 PE=1 SV=2
Cluster-5440.805	Protein SRG1 OS=Arabidopsis thaliana OX=3702 GN=SRG1 PE=2 SV=1
Cluster-5440.3260	Glutaredoxin-C9 OS=Arabidopsis thaliana OX=3702 GN=GRXC9 PE=1 SV=1
Cluster-5440.2086	Probable inactive poly [ADP-ribose] polymerase SRO5 OS=Arabidopsis thaliana OX=3702 GN=SRO5 PE=1 SV=1
Cluster-5440.4271	Uncharacterized protein At1g76070 OS=Arabidopsis thaliana OX=3702 GN=At1g76070 PE=1 SV=1
Cluster-5440.2978	Glutathione reductase, cytosolic OS=Pisum sativum OX=3888 PE=2 SV=1
Cluster-5440.4655	Tyrosine-protein phosphatase DSP5 OS=Arabidopsis thaliana OX=3702 GN=DSP5 PE=1 SV=1
Cluster-5440.323	Pterocarpan synthase 1 OS=Glycyrrhiza echinata OX=46348 GN=PTS1 PE=1 SV=1
Cluster-5440.643	Probable protein phosphatase 2C 6 OS=Oryza sativa subsp. japonica OX=39947 GN=PP2C06 PE=1 SV=1
Cluster-5440.4662	Myb family transcription factor MPH1 OS=Oryza sativa subsp. japonica OX=39947 GN=MPH1 PE=2 SV=1
Cluster-5440.926	Beta-galactosidase 6 OS=Oryza sativa subsp. japonica OX=39947 GN=Os03g0255100 PE=1 SV=2
Cluster-5440.2001	Serine carboxypeptidase-like 18 OS=Arabidopsis thaliana OX=3702 GN=SCPL18 PE=2 SV=2
Cluster-5440.4692	Glucan endo-1,3-beta-glucosidase OS=Triticum aestivum OX=4565 GN=GLC1 PE=2 SV=1
Cluster-5440.4660	LEAF RUST 10 DISEASE-RESISTANCE LOCUS RECEPTOR-LIKE PROTEIN KINASE-like 2.4 OS=Arabidopsis thaliana OX=3702 GN=LRK10L-2.4 PE=3 SV=1
Cluster-5440.4233	UDP-glycosyltransferase 72E1 OS=Arabidopsis thaliana OX=3702 GN=UGT72E1 PE=1 SV=1
Cluster-5440.4186	G-type lectin S-receptor-like serine/threonine-protein kinase SD1-1 OS=Arabidopsis thaliana OX=3702 GN=SD11 PE=1 SV=1
Cluster-5440.4089	Putative E3 ubiquitin-protein ligase UBR7 OS=Homo sapiens OX=9606 GN=UBR7 PE=1 SV=2
Cluster-5440.3054	Tryptophan aminotransferase-related protein 4 OS=Arabidopsis thaliana OX=3702 GN=TAR4 PE=2 SV=2
Cluster-5440.4637	NDR1/HIN1-like protein 6 OS=Arabidopsis thaliana OX=3702 GN=NHL6 PE=1 SV=1
Cluster-5440.811	Prolycopene isomerase 2, chloroplastic OS=Oncidium hybrid cultivar OX=141207 GN=CRTISO2 PE=2 SV=1
Cluster-5440.201	Berberine bridge enzyme-like 13 OS=Arabidopsis thaliana OX=3702 GN=At1g30760 PE=1 SV=1
Cluster-5440.3898	TOM1-like protein 3 OS=Arabidopsis thaliana OX=3702 GN=TOL3 PE=1 SV=1
Cluster-5440.3942	Pectinesterase inhibitor OS=Actinidia deliciosa OX=3627 GN=PMEI PE=1 SV=2
Cluster-5440.4702	Endoribonuclease Dicer homolog 2 OS=Arabidopsis thaliana OX=3702 GN=At3g03300 PE=1 SV=2
Cluster-5440.639	Uncharacterized protein At4g19900 OS=Arabidopsis thaliana OX=3702 GN=At4g19900 PE=2 SV=1
Cluster-6280.0	Retrovirus-related Pol polyprotein from transposon RE1 OS=Arabidopsis thaliana OX=3702 GN=RE1 PE=2 SV=1
Cluster-5440.336	Glucan endo-1,3-beta-glucosidase 11 OS=Arabidopsis thaliana OX=3702 GN=At1g32860 PE=2 SV=1
Cluster-5440.1001	RHOMBOID-like protein 1 OS=Arabidopsis thaliana OX=3702 GN=RBL1 PE=2 SV=1
Cluster-5440.1831	Monogalactosyldiacylglycerol synthase 2, chloroplastic OS=Arabidopsis thaliana OX=3702 GN=MGD2 PE=1 SV=1
Cluster-5440.806	Codeine O-demethylase OS=Papaver somniferum OX=3469 GN=CODM PE=1 SV=1
Cluster-5440.4000	Eukaryotic peptide chain release factor subunit 1-3 OS=Arabidopsis thaliana OX=3702 GN=ERF1-3 PE=1 SV=1
Cluster-5440.4317	G-type lectin S-receptor-like serine/threonine-protein kinase At2g19130 OS=Arabidopsis thaliana OX=3702 GN=At2g19130 PE=2 SV=1
Cluster-5440.4595	Probable fructokinase-7 OS=Arabidopsis thaliana OX=3702 GN=At5g51830 PE=1 SV=1
Cluster-5440.760	Jasmonate-induced oxygenase 4 OS=Arabidopsis thaliana OX=3702 GN=JOX4 PE=1 SV=1
Cluster-6181.0	Serine carboxypeptidase-like 48 OS=Arabidopsis thaliana OX=3702 GN=SCPL48 PE=2 SV=2
Cluster-6450.0	Probable membrane-associated kinase regulator 1 OS=Arabidopsis thaliana OX=3702 GN=MAKR1 PE=1 SV=1
Cluster-5440.4408	Protein transport protein SEC16B homolog OS=Arabidopsis thaliana OX=3702 GN=SEC16B PE=1 SV=1
Cluster-5440.4564	Inositol oxygenase 4 OS=Arabidopsis thaliana OX=3702 GN=MIOX4 PE=1 SV=1
Cluster-5440.2380	Oxysterol-binding protein-related protein 1C OS=Arabidopsis thaliana OX=3702 GN=ORP1C PE=2 SV=1
Cluster-5787.0	Vacuolar-processing enzyme OS=Glycine max OX=3847 PE=2 SV=1
Cluster-5822.0	Polyvinylalcohol dehydrogenase OS=Pseudomonas sp. OX=306 GN=pvaA PE=1 SV=1
Cluster-5440.1820	3-oxoacyl-[acyl-carrier-protein] reductase FabG OS=Thermotoga maritima (strain ATCC 43589 / DSM 3109 / JCM 10099 / NBRC 100826 / MSB8) OX=243274 GN=fabG PE=3 SV=1
Cluster-5111.0	ABC transporter F family member 1 OS=Arabidopsis thaliana OX=3702 GN=ABCF1 PE=2 SV=1
Cluster-5440.1079	Protein kinase STUNTED OS=Arabidopsis thaliana OX=3702 GN=STU PE=2 SV=1
Cluster-5440.1861	Cytochrome P450 93A3 OS=Glycine max OX=3847 GN=CYP93A3 PE=2 SV=1
Cluster-5440.5103	Transcription factor JUNGBRUNNEN 1 OS=Arabidopsis thaliana OX=3702 GN=JUB1 PE=1 SV=1
Cluster-5440.4737	Actin, acrosomal process isoform OS=Limulus polyphemus OX=6850 PE=2 SV=1
Cluster-5440.69	Probable WRKY transcription factor 40 OS=Arabidopsis thaliana OX=3702 GN=WRKY40 PE=1 SV=1
Cluster-5440.796	Epoxide hydrolase 4 OS=Mus musculus OX=10090 GN=Ephx4 PE=2 SV=2
Cluster-5440.2571	Prolycopene isomerase, chloroplastic OS=Daucus carota OX=4039 GN=CRTISO PE=2 SV=1
Cluster-5440.638	Aldehyde dehydrogenase family 2 member C4 OS=Arabidopsis thaliana OX=3702 GN=ALDH2C4 PE=1 SV=2

## Sheet: Sheet3
Gene_id
Cluster-5440.3210	Protein SEH1 OS	Protein SEH1
Cluster-5440.4096	Plastidial pyruvate kinase 2 OS	Plastidial pyruvate kinase 2
Cluster-5440.5143	ADP-ribosylation factor OS	ADP-ribosylation factor
Cluster-5440.1305	Nuclear transport factor 2 OS	Nuclear transport factor 2
Cluster-5440.3278	Uracil-DNA glycosylase, mitochondrial OS	Uracil-DNA glycosylase, mitochondrial
Cluster-4305.1	Proline iminopeptidase OS	Proline iminopeptidase
Cluster-5440.1538	Peptidyl-prolyl cis-trans isomerase FKBP62 OS	Peptidyl-prolyl cis-trans isomerase FKBP62
Cluster-5440.964	Microtubule-destabilizing protein 60 OS	Microtubule-destabilizing protein 60
Cluster-5848.0	Glyceraldehyde-3-phosphate dehydrogenase A, chloroplastic (Fragment) OS	Glyceraldehyde-3-phosphate dehydrogenase A, chloroplastic (Fragment)
Cluster-5440.2128	Probable protein phosphatase 2C 60 OS	Probable protein phosphatase 2C 60
Cluster-5440.1117	Beta-glucuronosyltransferase GlcAT14B OS	Beta-glucuronosyltransferase GlcAT14B
Cluster-5440.1470	Peptidyl-prolyl cis-trans isomerase CYP19-3 OS	Peptidyl-prolyl cis-trans isomerase CYP19-3
Cluster-5440.4214	Protein LURP-one-related 17 OS	Protein LURP-one-related 17
Cluster-5440.1909	Protein CONSERVED IN THE GREEN LINEAGE AND DIATOMS 27, chloroplastic OS	Protein CONSERVED IN THE GREEN LINEAGE AND DIATOMS 27, chloroplastic
Cluster-5440.2813	F-box/LRR-repeat protein 4 OS	F-box/LRR-repeat protein 4
Cluster-5440.1283	Transcription initiation factor TFIID subunit 6 OS	Transcription initiation factor TFIID subunit 6
Cluster-5440.3998	Disease resistance protein RPS2 OS	Disease resistance protein RPS2
Cluster-5440.3994	Vesicle-associated protein 2-2 OS	Vesicle-associated protein 2-2
Cluster-5440.1423	Peptide methionine sulfoxide reductase B5 OS	Peptide methionine sulfoxide reductase B5
Cluster-5440.2161	Multiple organellar RNA editing factor 2, chloroplastic OS	Multiple organellar RNA editing factor 2, chloroplastic
Cluster-3667.0	Indole-3-glycerol phosphate synthase OS	Indole-3-glycerol phosphate synthase
Cluster-5624.0	Transcription repressor OFP8 OS	Transcription repressor OFP8
Cluster-5440.2016	Transcription factor bHLH130 OS	Transcription factor bHLH130
Cluster-5440.2833	Phenolic glucoside malonyltransferase 1 OS	Phenolic glucoside malonyltransferase 1
Cluster-6129.0	DELLA protein GAIP OS	DELLA protein GAIP
Cluster-5440.4090	Monothiol glutaredoxin-S1 OS	Monothiol glutaredoxin-S1
Cluster-5440.3150	Protein unc-13 homolog OS	Protein unc-13 homolog
Cluster-3117.0	Arsenate reductase OS	Arsenate reductase
Cluster-5440.2145	Pentatricopeptide repeat-containing protein At3g22690 OS	Pentatricopeptide repeat-containing protein At3g22690
Cluster-5440.3813	E3 ubiquitin-protein ligase BIG BROTHER OS	E3 ubiquitin-protein ligase BIG BROTHER
Cluster-5440.2856	Eukaryotic translation initiation factor 2 subunit alpha homolog OS	Eukaryotic translation initiation factor 2 subunit alpha homolog
Cluster-5440.2857	Eukaryotic translation initiation factor 2 subunit alpha homolog OS	Eukaryotic translation initiation factor 2 subunit alpha homolog
Cluster-5440.1888	Pre-mRNA-processing factor 19 OS	Pre-mRNA-processing factor 19
Cluster-5440.3036	U1 snRNP-associated protein usp106 OS	U1 snRNP-associated protein usp106
Cluster-5440.4512	BRCA1-associated RING domain protein 1 OS	BRCA1-associated RING domain protein 1
Cluster-5440.1882	Splicing factor 3B subunit 2 OS	Splicing factor 3B subunit 2
Cluster-5440.1772	Peptidyl-prolyl cis-trans isomerase FKBP20-2, chloroplastic OS	Peptidyl-prolyl cis-trans isomerase FKBP20-2, chloroplastic
Cluster-5440.3696	LEAF RUST 10 DISEASE-RESISTANCE LOCUS RECEPTOR-LIKE PROTEIN KINASE-like 2.5 OS	LEAF RUST 10 DISEASE-RESISTANCE LOCUS RECEPTOR-LIKE PROTEIN KINASE-like 2.5
Cluster-5440.2873	Sulfite exporter TauE/SafE family protein 5 OS	Sulfite exporter TauE/SafE family protein 5
Cluster-5440.2728	Chaperone protein dnaJ 20, chloroplastic OS	Chaperone protein dnaJ 20, chloroplastic
Cluster-5440.2725	Exocyst complex component EXO70B1 OS	Exocyst complex component EXO70B1
Cluster-5440.2726	Photosystem I reaction center subunit V, chloroplastic OS	Photosystem I reaction center subunit V, chloroplastic
Cluster-5440.1196	Putative ribosomal large subunit pseudouridine synthase SVR1, chloroplastic OS	Putative ribosomal large subunit pseudouridine synthase SVR1, chloroplastic
Cluster-5440.3585	Protein translocase subunit SECA2, chloroplastic OS	Protein translocase subunit SECA2, chloroplastic
Cluster-5440.296	Mannose-1-phosphate guanyltransferase alpha-A OS	Mannose-1-phosphate guanyltransferase alpha-A
Cluster-5440.4059	Protein SEMI-ROLLED LEAF 2 OS	Protein SEMI-ROLLED LEAF 2
Cluster-5440.2897	Cellulose synthase-like protein E1 OS	Cellulose synthase-like protein E1
Cluster-5440.1205	Cyclin-P3-1 OS	Cyclin-P3-1
Cluster-5440.2300	Calcium-transporting ATPase 4, plasma membrane-type OS	Calcium-transporting ATPase 4, plasma membrane-type
Cluster-5440.2309	Protein THYLAKOID ASSEMBLY 8-like, chloroplastic OS	Protein THYLAKOID ASSEMBLY 8-like, chloroplastic
Cluster-5440.4175	Probable serine/threonine-protein kinase WNK11 OS	Probable serine/threonine-protein kinase WNK11
Cluster-4200.0	Ribosomal RNA large subunit methyltransferase E OS	Ribosomal RNA large subunit methyltransferase E
Cluster-5754.0	ABC transporter I family member 10 OS	ABC transporter I family member 10
Cluster-5693.0	Uncharacterized protein YqkD OS	Uncharacterized protein YqkD
Cluster-5440.1793	Abscisic-aldehyde oxidase OS	Abscisic-aldehyde oxidase
Cluster-5440.2915	Protein FAR-RED IMPAIRED RESPONSE 1 OS	Protein FAR-RED IMPAIRED RESPONSE 1
Cluster-5440.2919	50S ribosomal protein L12-1, chloroplastic OS	50S ribosomal protein L12-1, chloroplastic
Cluster-5370.0	AAA-ATPase ASD, mitochondrial OS	AAA-ATPase ASD, mitochondrial
Cluster-3293.0	L-ascorbate peroxidase 2, cytosolic OS	L-ascorbate peroxidase 2, cytosolic
Cluster-5440.3322	Serine/threonine-protein kinase SRK2A OS	Serine/threonine-protein kinase SRK2A
Cluster-5440.4536	Mitochondrial import inner membrane translocase subunit TIM22-3 OS	Mitochondrial import inner membrane translocase subunit TIM22-3
Cluster-5440.1804	Nucleolar protein 10 OS	Nucleolar protein 10
Cluster-5440.2349	La-related protein 6B OS	La-related protein 6B
Cluster-5440.2208	Transcription repressor OFP16 OS	Transcription repressor OFP16
Cluster-5440.2202	Probable amino-acid acetyltransferase NAGS2, chloroplastic OS	Probable amino-acid acetyltransferase NAGS2, chloroplastic
Cluster-5440.2970	Protein arginine N-methyltransferase 1.6 OS	Protein arginine N-methyltransferase 1.6
Cluster-5440.2973	BTB/POZ domain-containing protein At2g04740 OS	BTB/POZ domain-containing protein At2g04740
Cluster-5440.1584	DEAD-box ATP-dependent RNA helicase 17 OS	DEAD-box ATP-dependent RNA helicase 17
Cluster-5440.4628	Subtilisin-like protease SBT3.6 OS	Subtilisin-like protease SBT3.6
Cluster-5440.4889	Protein trichome birefringence-like 10 OS	Protein trichome birefringence-like 10
Cluster-5440.3508	Rhodanese-like domain-containing protein 10 OS	Rhodanese-like domain-containing protein 10
Cluster-5835.0	Mitochondrial zinc maintenance protein 1, mitochondrial OS	Mitochondrial zinc maintenance protein 1, mitochondrial
Cluster-5440.3289	Serine/arginine repetitive matrix protein 1 OS	Serine/arginine repetitive matrix protein 1
Cluster-5440.3287	Magnesium protoporphyrin IX methyltransferase, chloroplastic OS	Magnesium protoporphyrin IX methyltransferase, chloroplastic
Cluster-5440.2954	Peptidyl-prolyl cis-trans isomerase PASTICCINO1 OS	Peptidyl-prolyl cis-trans isomerase PASTICCINO1
Cluster-5440.2018	Protein DWARF 53 OS	Protein DWARF 53
Cluster-5440.3368	Actin-related protein 8 OS	Actin-related protein 8
Cluster-5440.3947	O-fucosyltransferase 27 OS	O-fucosyltransferase 27
Cluster-5440.3568	Fe-S cluster assembly factor HCF101, chloroplastic OS	Fe-S cluster assembly factor HCF101, chloroplastic
Cluster-5440.1848	Pentatricopeptide repeat-containing protein At1g73400, mitochondrial OS	Pentatricopeptide repeat-containing protein At1g73400, mitochondrial
Cluster-5440.3050	Protein SPA, chloroplastic OS	Protein SPA, chloroplastic
Cluster-5440.4979	Aquaporin PIP1-2 OS	Aquaporin PIP1-2
Cluster-5440.2449	Replication protein A 70 kDa DNA-binding subunit A OS	Replication protein A 70 kDa DNA-binding subunit A
Cluster-5440.261	2-oxoglutarate-dependent dioxygenase DAO OS	2-oxoglutarate-dependent dioxygenase DAO
Cluster-5440.2032	Transcription factor bHLH130 OS	Transcription factor bHLH130
Cluster-5440.3634	Disease resistance protein RUN1 OS	Disease resistance protein RUN1
Cluster-5440.734	Zinc finger-containing ubiquitin peptidase 1 OS	Zinc finger-containing ubiquitin peptidase 1
Cluster-4296.0	Aquaporin PIP1-2 OS	Aquaporin PIP1-2
Cluster-5440.2635	Transcription termination factor MTEF18, mitochondrial OS	Transcription termination factor MTEF18, mitochondrial
Cluster-5440.900	Protein LHCP TRANSLOCATION DEFECT OS	Protein LHCP TRANSLOCATION DEFECT
Cluster-5440.4758	DNA-(apurinic or apyrimidinic site) endonuclease, chloroplastic OS	DNA-(apurinic or apyrimidinic site) endonuclease, chloroplastic
Cluster-5440.3487	Binding partner of ACD11 1 OS	Binding partner of ACD11 1
Cluster-5440.2466	ADP-ribosylation factor 2 OS	ADP-ribosylation factor 2
Cluster-5440.2468	Amidophosphoribosyltransferase 1, chloroplastic OS	Amidophosphoribosyltransferase 1, chloroplastic
Cluster-5440.4375	Protein SEMI-ROLLED LEAF 2 OS	Protein SEMI-ROLLED LEAF 2
Cluster-5440.3417	Pentatricopeptide repeat-containing protein At5g48910 OS	Pentatricopeptide repeat-containing protein At5g48910
Cluster-5440.1995	F-box protein CPR1 OS	F-box protein CPR1
Cluster-5440.3042	Acyl carrier protein 2, chloroplastic OS	Acyl carrier protein 2, chloroplastic
Cluster-5680.0	ATP-dependent DNA helicase PIF1 OS	ATP-dependent DNA helicase PIF1
Cluster-5440.684	RNA polymerase II transcriptional coactivator KIWI OS	RNA polymerase II transcriptional coactivator KIWI
Cluster-5440.686	Uncharacterized membrane protein YjcL OS	Uncharacterized membrane protein YjcL
Cluster-5440.3345	Alcohol dehydrogenase class-3 OS	Alcohol dehydrogenase class-3
Cluster-5440.3344	Alcohol dehydrogenase class-3 OS	Alcohol dehydrogenase class-3
Cluster-5440.3209	26.5 kDa heat shock protein, mitochondrial OS	26.5 kDa heat shock protein, mitochondrial
Cluster-5440.4327	Phosphoribosylglycinamide formyltransferase, chloroplastic OS	Phosphoribosylglycinamide formyltransferase, chloroplastic
Cluster-5440.4587	U-box domain-containing protein 62 OS	U-box domain-containing protein 62
Cluster-5440.4022	Kinesin-like protein KIN-13A OS	Kinesin-like protein KIN-13A
Cluster-5440.3267	CRIB domain-containing protein RIC10 OS	CRIB domain-containing protein RIC10
Cluster-5440.3261	RPM1 interacting protein 13 OS	RPM1 interacting protein 13
Cluster-5440.3268	CRIB domain-containing protein RIC7 OS	CRIB domain-containing protein RIC7
Cluster-5440.1109	Protein VARIATION IN COMPOUND TRIGGERED ROOT growth response OS	Protein VARIATION IN COMPOUND TRIGGERED ROOT growth response
Cluster-5440.879	Nonsense-mediated mRNA decay factor SMG9 OS	Nonsense-mediated mRNA decay factor SMG9
Cluster-4045.0	Protein priB OS	Protein priB
Cluster-5440.3409	Heterogeneous nuclear ribonucleoprotein Q OS	Heterogeneous nuclear ribonucleoprotein Q
Cluster-5440.4188	LINE-1 retrotransposable element ORF2 protein OS	LINE-1 retrotransposable element ORF2 protein
Cluster-5440.1294	F-box/FBD/LRR-repeat protein At1g13570 OS	F-box/FBD/LRR-repeat protein At1g13570
Cluster-5440.1129	Disease resistance protein RML1B OS	Disease resistance protein RML1B
Cluster-5440.1128	Disease resistance protein RPP2B OS	Disease resistance protein RPP2B
Cluster-6060.0	60S ribosomal protein L8 OS	60S ribosomal protein L8
Cluster-5440.3989	Mannosyl-oligosaccharide 1,2-alpha-mannosidase MNS2 OS	Mannosyl-oligosaccharide 1,2-alpha-mannosidase MNS2
Cluster-5440.3984	Probable methyltransferase At1g29790 OS	Probable methyltransferase At1g29790
Cluster-5440.1728	Thiamine biosynthetic bifunctional enzyme TH1, chloroplastic OS	Thiamine biosynthetic bifunctional enzyme TH1, chloroplastic
Cluster-5440.1468	Translation initiation factor eIF-2B subunit gamma OS	Translation initiation factor eIF-2B subunit gamma
Cluster-5440.1469	COP9 signalosome complex subunit 2 OS	COP9 signalosome complex subunit 2
Cluster-5440.270	L-type lectin-domain containing receptor kinase S.7 OS	L-type lectin-domain containing receptor kinase S.7
Cluster-5440.2568	Two-component response regulator-like APRR2 OS	Two-component response regulator-like APRR2
Cluster-5440.1915	Glutathionyl-hydroquinone reductase YqjG OS	Glutathionyl-hydroquinone reductase YqjG
Cluster-5440.2174	Steroid 5-alpha-reductase DET2 OS	Steroid 5-alpha-reductase DET2
Cluster-5440.2244	Prefoldin subunit 6 OS	Prefoldin subunit 6
Cluster-5440.2828	Transcription termination factor MTEF1, chloroplastic OS	Transcription termination factor MTEF1, chloroplastic
Cluster-5440.2770	CBL-interacting serine/threonine-protein kinase 25 OS	CBL-interacting serine/threonine-protein kinase 25
Cluster-5440.1143	LRR repeats and ubiquitin-like domain-containing protein At2g30105 OS	LRR repeats and ubiquitin-like domain-containing protein At2g30105
Cluster-5440.4080	Magnesium transporter MRS2-1 OS	Magnesium transporter MRS2-1
Cluster-5440.833	BRISC and BRCA1-A complex member 2 OS	BRISC and BRCA1-A complex member 2
Cluster-5440.2159	Multiple organellar RNA editing factor 2, chloroplastic OS	Multiple organellar RNA editing factor 2, chloroplastic
Cluster-5440.2840	Biogenesis of lysosome-related organelles complex 1 subunit 2 OS	Biogenesis of lysosome-related organelles complex 1 subunit 2
Cluster-5440.4412	Protein-tyrosine-phosphatase PTP1 OS	Protein-tyrosine-phosphatase PTP1
Cluster-5440.2717	Monothiol glutaredoxin-S2 OS	Monothiol glutaredoxin-S2
Cluster-5440.2719	Clavaminate synthase-like protein At3g21360 OS	Clavaminate synthase-like protein At3g21360
Cluster-5480.0	Metacaspase-1 OS	Metacaspase-1
Cluster-5440.480	Trafficking protein particle complex subunit 13 OS	Trafficking protein particle complex subunit 13
Cluster-5440.3006	2-hydroxy-palmitic acid dioxygenase mpo1 OS	2-hydroxy-palmitic acid dioxygenase mpo1
Cluster-5440.3147	SNF1-related protein kinase regulatory subunit gamma-1 OS	SNF1-related protein kinase regulatory subunit gamma-1
Cluster-5440.1427	Peptidyl-prolyl cis-trans isomerase CYP38, chloroplastic OS	Peptidyl-prolyl cis-trans isomerase CYP38, chloroplastic
Cluster-5440.1428	UDP-sugar pyrophosphorylase 1 OS	UDP-sugar pyrophosphorylase 1
Cluster-5440.4064	F-box/FBD/LRR-repeat protein At1g16930 OS	F-box/FBD/LRR-repeat protein At1g16930
Cluster-5440.2811	4-hydroxy-tetrahydrodipicolinate synthase, chloroplastic OS	4-hydroxy-tetrahydrodipicolinate synthase, chloroplastic
Cluster-5440.815	Cationic peroxidase 1 OS	Cationic peroxidase 1
Cluster-5440.2815	3-ketoacyl-CoA synthase 19 OS	3-ketoacyl-CoA synthase 19
Cluster-5440.1957	Histone deacetylase 15 OS	Histone deacetylase 15
Cluster-5440.3430	Disease resistance protein RPV1 OS	Disease resistance protein RPV1
Cluster-2922.0	L-ascorbate peroxidase, cytosolic OS	L-ascorbate peroxidase, cytosolic
Cluster-5388.1	Putative dipeptidase CPC735_014430 OS	Putative dipeptidase CPC735_014430
Cluster-5440.2731	Sulfiredoxin, chloroplastic/mitochondrial OS	Sulfiredoxin, chloroplastic/mitochondrial
Cluster-5440.2734	60S ribosomal protein L5 OS	60S ribosomal protein L5
Cluster-5440.3023	Putative glucose-6-phosphate 1-epimerase OS	Putative glucose-6-phosphate 1-epimerase
Cluster-5440.2297	Probable protein phosphatase 2C 60 OS	Probable protein phosphatase 2C 60
Cluster-5440.2507	Protein FLX-like 1 OS	Protein FLX-like 1
Cluster-5440.1565	Probable WRKY transcription factor 19 OS	Probable WRKY transcription factor 19
Cluster-5440.3871	Ankyrin repeat domain-containing protein, chloroplastic OS	Ankyrin repeat domain-containing protein, chloroplastic
Cluster-5440.3285	Transposon Tf2-1 polyprotein OS	Transposon Tf2-1 polyprotein
Cluster-4908.1	Uncharacterized HTH-type transcriptional regulator HI_1052 OS	Uncharacterized HTH-type transcriptional regulator HI_1052
Cluster-5692.0	Protein CLT2, chloroplastic OS	Protein CLT2, chloroplastic
Cluster-5440.3405	Zinc finger CCCH domain-containing protein 25 OS	Zinc finger CCCH domain-containing protein 25
Cluster-5440.3108	Choline transporter protein 1 OS	Choline transporter protein 1
Cluster-5440.953	Transcription termination factor MTEF1, chloroplastic OS	Transcription termination factor MTEF1, chloroplastic
Cluster-5440.2661	Photosystem I reaction center subunit III, chloroplastic OS	Photosystem I reaction center subunit III, chloroplastic
Cluster-5440.2929	31 kDa ribonucleoprotein, chloroplastic OS	31 kDa ribonucleoprotein, chloroplastic
Cluster-5440.1649	Beta-galactosidase 12 OS	Beta-galactosidase 12
Cluster-5440.3085	Tubulin alpha-3 chain OS	Tubulin alpha-3 chain
Cluster-5840.0	F-box/LRR-repeat protein 4 OS	F-box/LRR-repeat protein 4
Cluster-5440.2686	Actin-11 OS	Actin-11
Cluster-5440.2358	Light-harvesting complex-like protein 3 isotype 1, chloroplastic OS	Light-harvesting complex-like protein 3 isotype 1, chloroplastic
Cluster-5440.2357	Light-harvesting complex-like protein 3 isotype 1, chloroplastic OS	Light-harvesting complex-like protein 3 isotype 1, chloroplastic
Cluster-5440.2238	Shaggy-related protein kinase delta OS	Shaggy-related protein kinase delta
Cluster-5440.1067	Protein C2-DOMAIN ABA-RELATED 4 OS	Protein C2-DOMAIN ABA-RELATED 4
Cluster-5440.1061	Auxin-induced protein 22C OS	Auxin-induced protein 22C
Cluster-5440.899	Zinc finger CCCH domain-containing protein 45 OS	Zinc finger CCCH domain-containing protein 45
Cluster-6464.0	Putative disease resistance protein RGA4 OS	Putative disease resistance protein RGA4
Cluster-6248.0	Heat shock 70 kDa protein 4 OS	Heat shock 70 kDa protein 4
Cluster-3650.1	FAD-dependent catabolic D-arginine dehydrogenase DauA OS	FAD-dependent catabolic D-arginine dehydrogenase DauA
Cluster-5440.2586	Protein OXIDATIVE STRESS 3 OS	Protein OXIDATIVE STRESS 3
Cluster-5440.766	Putative disease resistance protein RGA4 OS	Putative disease resistance protein RGA4
Cluster-5440.2005	Isoflavone 7-O-methyltransferase OS	Isoflavone 7-O-methyltransferase
Cluster-6374.0	Aquaporin PIP2-1 OS	Aquaporin PIP2-1
Cluster-5440.3511	Phosphatidylinositol 4-phosphate 5-kinase 5 OS	Phosphatidylinositol 4-phosphate 5-kinase 5
Cluster-5398.0	Ribosomal RNA small subunit methyltransferase G OS	Ribosomal RNA small subunit methyltransferase G
Cluster-5440.666	Transposon TX1 uncharacterized 149 kDa protein OS	Transposon TX1 uncharacterized 149 kDa protein
Cluster-5440.2024	Phosphatidylglycerophosphate phosphatase PTPMT2 OS	Phosphatidylglycerophosphate phosphatase PTPMT2
Cluster-4594.0	Probable acetyl-CoA acetyltransferase, cytosolic 2 OS	Probable acetyl-CoA acetyltransferase, cytosolic 2
Cluster-5440.3574	rRNA N6-adenosine-methyltransferase METTL5 OS	rRNA N6-adenosine-methyltransferase METTL5
Cluster-5440.3570	CHD3-type chromatin-remodeling factor PICKLE OS	CHD3-type chromatin-remodeling factor PICKLE
Cluster-5440.2622	Chlorophyll a-b binding protein 215, chloroplastic OS	Chlorophyll a-b binding protein 215, chloroplastic
Cluster-5440.2625	Transcription factor bHLH130 OS	Transcription factor bHLH130
Cluster-3578.0	Dehydrogenase/reductase SDR family member on chromosome X homolog OS	Dehydrogenase/reductase SDR family member on chromosome X homolog
Cluster-5440.2230	Phenylacetaldehyde reductase OS	Phenylacetaldehyde reductase
Cluster-5440.2493	Calcium sensing receptor, chloroplastic OS	Calcium sensing receptor, chloroplastic
Cluster-5440.3721	CRS2-associated factor 1, chloroplastic OS	CRS2-associated factor 1, chloroplastic
Cluster-5440.3555	Receptor-like protein EIX2 OS	Receptor-like protein EIX2
Cluster-5440.2602	Meiosis-specific protein ASY3 OS	Meiosis-specific protein ASY3
Cluster-5440.2600	30S ribosomal protein S20, chloroplastic OS	30S ribosomal protein S20, chloroplastic
Cluster-5440.1980	Protein MAINTENANCE OF PSII UNDER HIGH LIGHT 1 OS	Protein MAINTENANCE OF PSII UNDER HIGH LIGHT 1
Cluster-6434.0	Bifunctional 3'-5' exonuclease/ATP-dependent helicase WRN OS	Bifunctional 3'-5' exonuclease/ATP-dependent helicase WRN
Cluster-5440.4576	Translation factor GUF1 homolog, mitochondrial OS	Translation factor GUF1 homolog, mitochondrial
Cluster-5440.4133	Pentatricopeptide repeat-containing protein At1g08070, chloroplastic OS	Pentatricopeptide repeat-containing protein At1g08070, chloroplastic
Cluster-5440.4138	Uncharacterized protein At4g14100 OS	Uncharacterized protein At4g14100
Cluster-5440.2476	Serine/threonine-protein kinase ATG1c OS	Serine/threonine-protein kinase ATG1c
Cluster-5440.3912	Cytochrome c oxidase subunit 6b-2 OS	Cytochrome c oxidase subunit 6b-2
Cluster-5440.752	G patch domain-containing protein 11 OS	G patch domain-containing protein 11
Cluster-6099.0	Thiamine thiazole synthase 2, chloroplastic OS	Thiamine thiazole synthase 2, chloroplastic
Cluster-4011.0	Glycerate dehydrogenase OS	Glycerate dehydrogenase
Cluster-5387.0	NAC domain-containing protein 7 OS	NAC domain-containing protein 7
Cluster-5322.0	Cold and drought-regulated protein CORA OS	Cold and drought-regulated protein CORA
Cluster-4466.0	3-isopropylmalate dehydrogenase OS	3-isopropylmalate dehydrogenase
Cluster-5596.0	Xylosidase/arabinosidase OS	Xylosidase/arabinosidase
Cluster-3798.0	Metalloprotease TldD homolog OS	Metalloprotease TldD homolog
Cluster-3913.0	Formyltetrahydrofolate deformylase OS	Formyltetrahydrofolate deformylase
Cluster-5887.0	Uncharacterized transporter YebQ OS	Uncharacterized transporter YebQ
Cluster-3641.0	RNA polymerase sigma-54 factor 2 OS	RNA polymerase sigma-54 factor 2
Cluster-3621.1	Sensor protein FixL OS	Sensor protein FixL
Cluster-4117.0	Alpha-galactosidase 2 OS	Alpha-galactosidase 2
Cluster-4735.0	Squalene--hopene cyclase OS	Squalene--hopene cyclase
Cluster-5440.4224	Retrovirus-related Pol polyprotein from transposon opus OS	Retrovirus-related Pol polyprotein from transposon opus
Cluster-3205.0	Phosphoenolpyruvate carboxykinase [GTP] OS	Phosphoenolpyruvate carboxykinase [GTP]
Cluster-5440.644	Retrovirus-related Pol polyprotein from transposon RE1 OS	Retrovirus-related Pol polyprotein from transposon RE1
Cluster-5440.1796	Indole-3-acetaldehyde oxidase OS	Indole-3-acetaldehyde oxidase
Cluster-5440.4751	Tubulin alpha-8 chain OS	Tubulin alpha-8 chain
Cluster-4531.0	Enolase OS	Enolase
Cluster-4700.0	Ferrichrysobactin receptor OS	Ferrichrysobactin receptor
Cluster-5176.0	Soyasapogenol B glucuronide galactosyltransferase OS	Soyasapogenol B glucuronide galactosyltransferase
Cluster-3745.0	Gamma conglutin 1 OS	Gamma conglutin 1
Cluster-2690.0	NADPH--cytochrome P450 reductase OS	NADPH--cytochrome P450 reductase
Cluster-6381.0	Probable pectate lyase 18 OS	Probable pectate lyase 18
Cluster-3086.0	Uncharacterized sugar kinase slr0537 OS	Uncharacterized sugar kinase slr0537
Cluster-5125.0	Pre-mRNA-processing-splicing factor 8A OS	Pre-mRNA-processing-splicing factor 8A
Cluster-4138.0	Uncharacterized protein YhiN OS	Uncharacterized protein YhiN
Cluster-6146.0	Thioredoxin reductase NTRA OS	Thioredoxin reductase NTRA
Cluster-5661.0	Probable F-box protein At4g22030 OS	Probable F-box protein At4g22030
Cluster-6337.0	Receptor-like kinase TMK4 OS	Receptor-like kinase TMK4
Cluster-4206.0	DNA gyrase inhibitor YacG OS	DNA gyrase inhibitor YacG
Cluster-3520.0	Sugar transporter STL1 OS	Sugar transporter STL1
Cluster-5440.2829	Bifunctional 3-dehydroquinate dehydratase/shikimate dehydrogenase, chloroplastic OS	Bifunctional 3-dehydroquinate dehydratase/shikimate dehydrogenase, chloroplastic
Cluster-5440.4087	Protein CHROMATIN REMODELING 20 OS	Protein CHROMATIN REMODELING 20
Cluster-2754.0	Dormancy-associated protein homolog 3 OS	Dormancy-associated protein homolog 3
Cluster-3786.0	PKHD-type hydroxylase Pnap_2559 OS	PKHD-type hydroxylase Pnap_2559
Cluster-2897.0	DNA topoisomerase 4 subunit A OS	DNA topoisomerase 4 subunit A
Cluster-2917.0	Probable isocitrate dehydrogenase [NADP], mitochondrial OS	Probable isocitrate dehydrogenase [NADP], mitochondrial
Cluster-2919.0	Probable coniferyl aldehyde dehydrogenase OS	Probable coniferyl aldehyde dehydrogenase
Cluster-5828.1	ADP,ATP carrier protein, mitochondrial OS	ADP,ATP carrier protein, mitochondrial
Cluster-3262.0	Peptidyl-prolyl cis-trans isomerase CYP20-1 OS	Peptidyl-prolyl cis-trans isomerase CYP20-1
Cluster-3064.0	UPF0166 protein aq_450 OS	UPF0166 protein aq_450
Cluster-4946.0	2-amino-4-hydroxy-6-hydroxymethyldihydropteridine pyrophosphokinase OS	2-amino-4-hydroxy-6-hydroxymethyldihydropteridine pyrophosphokinase
Cluster-3031.1	UPF0324 membrane protein RSc1111 OS	UPF0324 membrane protein RSc1111
Cluster-2701.0	Stromal 70 kDa heat shock-related protein, chloroplastic OS	Stromal 70 kDa heat shock-related protein, chloroplastic
Cluster-6184.0	Laccase-5 OS	Laccase-5
Cluster-3726.0	Protein translocase subunit SecF OS	Protein translocase subunit SecF
Cluster-3855.0	Uncharacterized signaling protein CC_0091 OS	Uncharacterized signaling protein CC_0091
Cluster-5440.753	Glycine-rich protein OS	Glycine-rich protein
Cluster-3423.0	18.1 kDa class I heat shock protein OS	18.1 kDa class I heat shock protein
Cluster-5576.2	Ubiquitin C-terminal hydrolase 12 OS	Ubiquitin C-terminal hydrolase 12
Cluster-5440.1220	Putative disease resistance protein At3g14460 OS	Putative disease resistance protein At3g14460
Cluster-2613.0	Vitamin B12 transporter BtuB OS	Vitamin B12 transporter BtuB
Cluster-5508.0	Polygalacturonase QRT3 OS	Polygalacturonase QRT3
Cluster-3738.0	Apolipoprotein N-acyltransferase OS	Apolipoprotein N-acyltransferase
Cluster-6006.0	Uncharacterized mitochondrial protein AtMg00310 OS	Uncharacterized mitochondrial protein AtMg00310
Cluster-5440.4558	Cellulose synthase A catalytic subunit 4 [UDP-forming] OS	Cellulose synthase A catalytic subunit 4 [UDP-forming]
Cluster-5460.0	Jacalin-related lectin 3 OS	Jacalin-related lectin 3
Cluster-5958.0	Imidazoleglycerol-phosphate dehydratase 1, chloroplastic OS	Imidazoleglycerol-phosphate dehydratase 1, chloroplastic
Cluster-5440.2784	Serine decarboxylase 1 OS	Serine decarboxylase 1
Cluster-5440.2126	Ribulose bisphosphate carboxylase/oxygenase activase A, chloroplastic OS	Ribulose bisphosphate carboxylase/oxygenase activase A, chloroplastic
Cluster-5440.2721	Chaperonin 60 subunit beta 3, chloroplastic OS	Chaperonin 60 subunit beta 3, chloroplastic
Cluster-5440.3215	Leucine-rich repeat protein 2 OS	Leucine-rich repeat protein 2
Cluster-5440.2899	DEAD-box ATP-dependent RNA helicase 46 OS	DEAD-box ATP-dependent RNA helicase 46
Cluster-5440.2582	ERI1 exoribonuclease 2 OS	ERI1 exoribonuclease 2
Cluster-5440.1388	Cysteine proteinase 15A OS	Cysteine proteinase 15A
Cluster-5440.2489	Actin OS	Actin
Cluster-5440.2623	1-deoxy-D-xylulose 5-phosphate reductoisomerase, chloroplastic OS	1-deoxy-D-xylulose 5-phosphate reductoisomerase, chloroplastic
Cluster-5440.2860	Probable E3 ubiquitin-protein ligase RZFP34 OS	Probable E3 ubiquitin-protein ligase RZFP34
Cluster-5440.2383	Elongation factor 1-gamma 2 OS	Elongation factor 1-gamma 2
Cluster-5440.2926	NADPH--cytochrome P450 reductase OS	NADPH--cytochrome P450 reductase
Cluster-5440.867	Actin-7 OS	Actin-7
Cluster-5440.2716	Geranylgeranyl diphosphate reductase, chloroplastic OS	Geranylgeranyl diphosphate reductase, chloroplastic
Cluster-5440.2506	U1 small nuclear ribonucleoprotein 70 kDa OS	U1 small nuclear ribonucleoprotein 70 kDa
Cluster-5440.2765	Signal recognition particle 43 kDa protein, chloroplastic OS	Signal recognition particle 43 kDa protein, chloroplastic
Cluster-5440.1939	BEL1-like homeodomain protein 1 OS	BEL1-like homeodomain protein 1
Cluster-5440.2626	Oligouridylate-binding protein 1 OS	Oligouridylate-binding protein 1
Cluster-3299.0	Actin, nonmuscle OS	Actin, nonmuscle
Cluster-5440.2718	Geranylgeranyl diphosphate reductase, chloroplastic OS	Geranylgeranyl diphosphate reductase, chloroplastic
Cluster-5440.3364	KH domain-containing protein At1g09660/At1g09670 OS	KH domain-containing protein At1g09660/At1g09670
Cluster-5440.2616	Hypothetical protein At1g04090 OS	Hypothetical protein At1g04090
Cluster-5440.2583	Malate dehydrogenase, glyoxysomal OS	Malate dehydrogenase, glyoxysomal
Cluster-5440.2236	Probable 60S ribosomal protein L14 OS	Probable 60S ribosomal protein L14
Cluster-5440.1845	Phosphatidylglycerophosphate phosphatase PTPMT2 OS	Phosphatidylglycerophosphate phosphatase PTPMT2
Cluster-5440.3428	Disease resistance protein RPV1 OS	Disease resistance protein RPV1
Cluster-5440.2324	Cryptochrome-1 OS	Cryptochrome-1
Cluster-5440.3315	G-type lectin S-receptor-like serine/threonine-protein kinase At1g11410 OS	G-type lectin S-receptor-like serine/threonine-protein kinase At1g11410
Cluster-5440.1638	RNA-binding motif protein 25 OS	RNA-binding motif protein 25
Cluster-5440.2691	Protein indeterminate-domain 4, chloroplastic OS	Protein indeterminate-domain 4, chloroplastic
Cluster-5440.3157	Heat shock protein 90-5, chloroplastic OS	Heat shock protein 90-5, chloroplastic
Cluster-5440.1162	Disease resistance protein RPS2 OS	Disease resistance protein RPS2
Cluster-5440.3250	Sirohydrochlorin ferrochelatase, chloroplastic OS	Sirohydrochlorin ferrochelatase, chloroplastic
Cluster-5440.2710	Alanine--tRNA ligase OS	Alanine--tRNA ligase
Cluster-5440.1967	50S ribosomal protein L15, chloroplastic (Fragment) OS	50S ribosomal protein L15, chloroplastic (Fragment)
Cluster-5440.3063	F-box/LRR-repeat protein 10 OS	F-box/LRR-repeat protein 10
Cluster-5440.2760	UPF0051 protein ABCI8, chloroplastic OS	UPF0051 protein ABCI8, chloroplastic
Cluster-5440.1776	Inactive LRR receptor-like serine/threonine-protein kinase BIR2 OS	Inactive LRR receptor-like serine/threonine-protein kinase BIR2
Cluster-5440.1495	Glutathione hydrolase 3 OS	Glutathione hydrolase 3
Cluster-5440.2551	ATP-dependent 6-phosphofructokinase 4, chloroplastic OS	ATP-dependent 6-phosphofructokinase 4, chloroplastic
Cluster-5440.4630	Cytochrome P450 93A3 OS	Cytochrome P450 93A3
Cluster-5265.0	Probable histone H2B.1 OS	Probable histone H2B.1
Cluster-5440.3476	Probable disease resistance protein RPP1 OS	Probable disease resistance protein RPP1
Cluster-5440.2621	Elongation factor G OS	Elongation factor G
Cluster-5440.2709	Sucrose transport protein SUC2 OS	Sucrose transport protein SUC2
Cluster-5440.1368	Cold-responsive protein kinase 1 OS	Cold-responsive protein kinase 1
Cluster-5440.1770	SART-1 family protein DOT2 OS	SART-1 family protein DOT2
Cluster-5440.2869	Pre-mRNA-processing-splicing factor 8A OS	Pre-mRNA-processing-splicing factor 8A
Cluster-5440.2565	Eukaryotic peptide chain release factor GTP-binding subunit ERF3A OS	Eukaryotic peptide chain release factor GTP-binding subunit ERF3A
Cluster-5440.1841	Heavy metal-associated isoprenylated plant protein 7 OS	Heavy metal-associated isoprenylated plant protein 7
Cluster-5440.3187	Nucleolin 2 OS	Nucleolin 2
Cluster-5440.2248	Protein KINESIN LIGHT CHAIN-RELATED 1 OS	Protein KINESIN LIGHT CHAIN-RELATED 1
Cluster-5440.2303	Auxin-induced protein AUX28 OS	Auxin-induced protein AUX28
Cluster-5440.1851	E3 ubiquitin-protein ligase RHF2A OS	E3 ubiquitin-protein ligase RHF2A
Cluster-5440.1519	Factor of DNA methylation 1 OS	Factor of DNA methylation 1
Cluster-5440.2786	Chaperone protein dnaJ A6, chloroplastic OS	Chaperone protein dnaJ A6, chloroplastic
Cluster-5440.2153	Probable glutamate carboxypeptidase LAMP1 OS	Probable glutamate carboxypeptidase LAMP1
Cluster-5440.2560	Transcription activator GLK1 OS	Transcription activator GLK1
Cluster-5440.2327	LOB domain-containing protein 41 OS	LOB domain-containing protein 41
Cluster-5440.3851	Short-chain dehydrogenase TIC 32 A, chloroplastic OS	Short-chain dehydrogenase TIC 32 A, chloroplastic
Cluster-5440.2106	Serine/threonine-protein kinase PBL27 OS	Serine/threonine-protein kinase PBL27
Cluster-5440.1664	Glyoxysomal processing protease, glyoxysomal OS	Glyoxysomal processing protease, glyoxysomal
Cluster-5440.2599	Ultraviolet-B receptor UVR8 OS	Ultraviolet-B receptor UVR8
Cluster-5440.2321	Protein EIN4 OS	Protein EIN4
Cluster-5440.3434	Calmodulin-binding protein 60 C OS	Calmodulin-binding protein 60 C
Cluster-5440.3544	ABC transporter C family member 9 OS	ABC transporter C family member 9
Cluster-5440.2644	Protein ACTIVITY OF BC1 COMPLEX KINASE 8, chloroplastic OS	Protein ACTIVITY OF BC1 COMPLEX KINASE 8, chloroplastic
Cluster-5440.2318	F-box/LRR-repeat protein 15 OS	F-box/LRR-repeat protein 15
Cluster-5440.4694	Retrovirus-related Pol polyprotein from transposon opus OS	Retrovirus-related Pol polyprotein from transposon opus
Cluster-5440.2415	Pentatricopeptide repeat-containing protein At2g30100, chloroplastic OS	Pentatricopeptide repeat-containing protein At2g30100, chloroplastic
Cluster-5440.2861	Probable E3 ubiquitin-protein ligase RZFP34 OS	Probable E3 ubiquitin-protein ligase RZFP34
Cluster-5440.3323	Alanine--tRNA ligase, chloroplastic/mitochondrial OS	Alanine--tRNA ligase, chloroplastic/mitochondrial
Cluster-5440.2559	Transcription factor PCF5 OS	Transcription factor PCF5
Cluster-5440.2870	Protein TIC110, chloroplastic OS	Protein TIC110, chloroplastic
Cluster-5440.3427	Disease resistance protein RUN1 OS	Disease resistance protein RUN1
Cluster-5440.4716	Receptor-like protein EIX2 OS	Receptor-like protein EIX2
Cluster-5440.2965	Pescadillo homolog OS	Pescadillo homolog
Cluster-5440.4268	Putative disease resistance protein At3g14460 OS	Putative disease resistance protein At3g14460
Cluster-5440.3203	Ribonuclease TUDOR 1 OS	Ribonuclease TUDOR 1
Cluster-5440.4143	Olee1-like protein OS	Olee1-like protein
Cluster-5440.2993	Phospholipase D delta OS	Phospholipase D delta
Cluster-5440.3973	Lon protease homolog 2, peroxisomal OS	Lon protease homolog 2, peroxisomal
Cluster-5440.2118	Serine/threonine-protein kinase PBL35 OS	Serine/threonine-protein kinase PBL35
Cluster-5440.4141	Cysteine-rich receptor-like protein kinase 25 OS	Cysteine-rich receptor-like protein kinase 25
Cluster-5440.2047	Disease resistance protein Roq1 OS	Disease resistance protein Roq1
Cluster-5440.3055	Putative UPF0481 protein At3g02645 OS	Putative UPF0481 protein At3g02645
Cluster-5440.2471	Protein translocase subunit SecA, chloroplastic OS	Protein translocase subunit SecA, chloroplastic
Cluster-5440.4227	Transposon Ty3-I Gag-Pol polyprotein OS	Transposon Ty3-I Gag-Pol polyprotein
Cluster-5440.1449	Serine/threonine-protein kinase PBL27 OS	Serine/threonine-protein kinase PBL27
Cluster-5440.2787	DUF21 domain-containing protein At2g14520 OS	DUF21 domain-containing protein At2g14520
Cluster-5440.1720	ABC transporter G family member 39 OS	ABC transporter G family member 39
Cluster-5440.1968	TraB domain-containing protein OS	TraB domain-containing protein
Cluster-5440.2953	Peptidyl-prolyl cis-trans isomerase PASTICCINO1 OS	Peptidyl-prolyl cis-trans isomerase PASTICCINO1
Cluster-5440.4384	Retrovirus-related Pol polyprotein from transposon 412 OS	Retrovirus-related Pol polyprotein from transposon 412
Cluster-5440.460	B3 domain-containing protein Os07g0563300 OS	B3 domain-containing protein Os07g0563300
Cluster-5440.2796	Magnesium transporter MRS2-11, chloroplastic OS	Magnesium transporter MRS2-11, chloroplastic
Cluster-5440.1927	ABC transporter B family member 11 OS	ABC transporter B family member 11
Cluster-5440.1171	Scarecrow-like protein 15 OS	Scarecrow-like protein 15
Cluster-5440.2838	Structural maintenance of chromosomes protein 3 OS	Structural maintenance of chromosomes protein 3
Cluster-5440.3667	Regulation of nuclear pre-mRNA domain-containing protein 1B OS	Regulation of nuclear pre-mRNA domain-containing protein 1B
Cluster-96.0	Oxygen-evolving enhancer protein 1, chloroplastic OS	Oxygen-evolving enhancer protein 1, chloroplastic
Cluster-5440.1587	Disease resistance protein RPV1 OS	Disease resistance protein RPV1
Cluster-5440.1901	Protein HGH1 homolog OS	Protein HGH1 homolog
Cluster-5440.3137	Putative disease resistance RPP13-like protein 1 OS	Putative disease resistance RPP13-like protein 1
Cluster-5440.3494	Protein RRP6-like 2 OS	Protein RRP6-like 2
Cluster-5440.3237	Zinc finger protein 4 OS	Zinc finger protein 4
Cluster-5440.3196	Small subunit processome component 20 homolog OS	Small subunit processome component 20 homolog
Cluster-5440.2601	Protein PLASTID MOVEMENT IMPAIRED 1 OS	Protein PLASTID MOVEMENT IMPAIRED 1
Cluster-5440.2414	1,4-alpha-glucan-branching enzyme 1, chloroplastic/amyloplastic OS	1,4-alpha-glucan-branching enzyme 1, chloroplastic/amyloplastic
Cluster-5440.2708	Splicing factor U2af small subunit A OS	Splicing factor U2af small subunit A
Cluster-5440.2050	RNA cytosine-C(5)-methyltransferase NSUN2 OS	RNA cytosine-C(5)-methyltransferase NSUN2
Cluster-5440.2429	Leucine--tRNA ligase, cytoplasmic OS	Leucine--tRNA ligase, cytoplasmic
Cluster-5440.3839	Zinc finger protein VAR3, chloroplastic OS	Zinc finger protein VAR3, chloroplastic
Cluster-5440.1985	Probable RNA-binding protein ARP1 OS	Probable RNA-binding protein ARP1
Cluster-5440.2272	Polyadenylation and cleavage factor homolog 4 OS	Polyadenylation and cleavage factor homolog 4
Cluster-5440.1307	Nuclear pore complex protein NUP50A OS	Nuclear pore complex protein NUP50A
Cluster-5440.2182	Ubiquitin-like domain-containing protein CIP73 OS	Ubiquitin-like domain-containing protein CIP73
Cluster-5440.2658	Polyol transporter 5 OS	Polyol transporter 5
Cluster-5440.3563	NADP-dependent alkenal double bond reductase P2 OS	NADP-dependent alkenal double bond reductase P2
Cluster-5440.1155	Patellin-3 OS	Patellin-3
Cluster-5440.2509	BTB/POZ domain-containing protein SR1IP1 OS	BTB/POZ domain-containing protein SR1IP1
Cluster-5440.2706	MLO-like protein 4 OS	MLO-like protein 4
Cluster-5440.3681	S-type anion channel SLAH3 OS	S-type anion channel SLAH3
Cluster-5440.3759	E3 ubiquitin-protein ligase SIS3 OS	E3 ubiquitin-protein ligase SIS3
Cluster-5440.2265	Protein RIK OS	Protein RIK
Cluster-5440.3673	K(+) efflux antiporter 1, chloroplastic OS	K(+) efflux antiporter 1, chloroplastic
Cluster-5440.3033	ER membrane protein complex subunit 1 OS	ER membrane protein complex subunit 1
Cluster-5440.4225	Retrovirus-related Pol polyprotein from transposon 17.6 OS	Retrovirus-related Pol polyprotein from transposon 17.6
Cluster-5440.3710	Histone deacetylase 6 OS	Histone deacetylase 6
Cluster-5440.2386	Thioredoxin F-type, chloroplastic OS	Thioredoxin F-type, chloroplastic
Cluster-5440.3919	Protein UXT homolog OS	Protein UXT homolog
Cluster-5440.2361	FT-interacting protein 7 OS	FT-interacting protein 7
Cluster-5440.2727	Soluble starch synthase 3, chloroplastic/amyloplastic OS	Soluble starch synthase 3, chloroplastic/amyloplastic
Cluster-5440.2547	Putative disease resistance RPP13-like protein 1 OS	Putative disease resistance RPP13-like protein 1
Cluster-5440.2175	Acetyl-coenzyme A carboxylase carboxyl transferase subunit alpha, chloroplastic OS	Acetyl-coenzyme A carboxylase carboxyl transferase subunit alpha, chloroplastic
Cluster-5440.1852	Protein IQ-DOMAIN 23 OS	Protein IQ-DOMAIN 23
Cluster-5440.1194	DEAD-box ATP-dependent RNA helicase 16 OS	DEAD-box ATP-dependent RNA helicase 16
Cluster-5440.2019	Peptidyl-prolyl cis-trans isomerase CYP63 OS	Peptidyl-prolyl cis-trans isomerase CYP63
Cluster-5440.2584	Protein RCC2 OS	Protein RCC2
Cluster-5440.2946	ATP-dependent zinc metalloprotease FTSH 11, chloroplastic/mitochondrial OS	ATP-dependent zinc metalloprotease FTSH 11, chloroplastic/mitochondrial
Cluster-5440.2911	Protease Do-like 7 OS	Protease Do-like 7
Cluster-5440.2983	Photosystem II stability/assembly factor HCF136, chloroplastic OS	Photosystem II stability/assembly factor HCF136, chloroplastic
Cluster-5440.3753	Protein FRIGIDA-ESSENTIAL 1 OS	Protein FRIGIDA-ESSENTIAL 1
Cluster-5440.3603	Probable receptor-like serine/threonine-protein kinase At5g57670 OS	Probable receptor-like serine/threonine-protein kinase At5g57670
Cluster-5440.1656	Protein RNA-directed DNA methylation 3 OS	Protein RNA-directed DNA methylation 3
Cluster-5440.4830	Actin-11 OS	Actin-11
Cluster-5440.2539	50S ribosomal protein L21, chloroplastic OS	50S ribosomal protein L21, chloroplastic
Cluster-5440.1986	Auxin transport protein BIG OS	Auxin transport protein BIG
Cluster-5440.2421	Thioredoxin X, chloroplastic OS	Thioredoxin X, chloroplastic
Cluster-5440.3286	Transcription factor TGA1 OS	Transcription factor TGA1
Cluster-5440.2904	Protein ACTIVITY OF BC1 COMPLEX KINASE 3, chloroplastic OS	Protein ACTIVITY OF BC1 COMPLEX KINASE 3, chloroplastic
Cluster-5440.2442	ERBB-3 BINDING PROTEIN 1 OS	ERBB-3 BINDING PROTEIN 1
Cluster-5440.1910	Chlorophyll synthase, chloroplastic OS	Chlorophyll synthase, chloroplastic
Cluster-5440.2226	Chalcone synthase OS	Chalcone synthase
Cluster-5440.2688	Neutral ceramidase 1 OS	Neutral ceramidase 1
Cluster-5440.3940	Centromere protein C OS	Centromere protein C
Cluster-5440.2377	Calcium sensing receptor, chloroplastic OS	Calcium sensing receptor, chloroplastic
Cluster-5173.0	DEAD-box ATP-dependent RNA helicase 7 OS	DEAD-box ATP-dependent RNA helicase 7
Cluster-5440.2375	BTB/POZ and TAZ domain-containing protein 5 OS	BTB/POZ and TAZ domain-containing protein 5
Cluster-5440.3651	Pentatricopeptide repeat-containing protein At3g04130, mitochondrial OS	Pentatricopeptide repeat-containing protein At3g04130, mitochondrial
Cluster-5440.2424	Uncharacterized mitochondrial protein AtMg00310 OS	Uncharacterized mitochondrial protein AtMg00310
Cluster-5440.1522	Origin of replication complex subunit 5 OS	Origin of replication complex subunit 5
Cluster-5440.1502	Nucleolar protein 10 OS	Nucleolar protein 10
Cluster-5440.2121	ATP-dependent zinc metalloprotease FTSH 4, mitochondrial OS	ATP-dependent zinc metalloprotease FTSH 4, mitochondrial
Cluster-5440.1440	Ran-binding protein 1 homolog b OS	Ran-binding protein 1 homolog b
Cluster-5440.1550	50S ribosomal protein L21, mitochondrial OS	50S ribosomal protein L21, mitochondrial
Cluster-5440.2053	Protein-tyrosine-phosphatase MKP1 OS	Protein-tyrosine-phosphatase MKP1
Cluster-5440.2666	Protein LOW PSII ACCUMULATION 1, chloroplastic OS	Protein LOW PSII ACCUMULATION 1, chloroplastic
Cluster-5440.1119	SKP1-like protein 1 OS	SKP1-like protein 1
Cluster-5440.1835	GTP-binding protein At2g22870 OS	GTP-binding protein At2g22870
Cluster-5440.2596	Protein ROOT HAIR DEFECTIVE 3 homolog 2 OS	Protein ROOT HAIR DEFECTIVE 3 homolog 2
Cluster-5440.1092	Disease resistance protein Roq1 OS	Disease resistance protein Roq1
Cluster-5440.3111	Putative disease resistance RPP13-like protein 1 OS	Putative disease resistance RPP13-like protein 1
Cluster-5440.3803	Protein RRC1 OS	Protein RRC1
Cluster-5440.1648	Factor of DNA methylation 4 OS	Factor of DNA methylation 4
Cluster-5440.2671	Glyoxylase I 4 OS	Glyoxylase I 4
Cluster-5440.1875	Transposon TX1 uncharacterized 149 kDa protein OS	Transposon TX1 uncharacterized 149 kDa protein
Cluster-5440.2308	Pentatricopeptide repeat-containing protein At5g21222 OS	Pentatricopeptide repeat-containing protein At5g21222
Cluster-5440.3016	Ribonuclease P protein subunit p25-like protein OS	Ribonuclease P protein subunit p25-like protein
Cluster-5440.2410	Pentatricopeptide repeat-containing protein At2g17140 OS	Pentatricopeptide repeat-containing protein At2g17140
Cluster-5440.4166	Protein arginine N-methyltransferase 1.5 OS	Protein arginine N-methyltransferase 1.5
Cluster-5440.999	Glutamyl-tRNA(Gln) amidotransferase subunit B, chloroplastic/mitochondrial OS	Glutamyl-tRNA(Gln) amidotransferase subunit B, chloroplastic/mitochondrial
Cluster-5440.1792	Putative lipid phosphate phosphatase 3, chloroplastic OS	Putative lipid phosphate phosphatase 3, chloroplastic
Cluster-5440.1981	Activator of 90 kDa heat shock protein ATPase homolog 1 OS	Activator of 90 kDa heat shock protein ATPase homolog 1
Cluster-5440.5006	Preprotein translocase subunit SECE1 OS	Preprotein translocase subunit SECE1
Cluster-5440.2249	Beta-catenin-like protein 1 OS	Beta-catenin-like protein 1
Cluster-5440.4319	RING-H2 finger protein ATL67 OS	RING-H2 finger protein ATL67
Cluster-5440.2101	Translation initiation factor eIF-2B subunit alpha OS	Translation initiation factor eIF-2B subunit alpha
Cluster-5440.2482	Phosphomethylpyrimidine synthase, chloroplastic OS	Phosphomethylpyrimidine synthase, chloroplastic
Cluster-5440.4094	Increased DNA methylation 1 OS	Increased DNA methylation 1
Cluster-5440.2123	Cytochrome P450 71D9 OS	Cytochrome P450 71D9
Cluster-5440.3460	Putative disease resistance protein At3g14460 OS	Putative disease resistance protein At3g14460
Cluster-5440.1292	BEL1-like homeodomain protein 3 OS	BEL1-like homeodomain protein 3
Cluster-5440.3230	Probable protein phosphatase 2C 34 OS	Probable protein phosphatase 2C 34
Cluster-5440.1678	Peptidyl-prolyl cis-trans isomerase E OS	Peptidyl-prolyl cis-trans isomerase E
Cluster-5440.2715	Nuclear pore complex protein NUP62 OS	Nuclear pore complex protein NUP62
Cluster-5440.1090	Disease resistance protein RPV1 OS	Disease resistance protein RPV1
Cluster-5440.1190	Elongator complex protein 2 OS	Elongator complex protein 2
Cluster-5440.2263	Zinc finger CCCH domain-containing protein 36 OS	Zinc finger CCCH domain-containing protein 36
Cluster-5440.3896	Lariat debranching enzyme OS	Lariat debranching enzyme
Cluster-5440.2590	Protein high chlorophyll fluorescent 107 OS	Protein high chlorophyll fluorescent 107
Cluster-5440.2306	Outer envelope protein 80, chloroplastic OS	Outer envelope protein 80, chloroplastic
Cluster-5440.3134	Putative disease resistance RPP13-like protein 1 OS	Putative disease resistance RPP13-like protein 1
Cluster-5440.2900	MYG1 exonuclease OS	MYG1 exonuclease
Cluster-5440.892	NDR1/HIN1-like protein 1 OS	NDR1/HIN1-like protein 1
Cluster-5440.2258	Aspartic proteinase 36 OS	Aspartic proteinase 36
Cluster-5440.1624	L10-interacting MYB domain-containing protein OS	L10-interacting MYB domain-containing protein
Cluster-5440.2022	Putative elongation factor TypA-like SVR3, chloroplastic OS	Putative elongation factor TypA-like SVR3, chloroplastic
Cluster-5440.1898	Flavin-containing monooxygenase FMO GS-OX3 OS	Flavin-containing monooxygenase FMO GS-OX3
Cluster-5440.1350	Serine/arginine-rich splicing factor SR45 OS	Serine/arginine-rich splicing factor SR45
Cluster-5440.3772	DNA excision repair protein ERCC-1 OS	DNA excision repair protein ERCC-1
Cluster-5440.3234	Protein NLP8 OS	Protein NLP8
Cluster-5440.2563	Sister chromatid cohesion 1 protein 2 OS	Sister chromatid cohesion 1 protein 2
Cluster-5440.3308	Small nuclear ribonucleoprotein-associated protein B OS	Small nuclear ribonucleoprotein-associated protein B
Cluster-5440.4982	Dof zinc finger protein DOF2.4 OS	Dof zinc finger protein DOF2.4
Cluster-5440.3454	Pentatricopeptide repeat-containing protein At3g49710 OS	Pentatricopeptide repeat-containing protein At3g49710
Cluster-5440.4288	Protection of telomeres protein 1b OS	Protection of telomeres protein 1b
Cluster-5440.1063	Putative ribonuclease H protein At1g65750 OS	Putative ribonuclease H protein At1g65750
Cluster-5440.3366	Heavy metal-associated isoprenylated plant protein 3 OS	Heavy metal-associated isoprenylated plant protein 3
Cluster-5440.4857	30S ribosomal protein S9, mitochondrial OS	30S ribosomal protein S9, mitochondrial
Cluster-5440.1568	Disease resistance-like protein DSC1 OS	Disease resistance-like protein DSC1
Cluster-5440.2729	Soluble starch synthase 3, chloroplastic/amyloplastic OS	Soluble starch synthase 3, chloroplastic/amyloplastic
Cluster-5440.3297	Receptor-like protein 50 OS	Receptor-like protein 50
Cluster-5440.3937	Cysteine-rich receptor-like protein kinase 25 OS	Cysteine-rich receptor-like protein kinase 25
Cluster-5306.0	rRNA 2'-O-methyltransferase fibrillarin 2 OS	rRNA 2'-O-methyltransferase fibrillarin 2
Cluster-5440.1325	Probable serine/threonine-protein kinase SIS8 OS	Probable serine/threonine-protein kinase SIS8
Cluster-5440.4909	Subtilisin-like protease SBT4.14 OS	Subtilisin-like protease SBT4.14
Cluster-5440.2029	Fatty acid amide hydrolase OS	Fatty acid amide hydrolase
Cluster-5440.3043	Protein SUPPRESSOR OF QUENCHING 1, chloroplastic OS	Protein SUPPRESSOR OF QUENCHING 1, chloroplastic
Cluster-5440.1579	Probable voltage-gated potassium channel subunit beta OS	Probable voltage-gated potassium channel subunit beta
Cluster-5440.3346	3-oxoacyl-[acyl-carrier-protein] synthase II, chloroplastic OS	3-oxoacyl-[acyl-carrier-protein] synthase II, chloroplastic
Cluster-5440.1285	mRNA cap guanine-N7 methyltransferase 2 OS	mRNA cap guanine-N7 methyltransferase 2
Cluster-5440.1371	F-box/FBD/LRR-repeat protein At1g16930 OS	F-box/FBD/LRR-repeat protein At1g16930
Cluster-5440.3831	F-box/kelch-repeat protein At1g51550 OS	F-box/kelch-repeat protein At1g51550
Cluster-5440.1497	Putative ribonuclease H protein At1g65750 OS	Putative ribonuclease H protein At1g65750
Cluster-5440.2961	Sarcoplasmic reticulum histidine-rich calcium-binding protein OS	Sarcoplasmic reticulum histidine-rich calcium-binding protein
Cluster-5440.3469	Ethylene-responsive transcription factor 4 OS	Ethylene-responsive transcription factor 4
Cluster-5440.4561	Magnesium transporter MRS2-2 OS	Magnesium transporter MRS2-2
Cluster-5440.2960	Scopoletin glucosyltransferase OS	Scopoletin glucosyltransferase
Cluster-5440.2818	Protein SDA1 homolog OS	Protein SDA1 homolog
Cluster-5440.3282	LRR receptor-like serine/threonine-protein kinase ERECTA OS	LRR receptor-like serine/threonine-protein kinase ERECTA
Cluster-5440.3762	GTPase Der OS	GTPase Der
Cluster-5440.940	Gamma-glutamyl hydrolase OS	Gamma-glutamyl hydrolase
Cluster-5440.4516	24-methylenesterol C-methyltransferase 2 OS	24-methylenesterol C-methyltransferase 2
Cluster-5440.2931	Two-component response regulator-like APRR2 OS	Two-component response regulator-like APRR2
Cluster-5440.1238	LOB domain-containing protein 25 OS	LOB domain-containing protein 25
Cluster-5440.2351	LEAF RUST 10 DISEASE-RESISTANCE LOCUS RECEPTOR-LIKE PROTEIN KINASE-like 1.1 OS	LEAF RUST 10 DISEASE-RESISTANCE LOCUS RECEPTOR-LIKE PROTEIN KINASE-like 1.1
Cluster-5440.1797	Abscisic-aldehyde oxidase OS	Abscisic-aldehyde oxidase
Cluster-5440.3770	Peroxisome biogenesis protein 1 OS	Peroxisome biogenesis protein 1
Cluster-5440.1594	LINE-1 reverse transcriptase homolog OS	LINE-1 reverse transcriptase homolog
Cluster-5440.2219	PGR5-like protein 1A, chloroplastic OS	PGR5-like protein 1A, chloroplastic
Cluster-5440.1865	LRR receptor-like serine/threonine-protein kinase FEI 1 OS	LRR receptor-like serine/threonine-protein kinase FEI 1
Cluster-5440.3265	Centromere/kinetochore protein zw10 homolog OS	Centromere/kinetochore protein zw10 homolog
Cluster-5440.1081	LINE-1 retrotransposable element ORF2 protein OS	LINE-1 retrotransposable element ORF2 protein
Cluster-5440.2443	ERBB-3 BINDING PROTEIN 1 OS	ERBB-3 BINDING PROTEIN 1
Cluster-5440.3321	Translocon at the outer membrane of chloroplasts 64 OS	Translocon at the outer membrane of chloroplasts 64
Cluster-5440.1315	Transcriptional repressor ILP1 OS	Transcriptional repressor ILP1
Cluster-5440.4300	Terminal nucleotidyltransferase 4A OS	Terminal nucleotidyltransferase 4A
Cluster-5440.1168	Cytoplasmic tRNA 2-thiolation protein 2 OS	Cytoplasmic tRNA 2-thiolation protein 2
Cluster-5440.3490	Uncharacterized protein YqkD OS	Uncharacterized protein YqkD
Cluster-5440.1722	Hydroxyisourate hydrolase OS	Hydroxyisourate hydrolase
Cluster-5440.3271	Probable LRR receptor-like serine/threonine-protein kinase At1g67720 OS	Probable LRR receptor-like serine/threonine-protein kinase At1g67720
Cluster-4889.0	YTH domain-containing protein ECT2 OS	YTH domain-containing protein ECT2
Cluster-5440.1916	Probable cellulose synthase A catalytic subunit 8 [UDP-forming] OS	Probable cellulose synthase A catalytic subunit 8 [UDP-forming]
Cluster-5440.1378	Putative disease resistance protein At3g14460 OS	Putative disease resistance protein At3g14460
Cluster-5440.3982	Tetratricopeptide repeat protein 1 OS	Tetratricopeptide repeat protein 1
Cluster-5440.3116	E3 ubiquitin-protein ligase RSL1 OS	E3 ubiquitin-protein ligase RSL1
Cluster-5440.3895	Putative AC transposase OS	Putative AC transposase
Cluster-5440.3859	RHOMBOID-like protein 3 OS	RHOMBOID-like protein 3
Cluster-5440.4265	Dihydrofolate synthetase OS	Dihydrofolate synthetase
Cluster-5440.1421	Dehydrogenase/reductase SDR family member FEY OS	Dehydrogenase/reductase SDR family member FEY
Cluster-5440.1544	Receptor-like kinase TMK4 OS	Receptor-like kinase TMK4
Cluster-5440.3991	Mannosyl-oligosaccharide 1,2-alpha-mannosidase MNS1 OS	Mannosyl-oligosaccharide 1,2-alpha-mannosidase MNS1
Cluster-5440.3597	Cyclin-dependent kinase inhibitor 3 OS	Cyclin-dependent kinase inhibitor 3
Cluster-5440.3946	Transcription factor BIM1 OS	Transcription factor BIM1
Cluster-5612.0	Putative disease resistance protein At3g14460 OS	Putative disease resistance protein At3g14460
Cluster-5440.2205	Protein IQ-DOMAIN 32 OS	Protein IQ-DOMAIN 32
Cluster-5440.1257	G-type lectin S-receptor-like serine/threonine-protein kinase At2g19130 OS	G-type lectin S-receptor-like serine/threonine-protein kinase At2g19130
Cluster-5440.2774	Uncharacterized mitochondrial protein AtMg00310 OS	Uncharacterized mitochondrial protein AtMg00310
Cluster-5440.3379	CSC1-like protein At1g11960 OS	CSC1-like protein At1g11960
Cluster-5913.0	Photosystem I reaction center subunit N, chloroplastic OS	Photosystem I reaction center subunit N, chloroplastic
Cluster-5440.3492	Protein NUCLEAR FUSION DEFECTIVE 6, mitochondrial OS	Protein NUCLEAR FUSION DEFECTIVE 6, mitochondrial
Cluster-5440.2504	7-hydroxymethyl chlorophyll a reductase, chloroplastic OS	7-hydroxymethyl chlorophyll a reductase, chloroplastic
Cluster-5440.4056	General transcription and DNA repair factor IIH helicase subunit XPD OS	General transcription and DNA repair factor IIH helicase subunit XPD
Cluster-5440.1834	F-box protein At2g39490 OS	F-box protein At2g39490
Cluster-5440.4230	Casein kinase 1-like protein HD16 OS	Casein kinase 1-like protein HD16
Cluster-5440.4304	NF-X1-type zinc finger protein NFXL2 OS	NF-X1-type zinc finger protein NFXL2
Cluster-5440.1142	tRNA(Ile)-lysidine synthase OS	tRNA(Ile)-lysidine synthase
Cluster-3908.0	Ubiquitin-conjugating enzyme E2 2 OS	Ubiquitin-conjugating enzyme E2 2
Cluster-5688.0	DNA repair RAD52-like protein 1, mitochondrial OS	DNA repair RAD52-like protein 1, mitochondrial
Cluster-5440.4418	Receptor-like serine/threonine-protein kinase At2g45590 OS	Receptor-like serine/threonine-protein kinase At2g45590
Cluster-5440.3258	Pentatricopeptide repeat-containing protein At2g37230 OS	Pentatricopeptide repeat-containing protein At2g37230
Cluster-5440.1742	Respiratory burst oxidase homolog protein C OS	Respiratory burst oxidase homolog protein C
Cluster-5440.1176	Putative disease resistance protein RGA3 OS	Putative disease resistance protein RGA3
Cluster-5440.3975	Putative disease resistance RPP13-like protein 1 OS	Putative disease resistance RPP13-like protein 1
Cluster-5440.882	Helicase SEN1 OS	Helicase SEN1
Cluster-5440.4198	Pentatricopeptide repeat-containing protein At3g58590 OS	Pentatricopeptide repeat-containing protein At3g58590
Cluster-405.0	P-type cation-transporting ATPase OS	P-type cation-transporting ATPase
Cluster-5440.672	Beta-glucuronosyltransferase GlcAT14A OS	Beta-glucuronosyltransferase GlcAT14A
Cluster-5440.5144	ADP-ribosylation factor OS	ADP-ribosylation factor
Cluster-309.0	Cytochrome P450 monooxygenase calL OS	Cytochrome P450 monooxygenase calL
Cluster-5440.89	Mitotic-spindle organizing protein 1 OS	Mitotic-spindle organizing protein 1
Cluster-5440.80	Appressoria-specific virulence factor GAS1 OS	Appressoria-specific virulence factor GAS1
Cluster-634.0	Bypass of stop codon protein 6 OS	Bypass of stop codon protein 6
Cluster-313.0	Lactose permease OS	Lactose permease
Cluster-608.0	Transaldolase OS	Transaldolase
Cluster-5440.675	Protein STRICTOSIDINE SYNTHASE-LIKE 3 OS	Protein STRICTOSIDINE SYNTHASE-LIKE 3
Cluster-2970.0	O-acetyltransferase PaAT-1 OS	O-acetyltransferase PaAT-1
Cluster-540.0	Aldehyde dehydrogenase OS	Aldehyde dehydrogenase
Cluster-2908.0	Acetyltransferase pyiB OS	Acetyltransferase pyiB
Cluster-5440.2140	WRKY transcription factor WRKY24 OS	WRKY transcription factor WRKY24
Cluster-5440.1811	NADPH--cytochrome P450 reductase 2 OS	NADPH--cytochrome P450 reductase 2
Cluster-5475.0	Myosin-6 OS	Myosin-6
Cluster-4720.0	40S ribosomal protein S19 OS	40S ribosomal protein S19
Cluster-2637.0	Fe-S protein maturation auxiliary factor YitW OS	Fe-S protein maturation auxiliary factor YitW
Cluster-2625.0	Transcription factor ATEG_07667 OS	Transcription factor ATEG_07667
Cluster-4687.0	Polyubiquitin-A OS	Polyubiquitin-A
Cluster-5440.104	WSC domain-containing protein ARB_07867 OS	WSC domain-containing protein ARB_07867
Cluster-5440.4659	Glutamate decarboxylase 4 OS	Glutamate decarboxylase 4
Cluster-5440.20	Highly reducing polyketide synthase gloL OS	Highly reducing polyketide synthase gloL
Cluster-2590.0	Diaminopimelate epimerase OS	Diaminopimelate epimerase
Cluster-3702.0	Wortmanamides biosynthesis cluster protein C OS	Wortmanamides biosynthesis cluster protein C
Cluster-5440.4099	Stilbene synthase 3 OS	Stilbene synthase 3
Cluster-2700.0	60S acidic ribosomal protein P0 OS	60S acidic ribosomal protein P0
Cluster-5440.326	Ankyrin-3 OS	Ankyrin-3
Cluster-6311.0	Uric acid degradation bifunctional protein TTL OS	Uric acid degradation bifunctional protein TTL
Cluster-4158.0	KIN17-like protein OS	KIN17-like protein
Cluster-303.0	60S ribosomal protein L43 OS	60S ribosomal protein L43
Cluster-5440.3867	Pathogenesis-related protein STH-2 OS	Pathogenesis-related protein STH-2
Cluster-332.0	Phosphoglucomutase OS	Phosphoglucomutase
Cluster-219.0	Putative fructose-bisphosphate aldolase OS	Putative fructose-bisphosphate aldolase
Cluster-4377.0	Sexual differentiation process protein isp4 OS	Sexual differentiation process protein isp4
Cluster-4525.0	Myosin-2 heavy chain OS	Myosin-2 heavy chain
Cluster-5440.1034	Isoflavone 4'-O-methyltransferase OS	Isoflavone 4'-O-methyltransferase
Cluster-5440.1037	UDP-glycosyltransferase 73C2 OS	UDP-glycosyltransferase 73C2
Cluster-399.0	Fluconazole resistance protein 1 OS	Fluconazole resistance protein 1
Cluster-5440.361	Putative ribonuclease H protein At1g65750 OS	Putative ribonuclease H protein At1g65750
Cluster-397.0	S-(hydroxymethyl)glutathione dehydrogenase OS	S-(hydroxymethyl)glutathione dehydrogenase
Cluster-840.0	Phosphoenolpyruvate carboxykinase (ATP) OS	Phosphoenolpyruvate carboxykinase (ATP)
Cluster-665.0	Exoglucanase 1 OS	Exoglucanase 1
Cluster-838.0	DNA repair protein rhp57 OS	DNA repair protein rhp57
Cluster-5961.0	Replication protein A 70 kDa DNA-binding subunit B OS	Replication protein A 70 kDa DNA-binding subunit B
Cluster-6342.0	C2 and GRAM domain-containing protein At1g03370 OS	C2 and GRAM domain-containing protein At1g03370
Cluster-5440.4942	N amino acid transport system protein OS	N amino acid transport system protein
Cluster-732.0	Alpha-ketoglutarate-dependent sulfonate dioxygenase OS	Alpha-ketoglutarate-dependent sulfonate dioxygenase
Cluster-4190.0	Uncharacterized protein C13G1.09 OS	Uncharacterized protein C13G1.09
Cluster-4033.0	Probable eukaryotic translation initiation factor 2 subunit beta OS	Probable eukaryotic translation initiation factor 2 subunit beta
Cluster-4219.0	Lipase B OS	Lipase B
Cluster-5440.4690	Mitochondrial phosphate carrier protein 3, mitochondrial OS	Mitochondrial phosphate carrier protein 3, mitochondrial
Cluster-365.0	General alpha-glucoside permease OS	General alpha-glucoside permease
Cluster-5233.0	Ras-related protein RABA4d OS	Ras-related protein RABA4d
Cluster-6427.0	Probable ribose-5-phosphate isomerase 3, chloroplastic OS	Probable ribose-5-phosphate isomerase 3, chloroplastic
Cluster-5440.2951	NAC transcription factor 47 OS	NAC transcription factor 47
Cluster-5829.0	ATPase family AAA domain-containing protein 3B OS	ATPase family AAA domain-containing protein 3B
Cluster-318.0	Calcium-transporting ATPase 3 OS	Calcium-transporting ATPase 3
Cluster-5440.452	Putative disease resistance RPP13-like protein 1 OS	Putative disease resistance RPP13-like protein 1
Cluster-2850.0	Cytochrome P450 monooxygenase ARMGADRAFT_1018420 OS	Cytochrome P450 monooxygenase ARMGADRAFT_1018420
Cluster-5092.0	Calcium-binding protein KIC OS	Calcium-binding protein KIC
Cluster-793.0	Pre-rRNA-processing protein PNO1 OS	Pre-rRNA-processing protein PNO1
Cluster-5041.1	Short-chain dehydrogenase/reductase prx1 OS	Short-chain dehydrogenase/reductase prx1
Cluster-5440.2638	Protein LYK5 OS	Protein LYK5
Cluster-855.0	Glucose-6-phosphate 1-dehydrogenase OS	Glucose-6-phosphate 1-dehydrogenase
Cluster-5440.927	Arogenate dehydratase 3 OS	Arogenate dehydratase 3
Cluster-502.0	Highly reducing polyketide synthase poxF OS	Highly reducing polyketide synthase poxF
Cluster-550.0	ATP-dependent DNA helicase mph1 OS	ATP-dependent DNA helicase mph1
Cluster-5440.2990	Nudix hydrolase 19, chloroplastic OS	Nudix hydrolase 19, chloroplastic
Cluster-578.0	Uncharacterized protein C757.02c OS	Uncharacterized protein C757.02c
Cluster-5440.3737	Phospholipase D delta OS	Phospholipase D delta
Cluster-249.0	Response regulator aspartate phosphatase K OS	Response regulator aspartate phosphatase K
Cluster-5440.375	ABC multidrug transporter atrA OS	ABC multidrug transporter atrA
Cluster-5440.1339	Glutathione S-transferase U7 OS	Glutathione S-transferase U7
Cluster-815.0	Beta-lactamase hydrolase-like protein OS	Beta-lactamase hydrolase-like protein
Cluster-5440.211	Probable F-box protein At4g22030 OS	Probable F-box protein At4g22030
Cluster-223.0	Probable pectate lyase F OS	Probable pectate lyase F
Cluster-2896.0	Meiotically up-regulated gene 14 protein OS	Meiotically up-regulated gene 14 protein
Cluster-5440.5155	Pseudouridylate synthase C18B11.02c OS	Pseudouridylate synthase C18B11.02c
Cluster-5440.237	Uncharacterized protein YEL023C OS	Uncharacterized protein YEL023C
Cluster-5440.236	Uncharacterized hemerythrin-like protein C869.06c OS	Uncharacterized hemerythrin-like protein C869.06c
Cluster-5440.970	UDP-glycosyltransferase 73C3 OS	UDP-glycosyltransferase 73C3
Cluster-729.0	25S rRNA (uridine-N(3))-methyltransferase OS	25S rRNA (uridine-N(3))-methyltransferase
Cluster-5440.59	Uncharacterized protein YrvD OS	Uncharacterized protein YrvD
Cluster-5440.19	6-hydroxymellein synthase terB OS	6-hydroxymellein synthase terB
Cluster-5440.2802	Polyubiquitin OS	Polyubiquitin
Cluster-5440.3189	1-deoxy-D-xylulose 5-phosphate reductoisomerase, chloroplastic OS	1-deoxy-D-xylulose 5-phosphate reductoisomerase, chloroplastic
Cluster-238.0	Zn(2)-C6 fungal-type transcription factor OS	Zn(2)-C6 fungal-type transcription factor
Cluster-3466.0	60S ribosomal protein L43-A OS	60S ribosomal protein L43-A
Cluster-5440.4665	L-ascorbate oxidase OS	L-ascorbate oxidase
Cluster-2713.0	Hexokinase OS	Hexokinase
Cluster-488.0	Nonribosomal peptide synthetase 2 OS	Nonribosomal peptide synthetase 2
Cluster-2804.0	Putative acetyltransferase DDB_G0280825 OS	Putative acetyltransferase DDB_G0280825
Cluster-5049.1	Bifunctional cytochrome P450/NADPH--P450 reductase OS	Bifunctional cytochrome P450/NADPH--P450 reductase
Cluster-4471.0	Reductase pytE OS	Reductase pytE
Cluster-5440.1953	Calcium-transporting ATPase 2, plasma membrane-type OS	Calcium-transporting ATPase 2, plasma membrane-type
Cluster-6026.0	Transaldolase OS	Transaldolase
Cluster-2930.0	Uncharacterized protein C24B11.05 OS	Uncharacterized protein C24B11.05
Cluster-3514.0	Proteasome subunit alpha type-1 OS	Proteasome subunit alpha type-1
Cluster-255.0	Probable phosphoketolase OS	Probable phosphoketolase
Cluster-4562.0	SAT4 family membrane protein OS	SAT4 family membrane protein
Cluster-686.0	Arabinoxylan arabinofuranohydrolase OS	Arabinoxylan arabinofuranohydrolase
Cluster-4327.0	Probable F-box protein At4g22030 OS	Probable F-box protein At4g22030
Cluster-819.0	40S ribosomal protein S10-B OS	40S ribosomal protein S10-B
Cluster-5440.5033	Necrosis-inducing secreted protein 1 OS	Necrosis-inducing secreted protein 1
Cluster-5440.359	NADP-dependent alcohol dehydrogenase 7 OS	NADP-dependent alcohol dehydrogenase 7
Cluster-3467.0	40S ribosomal protein S25 OS	40S ribosomal protein S25
Cluster-2574.0	Putative ribosomal N-acetyltransferase YdaF OS	Putative ribosomal N-acetyltransferase YdaF
Cluster-5440.1256	Cadmium/zinc-transporting ATPase HMA2 OS	Cadmium/zinc-transporting ATPase HMA2
Cluster-5440.5015	Lysine--tRNA ligase, mitochondrial OS	Lysine--tRNA ligase, mitochondrial
Cluster-5976.0	Hexokinase-1 OS	Hexokinase-1
Cluster-5440.3536	4,5-DOPA dioxygenase extradiol OS	4,5-DOPA dioxygenase extradiol
Cluster-3111.0	Peroxiredoxin PRX1, mitochondrial OS	Peroxiredoxin PRX1, mitochondrial
Cluster-5440.2917	ABC transporter B family member 11 OS	ABC transporter B family member 11
Cluster-5440.5014	Cyclic dof factor 4 OS	Cyclic dof factor 4
Cluster-5440.4620	Patatin-like protein 2 OS	Patatin-like protein 2
Cluster-5131.0	Malate dehydrogenase, cytoplasmic OS	Malate dehydrogenase, cytoplasmic
Cluster-5440.403	Probable cardiolipin-specific deacylase 1, mitochondrial OS	Probable cardiolipin-specific deacylase 1, mitochondrial
Cluster-2766.0	Monoogygenase CPUR_05431 OS	Monoogygenase CPUR_05431
Cluster-5440.1080	Xylan glycosyltransferase MUCI21 OS	Xylan glycosyltransferase MUCI21
Cluster-2636.0	Probable serine/threonine-protein kinase PBL26 OS	Probable serine/threonine-protein kinase PBL26
Cluster-837.0	Ribosomal RNA-processing protein 14-C OS	Ribosomal RNA-processing protein 14-C
Cluster-2517.0	Inosine-5'-monophosphate dehydrogenase OS	Inosine-5'-monophosphate dehydrogenase
Cluster-2569.0	Probable chlorophyll(ide) b reductase NYC1, chloroplastic OS	Probable chlorophyll(ide) b reductase NYC1, chloroplastic
Cluster-5440.4995	Oxidoreductase calM OS	Oxidoreductase calM
Cluster-5362.0	Zinc finger protein CONSTANS-LIKE 4 OS	Zinc finger protein CONSTANS-LIKE 4
Cluster-5440.773	Putative BPI/LBP family protein At1g04970 OS	Putative BPI/LBP family protein At1g04970
Cluster-3131.0	Hydrophobin-1 OS	Hydrophobin-1
Cluster-5132.0	Oxidoreductase vrtI OS	Oxidoreductase vrtI
Cluster-247.0	Oxidoreductase poxI OS	Oxidoreductase poxI
Cluster-5440.4686	Receptor-like protein EIX2 OS	Receptor-like protein EIX2
Cluster-148.0	Fumarate reductase OS	Fumarate reductase
Cluster-5440.3431	Disease resistance protein RPV1 OS	Disease resistance protein RPV1
Cluster-361.0	Aspartate ammonia-lyase OS	Aspartate ammonia-lyase
Cluster-5440.179	40S ribosomal protein S4-A OS	40S ribosomal protein S4-A
Cluster-5440.4904	Disease resistance protein RML1B OS	Disease resistance protein RML1B
Cluster-130.0	Cell wall mannoprotein 1 OS	Cell wall mannoprotein 1
Cluster-384.0	Endoglucanase-4 OS	Endoglucanase-4
Cluster-2898.0	Putative sensory transducer protein YfmS OS	Putative sensory transducer protein YfmS
Cluster-4787.0	60S ribosomal protein L22 OS	60S ribosomal protein L22
Cluster-298.0	GPI-anchored hemophore cfmB OS	GPI-anchored hemophore cfmB
Cluster-323.0	Uncharacterized protein YclG OS	Uncharacterized protein YclG
Cluster-3521.0	Putative disease resistance protein At3g14460 OS	Putative disease resistance protein At3g14460
Cluster-6061.1	Isocitrate dehydrogenase [NADP] OS	Isocitrate dehydrogenase [NADP]
Cluster-5296.0	40S ribosomal protein S4 OS	40S ribosomal protein S4
Cluster-4130.0	Ribonucleoside-diphosphate reductase subunit beta OS	Ribonucleoside-diphosphate reductase subunit beta
Cluster-56.0	LysM domain-containing protein ARB_01155/01156 OS	LysM domain-containing protein ARB_01155/01156
Cluster-2509.0	Isocitrate lyase OS	Isocitrate lyase
Cluster-3367.0	RNA polymerase sigma-H factor OS	RNA polymerase sigma-H factor
Cluster-4395.0	Disease resistance protein ADR2 OS	Disease resistance protein ADR2
Cluster-4791.0	Ribosomal RNA large subunit methyltransferase I OS	Ribosomal RNA large subunit methyltransferase I
Cluster-462.0	50S ribosomal protein L33 1 OS	50S ribosomal protein L33 1
Cluster-3619.0	N-ethylmaleimide reductase OS	N-ethylmaleimide reductase
Cluster-3004.0	ATP-binding protein Uup OS	ATP-binding protein Uup
Cluster-4504.0	DNA-3-methyladenine glycosylase 1 OS	DNA-3-methyladenine glycosylase 1
Cluster-3769.0	Probable phosphoketolase OS	Probable phosphoketolase
Cluster-3975.0	Putative fasciclin-like arabinogalactan protein 20 OS	Putative fasciclin-like arabinogalactan protein 20
Cluster-4515.0	Non-specific lipid-transfer protein OS	Non-specific lipid-transfer protein
Cluster-4473.0	Heavy metal-dependent transcription regulator 2 OS	Heavy metal-dependent transcription regulator 2
Cluster-5783.1	Disease resistance protein RUN1 OS	Disease resistance protein RUN1
Cluster-5440.4511	E3 ubiquitin protein ligase RIN3 OS	E3 ubiquitin protein ligase RIN3
Cluster-4741.0	LOB domain-containing protein 13 OS	LOB domain-containing protein 13
Cluster-6187.0	Spermidine coumaroyl-CoA acyltransferase OS	Spermidine coumaroyl-CoA acyltransferase
Cluster-5582.0	Monooxygenase 3 OS	Monooxygenase 3
Cluster-4682.0	Leucine-rich repeat receptor-like serine/threonine-protein kinase BAM2 OS	Leucine-rich repeat receptor-like serine/threonine-protein kinase BAM2
Cluster-2535.0	Beta-fructofuranosidase, insoluble isoenzyme 1 OS	Beta-fructofuranosidase, insoluble isoenzyme 1
Cluster-2609.0	Molybdopterin molybdenumtransferase OS	Molybdopterin molybdenumtransferase
Cluster-5524.0	FCS-Like Zinc finger 17 OS	FCS-Like Zinc finger 17
Cluster-4092.0	Chromosomal replication initiator protein DnaA OS	Chromosomal replication initiator protein DnaA
Cluster-4424.0	Polyribonucleotide nucleotidyltransferase OS	Polyribonucleotide nucleotidyltransferase
Cluster-5440.3610	YTH domain-containing protein ECT1 OS	YTH domain-containing protein ECT1
Cluster-5440.1668	Endochitinase OS	Endochitinase
Cluster-5440.4994	Elongation factor 1-alpha OS	Elongation factor 1-alpha
Cluster-5440.2757	Cytochrome P450 71B9 OS	Cytochrome P450 71B9
Cluster-5440.4639	Polyvinylalcohol dehydrogenase OS	Polyvinylalcohol dehydrogenase
Cluster-5440.4248	U-box domain-containing protein 21 OS	U-box domain-containing protein 21
Cluster-5440.2837	Exonuclease DPD1, chloroplastic/mitochondrial OS	Exonuclease DPD1, chloroplastic/mitochondrial
Cluster-5440.3375	Phosphoenolpyruvate carboxykinase (ATP) OS	Phosphoenolpyruvate carboxykinase (ATP)
Cluster-5440.1769	Calcium-transporting ATPase 4, plasma membrane-type OS	Calcium-transporting ATPase 4, plasma membrane-type
Cluster-5440.4013	Pleiotropic drug resistance protein 1 OS	Pleiotropic drug resistance protein 1
Cluster-5440.4619	Patatin-like protein 2 OS	Patatin-like protein 2
Cluster-5440.2755	5-OH-xanthotoxin synthase OS	5-OH-xanthotoxin synthase
Cluster-5440.1457	Putative ribonuclease H protein At1g65750 OS	Putative ribonuclease H protein At1g65750
Cluster-5440.3248	Proteinase inhibitor PSI-1.2 OS	Proteinase inhibitor PSI-1.2
Cluster-5440.1071	Protein transport protein Sec61 subunit alpha-like 1 OS	Protein transport protein Sec61 subunit alpha-like 1
Cluster-5440.1969	Amino acid transporter AVT6A OS	Amino acid transporter AVT6A
Cluster-5440.669	Tetrahydroberberine oxidase OS	Tetrahydroberberine oxidase
Cluster-5440.642	Allene oxide synthase 3 OS	Allene oxide synthase 3
Cluster-5440.3575	ATPase 2, plasma membrane-type OS	ATPase 2, plasma membrane-type
Cluster-5440.805	Protein SRG1 OS	Protein SRG1
Cluster-5440.3260	Glutaredoxin-C9 OS	Glutaredoxin-C9
Cluster-5440.2086	Probable inactive poly [ADP-ribose] polymerase SRO5 OS	Probable inactive poly [ADP-ribose] polymerase SRO5
Cluster-5440.4271	Uncharacterized protein At1g76070 OS	Uncharacterized protein At1g76070
Cluster-5440.2978	Glutathione reductase, cytosolic OS	Glutathione reductase, cytosolic
Cluster-5440.4655	Tyrosine-protein phosphatase DSP5 OS	Tyrosine-protein phosphatase DSP5
Cluster-5440.323	Pterocarpan synthase 1 OS	Pterocarpan synthase 1
Cluster-5440.643	Probable protein phosphatase 2C 6 OS	Probable protein phosphatase 2C 6
Cluster-5440.4662	Myb family transcription factor MPH1 OS	Myb family transcription factor MPH1
Cluster-5440.926	Beta-galactosidase 6 OS	Beta-galactosidase 6
Cluster-5440.2001	Serine carboxypeptidase-like 18 OS	Serine carboxypeptidase-like 18
Cluster-5440.4692	Glucan endo-1,3-beta-glucosidase OS	Glucan endo-1,3-beta-glucosidase
Cluster-5440.4660	LEAF RUST 10 DISEASE-RESISTANCE LOCUS RECEPTOR-LIKE PROTEIN KINASE-like 2.4 OS	LEAF RUST 10 DISEASE-RESISTANCE LOCUS RECEPTOR-LIKE PROTEIN KINASE-like 2.4
Cluster-5440.4233	UDP-glycosyltransferase 72E1 OS	UDP-glycosyltransferase 72E1
Cluster-5440.4186	G-type lectin S-receptor-like serine/threonine-protein kinase SD1-1 OS	G-type lectin S-receptor-like serine/threonine-protein kinase SD1-1
Cluster-5440.4089	Putative E3 ubiquitin-protein ligase UBR7 OS	Putative E3 ubiquitin-protein ligase UBR7
Cluster-5440.3054	Tryptophan aminotransferase-related protein 4 OS	Tryptophan aminotransferase-related protein 4
Cluster-5440.4637	NDR1/HIN1-like protein 6 OS	NDR1/HIN1-like protein 6
Cluster-5440.811	Prolycopene isomerase 2, chloroplastic OS	Prolycopene isomerase 2, chloroplastic
Cluster-5440.201	Berberine bridge enzyme-like 13 OS	Berberine bridge enzyme-like 13
Cluster-5440.3898	TOM1-like protein 3 OS	TOM1-like protein 3
Cluster-5440.3942	Pectinesterase inhibitor OS	Pectinesterase inhibitor
Cluster-5440.4702	Endoribonuclease Dicer homolog 2 OS	Endoribonuclease Dicer homolog 2
Cluster-5440.639	Uncharacterized protein At4g19900 OS	Uncharacterized protein At4g19900
Cluster-6280.0	Retrovirus-related Pol polyprotein from transposon RE1 OS	Retrovirus-related Pol polyprotein from transposon RE1
Cluster-5440.336	Glucan endo-1,3-beta-glucosidase 11 OS	Glucan endo-1,3-beta-glucosidase 11
Cluster-5440.1001	RHOMBOID-like protein 1 OS	RHOMBOID-like protein 1
Cluster-5440.1831	Monogalactosyldiacylglycerol synthase 2, chloroplastic OS	Monogalactosyldiacylglycerol synthase 2, chloroplastic
Cluster-5440.806	Codeine O-demethylase OS	Codeine O-demethylase
Cluster-5440.4000	Eukaryotic peptide chain release factor subunit 1-3 OS	Eukaryotic peptide chain release factor subunit 1-3
Cluster-5440.4317	G-type lectin S-receptor-like serine/threonine-protein kinase At2g19130 OS	G-type lectin S-receptor-like serine/threonine-protein kinase At2g19130
Cluster-5440.4595	Probable fructokinase-7 OS	Probable fructokinase-7
Cluster-5440.760	Jasmonate-induced oxygenase 4 OS	Jasmonate-induced oxygenase 4
Cluster-6181.0	Serine carboxypeptidase-like 48 OS	Serine carboxypeptidase-like 48
Cluster-6450.0	Probable membrane-associated kinase regulator 1 OS	Probable membrane-associated kinase regulator 1
Cluster-5440.4408	Protein transport protein SEC16B homolog OS	Protein transport protein SEC16B homolog
Cluster-5440.4564	Inositol oxygenase 4 OS	Inositol oxygenase 4
Cluster-5440.2380	Oxysterol-binding protein-related protein 1C OS	Oxysterol-binding protein-related protein 1C
Cluster-5787.0	Vacuolar-processing enzyme OS	Vacuolar-processing enzyme
Cluster-5822.0	Polyvinylalcohol dehydrogenase OS	Polyvinylalcohol dehydrogenase
Cluster-5440.1820	3-oxoacyl-[acyl-carrier-protein] reductase FabG OS	3-oxoacyl-[acyl-carrier-protein] reductase FabG
Cluster-5111.0	ABC transporter F family member 1 OS	ABC transporter F family member 1
Cluster-5440.1079	Protein kinase STUNTED OS	Protein kinase STUNTED
Cluster-5440.1861	Cytochrome P450 93A3 OS	Cytochrome P450 93A3
Cluster-5440.5103	Transcription factor JUNGBRUNNEN 1 OS	Transcription factor JUNGBRUNNEN 1
Cluster-5440.4737	Actin, acrosomal process isoform OS	Actin, acrosomal process isoform
Cluster-5440.69	Probable WRKY transcription factor 40 OS	Probable WRKY transcription factor 40
Cluster-5440.796	Epoxide hydrolase 4 OS	Epoxide hydrolase 4
Cluster-5440.2571	Prolycopene isomerase, chloroplastic OS	Prolycopene isomerase, chloroplastic
Cluster-5440.638	Aldehyde dehydrogenase family 2 member C4 OS	Aldehyde dehydrogenase family 2 member C4
