# Supplementary material for: Transcriptomic and Physiological Analysis of the Effects of Exogenous Phloretin and Pterostilbene on Resistance Responses of Stylosanthes against Anthracnose
Source: Int J Mol Sci. 2024 Feb 26;25(5):2701. doi: 10.3390/ijms25052701 (PMC10931662; doi:10.3390/ijms25052701)
Supplement: Supplementary file 1 [file ijms-25-02701-s001.zip › Table S3 KEGG and GO enrichment analysis of differently expressed genes..xlsx]

## Sheet: KEGG
Term	Database	ID	Gene ratio	P-Value	Gene numbers	Gene
Kaempferol glycoside biosynthesis	BioCyc	PWY-5320	0.0952381	0.00789437	2	Cluster-5440.970\\Cluster-5440.1037
Porphyrin and chlorophyll metabolism	KEGG PATHWAY	ath00860	0.0375	0.0127528	3	Cluster-5440.2504\\Cluster-5440.3250\\Cluster-5440.3287
Protein processing in endoplasmic reticulum	KEGG PATHWAY	ath04141	0.0184049	0.0136175	6	Cluster5440.2856\\Cluster5440.4511\\Cluster6248.0\\Cluster5440.3157\\Cluster-5440.3991\\Cluster-5440.3209
Cytokinin-O-glucosides biosynthesis	KEGG PATHWAY	ath00600	0.0606061	0.017736	2	Cluster-5440.970\\Cluster-5440.1037
Apoptosis signaling pathway	PANTHER	P00006	0.0526316	0.0228135	2	Cluster-5440.2856\\Cluster-6248.0
Quercetin glycoside biosynthesis	PANTHER	P00044	0.0425532	0.0332447	2	Cluster-5440.970\\Cluster-5440.1037
Biosynthesis of secondary metabolites	KEGG PATHWAY	ath01110	0.0114183	0.0378625	19	Cluster-5440.4659\\Cluster-5958.0\\Cluster-5440.2504\\Cluster-5440.4516\\Cluster-5440.2993\\Cluster-5440.2815\\Cluster-5440.2623\\Cluster-5440.3250\\Cluster-6427.0\\Cluster-5440.201\\Cluster-5440.1037\\Cluster-5440.1793\\Cluster-5440.970\\Cluster-6064.0\\Cluster-5440.3287\\Cluster-5440.2551\\Cluster-3891.0\\Cluster-4083.0\\Cluster-5440.2123
Zeatin biosynthesis	KEGG PATHWAY	ath00908	0.0392157	0.038372	2	Cluster-5440.970\\Cluster-5440.1037
Metabolic pathways	KEGG PATHWAY	ath01100	0.0114976	0.0424104	39	Cluster-5440.3575\\Cluster-4117.0\\Cluster-5440.2993\\Cluster-5440.3511\\Cluster-5440.4564\\Cluster-5958.0\\Cluster-5440.1339\\Cluster-6064.0\\Cluster-5440.2688\\Cluster-5440.3912\\Cluster-6173.0\\Cluster-5440.3991\\Cluster-5440.2623\\Cluster-6427.0\\Cluster-5440.201\\Cluster-5440.3250\\Cluster-6381.0\\Cluster-5440.2504\\Cluster-5440.3287\\Cluster-5440.2551\\Cluster-5440.4659\\Cluster-5440.2815\\…
Abscisic acid biosynthesis	PANTHER	P02734	0.0909091	0.0677562	1	Cluster-5440.1793
Chlorophyllide a biosynthesis I	BioCyc	CHLOROPHYLL-SYN	0.04	0.141049	1	Cluster-5440.3287
Phenylpropanoid biosynthesis	KEGG PATHWAY	ath00940	0.0124481	0.171031	3	Cluster-5440.638\\Cluster-5440.4233\\Cluster-5440.201
Carotenoid biosynthesis	KEGG PATHWAY	ath00565	0.0277778	0.194587	1	Cluster-5440.1793
Photosynthesis	KEGG PATHWAY	ath00195	0.0144928	0.196662	2	Cluster-5440.2726\\Cluster-5913.0
Glutathione-mediated detoxification II	BioCyc	PWY-6842	0.0138889	0.347637	1	Cluster-5440.1339
Ascorbate and aldarate metabolism	KEGG PATHWAY	ath00053	0.0119048	0.39192	1	Cluster-5440.4564
Plant-pathogen interaction	KEGG PATHWAY	ath04626	0.00746269	0.467766	2	Cluster-5440.3157\\Cluster-5440.3998
Carbon fixation in photosynthetic organisms	KEGG PATHWAY	ath00710	0.00884956	0.48697	1	Cluster-6427.0
Oxidative phosphorylation	KEGG PATHWAY	ath00190	0.00689655	0.50885	2	Cluster-5440.3912\\Cluster-5440.3575
Glutathione metabolism	KEGG PATHWAY	ath00480	0.00680272	0.579733	1	Cluster-5440.1339
MAPK signaling pathway - plant	KEGG PATHWAY	ath04016	0.00452489	0.727894	1	Cluster-5440.3282
Carbon metabolism	KEGG PATHWAY	ath01200	0.00453515	0.731851	2	Cluster-6427.0\\Cluster-5440.2551

## Sheet: GO
Class	Term	Gene ratio	P-Value	Gene numbers	ID	Input number	P-Value	Gene
Biological Process	Signal transduction	0.0160966	0.00997055	8	GO:0007165	8	0.00997055	Cluster-5440.3215\\Cluster-5440.2560\\Cluster-5440.1470\\Cluster-5440.2770\\Cluster-5440.4076\\Cluster-5440.1128\\Cluster-5440.3476\\Cluster-5440.3297
Biological Process	Chloroplast organization	0.0255102	0.00665481	5	GO:0009658	5	0.00665481	Cluster-5440.2560\\Cluster-5440.2306\\Cluster-5440.2635\\Cluster-5754.0\\Cluster-5440.3673
Biological Process	Calmodulin binding	0.0217391	0.0125119	5	GO:0005516	5	0.0125119	Cluster-5440.2375\\Cluster-5440.3096\\Cluster-5440.4317\\Cluster-5440.3315\\Cluster-5913.0
Biological Process	Defense response to fungus	0.017301	0.0294947	5	GO:0050832	5	0.0294947	Cluster-5440.3282\\Cluster-5440.2770\\Cluster-5440.3487\\Cluster-5440.4076\\Cluster-5440.69
Biological Process	Response to salicylic acid	0.0277778	0.0112297	4	GO:0009751	4	0.0112297	Cluster-5440.3260\\Cluster-5440.2375\\Cluster-5440.1339\\Cluster-5440.69
Biological Process	Defense response to virus	0.0612245	0.00349888	3	GO:0051607	3	0.00349888	Cluster-5440.4702\\Cluster-5440.4619\\Cluster-5440.892
Biological Process	Photosynthesis	0.0340909	0.0163018	3	GO:0015979	3	0.0163018	Cluster-5440.2219\\Cluster-5440.2726\\Cluster-5913.0
Biological Process	Regulation of stomatal closure	0.0434783	0.0320083	2	GO:0090333	2	0.0320083	Cluster-5440.2993\\Cluster-5440.2377
Cellular Component	Chloroplast	0.0108555	2.20952e-07	67	GO:0009507	67	2.20952e-07	Cluster-5440.2644\\Cluster-5440.675\\Cluster-5440.3237\\Cluster-5440.2728\\Cluster-5440.2856\\Cluster-5440.2710\\Cluster-5440.3673\\Cluster-5440.2421\\Cluster-5440.2377\\Cluster-6248.0\\Cluster-5440.3157\\Cluster-5440.1128\\Cluster-5440.3651\\Cluster-5440.2970\\Cluster-5440.2946\\Cluster-5440.3210\\Cluster-5913.0\\Cluster-5440.2306\\Cluster-5440.3508\\Cluster-5958.0\\Cluster-5440.4659\\Cluster-60…
Cellular Component	Cytosol	0.00775681	0.0468076	37	GO:0005829	37	0.0468076	Cluster-5440.3575\\Cluster-5440.2324\\Cluster-5440.2856\\Cluster-5440.2710\\Cluster-6248.0\\Cluster-5440.3157\\Cluster-5440.2205\\Cluster-6021.0\\Cluster-5440.4516\\Cluster-5440.1339\\Cluster-6064.0\\Cluster-5440.3203\\Cluster-5440.1516\\Cluster-5440.1470\\Cluster-5440.638\\Cluster-5440.1314\\Cluster-6427.0\\Cluster-5440.1737\\Cluster-5440.4628\\Cluster-5440.4659\\Cluster-6450.0\\Cluster-4296.0\\…
Cellular Component	Plastid	0.0137195	0.000862097	18	GO:0009536	18	0.000862097	Cluster-5440.2837\\Cluster-5440.2644\\Cluster-6450.0\\Cluster-5440.3585\\Cluster-4131.0\\Cluster-5440.2377\\Cluster-5440.3487\\Cluster-5440.3157\\Cluster-5440.3912\\Cluster-5440.1314\\Cluster-5692.0\\Cluster-5440.2721\\Cluster-5440.2946\\Cluster-5440.2983\\Cluster-5111.0\\Cluster-5440.3347\\Cluster-5440.2306\\Cluster-5913.0
Molecular Function	Protein binding	0.0105199	1.91697e-05	52	GO:0005515	52	1.91697e-05	Cluster-5440.3575\\Cluster-5440.1865\\Cluster-5440.2728\\Cluster-5440.3610\\Cluster-5440.679\\Cluster-5440.2993\\Cluster-5440.2324\\Cluster-5440.3157\\Cluster-5440.4702\\Cluster-5092.0\\Cluster-5440.3210\\Cluster-5440.1516\\Cluster-6021.0\\Cluster-5440.1939\\Cluster-5440.3271\\Cluster-5440.1519\\Cluster-5440.1883\\Cluster-4741.0\\Cluster-5440.4288\\Cluster-5440.2602\\Cluster-5440.867\\Cluster-544…
Molecular Function	ATP binding	0.0128655	0.0132651	11	GO:0005524	11	0.0132651	Cluster-5440.1079\\Cluster-5440.2710\\Cluster-5440.2786\\Cluster-5440.2324\\Cluster-6248.0\\Cluster-5440.3157\\Cluster-5440.1561\\Cluster-5440.4660\\Cluster-5440.4141\\Cluster-5111.0\\Cluster-5440.3585
Molecular Function	ATPase activity	0.0193906	0.00608407	7	GO:0016887	7	0.00608407	Cluster-5440.3544\\Cluster-5440.3575\\Cluster-5370.0\\Cluster-6248.0\\Cluster-5754.0\\Cluster-5111.0\\Cluster-5440.1927
Molecular Function	ADP binding	0.0350877	0.000628285	6	GO:0043531	6	0.000628285	Cluster-5440.679\\Cluster-5440.4076\\Cluster-5440.1561\\Cluster-5440.1128\\Cluster-5440.3476\\Cluster-5440.2709
Molecular Function	Identical protein binding	0.0176678	0.0273262	5	GO:0042802	5	0.0273262	Cluster-5440.2358\\Cluster-5440.2324\\Cluster-5440.3250\\Cluster-5440.4619\\Cluster-5440.2219
Molecular Function	FAD binding	0.0517241	0.00548366	3	GO:0071949	3	0.00548366	Cluster-5582.0\\Cluster-5440.1793\\Cluster-5440.2324
Molecular Function	Ubiquitin protein ligase binding	0.0361446	0.0140256	3	GO:0031625	3	0.0140256	Cluster-5440.3096\\Cluster-5440.1793\\Cluster-6248.0
