# Supplementary material for: Transcriptomic and Physiological Analysis of the Effects of Exogenous Phloretin and Pterostilbene on Resistance Responses of Stylosanthes against Anthracnose
Source: Int J Mol Sci. 2024 Feb 26;25(5):2701. doi: 10.3390/ijms25052701 (PMC10931662; doi:10.3390/ijms25052701)
Supplement: Supplementary file 1 [file ijms-25-02701-s001.zip › Table S4 Information of genes involved in antioxidant and chloroplast.xlsx]

## Sheet: Sheet1
Gene id	Description	Gene name	Log2FC (Cg+PP/Cg)	p value
Cluster-5440.1793	Abscisic-aldehyde oxidase	AAO3	1.17606	0.0330471
Cluster-2922.0	L-ascorbate peroxidase, cytosolic	APX1	2.32148	6.93819e-05
Cluster-5440.2726	Photosystem I reaction center subunit V, chloroplastic	PSAG	1.81439	0.0481456
Cluster-5440.2661	Photosystem I reaction center subunit III, chloroplastic	PSAF	1.99737	0.0421305
Cluster-5440.2622	Chlorophyll a-b binding protein 215, chloroplastic	CAB215	1.83035	0.0483453
Cluster-5440.1427	Peptidyl-prolyl cis-trans isomerase CYP38, chloroplastic	CYP38	1.30452	0.0274835
Cluster-5440.1772	Peptidyl-prolyl cis-trans isomerase FKBP20-2, chloroplastic	FKBP20	1.712	0.0081906
Cluster-2569.0	Probable chlorophyll(ide) b reductase NYC1, chloroplastic	NYC1	-1.19682	0.0255599
Cluster-5692.0	Protein CLT2, chloroplastic	CLT2	2.9405	0.0302923
Cluster-5440.2978	Glutathione reductase, cytosolic	GR	-2.40213	0.00408175
Cluster-5440.2226	Chalcone synthase	CHS	2.15782	0.0251454
Cluster-5440.2005	Isoflavone 7-O-methyltransferase	7-IOMT	1.32237	0.00602018
Cluster-5440.2123	Cytochrome P450 71D9	CYP71D9	2.0101	0.00712846
Cluster-5440.2717	Monothiol glutaredoxin-S2	GRX2	1.44835	0.0174212
