# Supplementary material for: Transcriptomic and Physiological Analysis of the Effects of Exogenous Phloretin and Pterostilbene on Resistance Responses of Stylosanthes against Anthracnose
Source: Int J Mol Sci. 2024 Feb 26;25(5):2701. doi: 10.3390/ijms25052701 (PMC10931662; doi:10.3390/ijms25052701)
Supplement: Supplementary file 1 [file ijms-25-02701-s001.zip › Table S5 qRT-PCR primers information.xlsx]

## Sheet: Sheet1
Gene name	Forward	Reverse
UBCE1	CAGATCAAGCTGCTGACGAA	GAACAAGCGATCATCAGGTTT
ACTING4	AGAGCTGTCTTCCGTAAGTCCC	AGCACACGCCGGTTGATGACC
AAO3	CTATTAAAGAGGCAAGGAAACAGGT	TTGCTTCCCATCTTCCATTTCAAGT
APX1	CCTTGAGTTACGCTGACTTTTACCA	GCCAAACACGTCTCTCAAGT
PSAG	CGTGTTCTTCAACTTCCAGAGGG	CGTTGGATTTGAGGATGCTGACA
PSAF	ACCATAATATGCTCCGCCACT	TTCTTCAGCGACGATTCGAGT
CAB215	ACCCGAATTTGATCCATGCTC	CTCCACCAACTCTGTAGCCTT
CYP38	TCGAAAGAAATGTAAGGCAGGCG	AACAGCCTCTCGATTCCTATCCT
FKBP20	CGGATTCAACAAGAAAACAATGCACC	ATCACCTTTACCAACTTCAAAATCCC
NYC1	TCCATACTTTGCACCCGAGAAGC	CTTGAAGTTGCCTAAGACCACAC
CLT2	ACTTCTGTTACCAATGCCATCAAA	TTATAGCAGCGGAACTGAACAAAA
GR	TTGGAAGCTGTAGGTGTGGAAG	ATTCGATTCGTCACATCACCAAT
CHS	GCCGTCATCCACAATCTCCGTA	CACACGCCTTGCCATCGAG
7-IOMT	GCCTGCTCCTTTTCACGTTG	ACGACGATGAACAAGACCAAG
CYP71D9	AACAAACGCAGGAAGAACCTC	CATCCGCAGCATTCTTAGCAG
GRX1	GGATGAGATACCAAGAGGCAGAG	AAGCTCACCACCAATGAAAACTG
